# Supplementary material for: Transcriptome Profiling of the Goose (Anser cygnoides) Ovaries Identify Laying and Broodiness Phenotypes
Source: PLoS One. 2013 Feb 6;8(2):e55496. doi: 10.1371/journal.pone.0055496 (PMC3566205; doi:10.1371/journal.pone.0055496)
Supplement: Table S1 — Annotation for the unigenes. (ZIP) [file pone.0055496.s001.zip › Table S1.xlsx]

## Sheet: TOTAL
Supplemental Table S1.Annotation for the unigenes.
#geneID	geneID	geneLength	T_rawreads(31245105)	T_RPKM	Nr-ID	Nr-Score	Nr-Evalue	Nr-annotation	Swissprot-ID	Swissprot-Score	Swissprot-Evalue	Swissprot-annotation	COG-Protein-or-Domain	COG-Score	COG-Evalue	COG-ID	COG-Function-Description	KO_id	KEGG-Evalue	KEGG-Score	KEGG-Gene	ko_definition	GO-BiologicalProcess	GO-MolecularFunction	Go-CellularComponent
Unigene000001	Unigene100000_T	258	14	1.7367	--	--	--	--	--	--	--	--	--	--	--	--	--	--	--	--	--	--	-	-	-
Unigene000002	Unigene100001_T	240	9	1.2002	--	--	--	--	--	--	--	--	--	--	--	--	--	--	--	--	--	--	-	-	-
Unigene000003	Unigene100002_T	309	8	0.8286	gi|163961395|gb|ABY50125.1|	200	2e-50	skeletal muscle ryanodine receptor isoform alpha [Meleagris gallopavo]	sp|P16960|RYR1_PIG	182	7e-46	Ryanodine receptor 1 OS=Sus scrofa GN=RYR1 PE=2 SV=2	--	--	--	--	--	K04961	1e-46	184	xtr:100495378	ryanodine receptor 1	-	-	-
Unigene000004	Unigene100003_T	307	16	1.668	--	--	--	--	--	--	--	--	--	--	--	--	--	--	--	--	--	--	-	-	-
Unigene000005	Unigene100004_T	261	11	1.3489	--	--	--	--	--	--	--	--	--	--	--	--	--	--	--	--	--	--	-	-	-
Unigene000006	Unigene100005_T	241	12	1.5936	--	--	--	--	--	--	--	--	--	--	--	--	--	--	--	--	--	--	-	-	-
Unigene000007	Unigene100006_T	259	17	2.1007	--	--	--	--	--	--	--	--	--	--	--	--	--	--	--	--	--	--	-	-	-
Unigene000008	Unigene100007_T	303	18	1.9013	--	--	--	--	--	--	--	--	--	--	--	--	--	--	--	--	--	--	-	-	-
Unigene000009	Unigene100008_T	259	11	1.3593	--	--	--	--	--	--	--	--	--	--	--	--	--	--	--	--	--	--	-	-	-
Unigene000010	Unigene100009_T	329	18	1.751	--	--	--	--	--	--	--	--	--	--	--	--	--	--	--	--	--	--	-	-	-
Unigene000011	Unigene10000_T	254	11	1.386	--	--	--	--	--	--	--	--	--	--	--	--	--	--	--	--	--	--	-	-	-
Unigene000012	Unigene100010_T	331	17	1.6438	--	--	--	--	--	--	--	--	--	--	--	--	--	--	--	--	--	--	-	-	-
Unigene000013	Unigene100011_T	230	13	1.809	--	--	--	--	--	--	--	--	--	--	--	--	--	--	--	--	--	--	-	-	-
Unigene000014	Unigene100012_T	322	13	1.2921	--	--	--	--	--	--	--	--	--	--	--	--	--	--	--	--	--	--	-	-	-
Unigene000015	Unigene100013_T	329	18	1.751	--	--	--	--	--	--	--	--	--	--	--	--	--	--	--	--	--	--	-	-	-
Unigene000016	Unigene100014_T	260	17	2.0926	--	--	--	--	--	--	--	--	--	--	--	--	--	--	--	--	--	--	-	-	-
Unigene000017	Unigene100015_T	312	19	1.949	gi|296434452|sp|Q6ZTY8.2|CL063_HUMAN	92	6e-18	RecName: Full=Putative uncharacterized protein C12orf63	sp|Q6ZTY8|CL063_HUMAN	92	1e-18	Putative uncharacterized protein C12orf63 OS=Homo sapiens GN=C12orf63 PE=2 SV=2	--	--	--	--	--	--	--	--	--	--	-	-	-
Unigene000018	Unigene100016_T	269	16	1.9036	--	--	--	--	--	--	--	--	--	--	--	--	--	--	--	--	--	--	-	-	-
Unigene000019	Unigene100017_T	251	9	1.1476	--	--	--	--	--	--	--	--	--	--	--	--	--	--	--	--	--	--	-	-	-
Unigene000020	Unigene100018_T	266	11	1.3235	--	--	--	--	--	--	--	--	--	--	--	--	--	--	--	--	--	--	-	-	-
Unigene000021	Unigene100019_T	316	9	0.9115	--	--	--	--	--	--	--	--	--	--	--	--	--	--	--	--	--	--	-	-	-
Unigene000022	Unigene10001_T	512	92	5.7509	--	--	--	--	--	--	--	--	--	--	--	--	--	--	--	--	--	--	-	-	-
Unigene000023	Unigene100020_T	309	12	1.2429	--	--	--	--	--	--	--	--	--	--	--	--	--	--	--	--	--	--	-	-	-
Unigene000024	Unigene100021_T	335	21	2.0063	--	--	--	--	--	--	--	--	--	--	--	--	--	--	--	--	--	--	-	-	-
Unigene000025	Unigene100022_T	271	18	2.1258	--	--	--	--	--	--	--	--	--	--	--	--	--	--	--	--	--	--	-	-	-
Unigene000026	Unigene100023_T	244	6	0.787	--	--	--	--	--	--	--	--	--	--	--	--	--	--	--	--	--	--	-	-	-
Unigene000027	Unigene100024_T	284	6	0.6762	--	--	--	--	--	--	--	--	--	--	--	--	--	--	--	--	--	--	-	-	-
Unigene000028	Unigene100025_T	214	10	1.4956	--	--	--	--	--	--	--	--	--	--	--	--	--	--	--	--	--	--	-	-	-
Unigene000029	Unigene100026_T	285	19	2.1337	--	--	--	--	--	--	--	--	--	--	--	--	--	--	--	--	--	--	-	-	-
Unigene000030	Unigene100027_T	229	9	1.2578	--	--	--	--	--	--	--	--	--	--	--	--	--	--	--	--	--	--	-	-	-
Unigene000031	Unigene100028_T	320	10	1.0002	--	--	--	--	--	--	--	--	--	--	--	--	--	--	--	--	--	--	-	-	-
Unigene000032	Unigene100029_T	391	22	1.8008	gi|50758086|ref|XP_415754.1|	223	2e-57	PREDICTED: similar to Hydroxy-delta-5-steroid dehydrogenase, 3 beta- and steroid delta-isomerase [Gallus gallus]	sp|O35048|3BHS7_RAT	98.2	1e-20	3 beta-hydroxysteroid dehydrogenase type 7 OS=Rattus norvegicus GN=Hsd3b7 PE=2 SV=1	--	--	--	--	--	K12408	3e-58	223	gga:417505	cholest-5-ene-3beta,7alpha-diol 3beta-dehydrogenase [EC:1.1.1.181]	-	-	-
Unigene000033	Unigene10002_T	237	63	8.5077	--	--	--	--	--	--	--	--	--	--	--	--	--	--	--	--	--	--	-	-	-
Unigene000034	Unigene100030_T	249	8	1.0283	--	--	--	--	--	--	--	--	--	--	--	--	--	--	--	--	--	--	-	-	-
Unigene000035	Unigene100031_T	242	9	1.1903	--	--	--	--	--	--	--	--	--	--	--	--	--	--	--	--	--	--	-	-	-
Unigene000036	Unigene100032_T	386	22	1.8241	--	--	--	--	--	--	--	--	--	--	--	--	--	--	--	--	--	--	-	-	-
Unigene000037	Unigene100033_T	360	6	0.5334	--	--	--	--	--	--	--	--	--	--	--	--	--	--	--	--	--	--	-	-	-
Unigene000038	Unigene100034_T	218	7	1.0277	--	--	--	--	--	--	--	--	--	--	--	--	--	--	--	--	--	--	-	-	-
Unigene000039	Unigene100035_T	421	19	1.4444	--	--	--	--	--	--	--	--	--	--	--	--	--	--	--	--	--	--	-	-	-
Unigene000040	Unigene100036_T	227	7	0.9869	gi|118103345|ref|XP_418269.2|	106	2e-22	PREDICTED: similar to ubiquitin-like, containing PHD and RING finger domains, 1 [Gallus gallus]	sp|Q96T88|UHRF1_HUMAN	90.9	2e-18	E3 ubiquitin-protein ligase UHRF1 OS=Homo sapiens GN=UHRF1 PE=1 SV=1	--	--	--	--	--	K10638	3e-23	106	gga:420154	E3 ubiquitin-protein ligase UHRF1 [EC:6.3.2.19]	-	-	-
Unigene000041	Unigene100037_T	241	11	1.4608	--	--	--	--	--	--	--	--	--	--	--	--	--	--	--	--	--	--	-	-	-
Unigene000042	Unigene100038_T	302	12	1.2717	--	--	--	--	--	--	--	--	--	--	--	--	--	--	--	--	--	--	-	-	-
Unigene000043	Unigene100039_T	497	26	1.6743	--	--	--	--	--	--	--	--	--	--	--	--	--	--	--	--	--	--	-	-	-
Unigene000044	Unigene10003_T	355	49	4.4176	--	--	--	--	--	--	--	--	--	--	--	--	--	--	--	--	--	--	-	-	-
Unigene000045	Unigene100040_T	262	8	0.9773	--	--	--	--	--	--	--	--	--	--	--	--	--	--	--	--	--	--	-	-	-
Unigene000046	Unigene100041_T	253	9	1.1385	--	--	--	--	--	--	--	--	--	--	--	--	--	--	--	--	--	--	-	-	-
Unigene000047	Unigene100042_T	244	10	1.3117	--	--	--	--	--	--	--	--	--	--	--	--	--	--	--	--	--	--	-	-	-
Unigene000048	Unigene100043_T	279	11	1.2618	--	--	--	--	--	--	--	--	--	--	--	--	--	--	--	--	--	--	-	-	-
Unigene000049	Unigene100044_T	387	14	1.1578	gi|119627579|gb|EAX07174.1|	92.4	5e-18	hCG1793893 [Homo sapiens]	sp|Q0P5D2|CPSF6_BOVIN	82.8	6e-16	Cleavage and polyadenylation specificity factor subunit 6 OS=Bos taurus GN=CPSF6 PE=2 SV=1	XF0818	63.9	7e-11	COG2730	Endoglucanase	K14398	5e-16	82.8	bta:768231	cleavage and polyadenylation specificity factor subunit 6/7	-	-	-
Unigene000050	Unigene100045_T	293	13	1.42	--	--	--	--	--	--	--	--	--	--	--	--	--	--	--	--	--	--	-	-	-
Unigene000051	Unigene100046_T	277	15	1.7331	--	--	--	--	--	--	--	--	--	--	--	--	--	--	--	--	--	--	-	-	-
Unigene000052	Unigene100047_T	337	14	1.3296	--	--	--	--	--	--	--	--	--	--	--	--	--	--	--	--	--	--	-	-	-
Unigene000053	Unigene100048_T	359	12	1.0698	--	--	--	--	--	--	--	--	--	--	--	--	--	--	--	--	--	--	-	-	-
Unigene000054	Unigene100049_T	247	15	1.9436	--	--	--	--	--	--	--	--	--	--	--	--	--	--	--	--	--	--	-	-	-
Unigene000055	Unigene10004_T	1300	95	2.3388	gi|224068028|ref|XP_002187183.1|	795	0	PREDICTED: kelch-like 3 (Drosophila) [Taeniopygia guttata]	sp|Q9UH77|KLHL3_HUMAN	751	0	Kelch-like protein 3 OS=Homo sapiens GN=KLHL3 PE=1 SV=2	--	--	--	--	--	K10443	0	795	tgu:100226815	kelch-like protein 2/3	-	GO:0008092//cytoskeletal protein binding	GO:0043232
Unigene000056	Unigene100050_T	301	12	1.2759	--	--	--	--	--	--	--	--	--	--	--	--	--	--	--	--	--	--	-	-	-
Unigene000057	Unigene100051_T	429	20	1.4921	--	--	--	--	--	--	--	--	--	--	--	--	--	--	--	--	--	--	-	-	-
Unigene000058	Unigene100052_T	235	10	1.3619	--	--	--	--	--	--	--	--	--	--	--	--	--	--	--	--	--	--	-	-	-
Unigene000059	Unigene100053_T	251	11	1.4026	--	--	--	--	--	--	--	--	--	--	--	--	--	--	--	--	--	--	-	-	-
Unigene000060	Unigene100054_T	296	7	0.7569	--	--	--	--	--	--	--	--	--	--	--	--	--	--	--	--	--	--	-	-	-
Unigene000061	Unigene100055_T	214	7	1.0469	--	--	--	--	--	--	--	--	--	--	--	--	--	--	--	--	--	--	-	-	-
Unigene000062	Unigene100056_T	350	15	1.3716	--	--	--	--	--	--	--	--	--	--	--	--	--	--	--	--	--	--	-	-	-
Unigene000063	Unigene100057_T	240	6	0.8001	--	--	--	--	--	--	--	--	--	--	--	--	--	--	--	--	--	--	-	-	-
Unigene000064	Unigene100058_T	247	5	0.6479	--	--	--	--	--	--	--	--	--	--	--	--	--	--	--	--	--	--	-	-	-
Unigene000065	Unigene100059_T	285	19	2.1337	gi|326922836|ref|XP_003207650.1|	191	1e-47	PREDICTED: fidgetin-like [Meleagris gallopavo]	sp|Q5HY92|FIGN_HUMAN	184	2e-46	Fidgetin OS=Homo sapiens GN=FIGN PE=2 SV=2	--	--	--	--	--	--	--	--	--	--	-	-	-
Unigene000066	Unigene10005_T	266	54	6.4973	--	--	--	--	--	--	--	--	--	--	--	--	--	--	--	--	--	--	-	-	-
Unigene000067	Unigene100060_T	251	11	1.4026	--	--	--	--	--	--	--	--	--	--	--	--	--	--	--	--	--	--	-	-	-
Unigene000068	Unigene100061_T	220	6	0.8729	--	--	--	--	--	--	--	--	--	--	--	--	--	--	--	--	--	--	-	-	-
Unigene000069	Unigene100062_T	249	11	1.4139	--	--	--	--	--	--	--	--	--	--	--	--	--	--	--	--	--	--	-	-	-
Unigene000070	Unigene100063_T	301	16	1.7013	--	--	--	--	--	--	--	--	--	--	--	--	--	--	--	--	--	--	-	-	-
Unigene000071	Unigene100064_T	299	14	1.4986	--	--	--	--	--	--	--	--	--	--	--	--	--	--	--	--	--	--	-	-	-
Unigene000072	Unigene100065_T	234	15	2.0516	--	--	--	--	--	--	--	--	--	--	--	--	--	--	--	--	--	--	-	-	-
Unigene000073	Unigene100066_T	262	16	1.9545	--	--	--	--	--	--	--	--	--	--	--	--	--	--	--	--	--	--	-	-	-
Unigene000074	Unigene100067_T	202	8	1.2675	--	--	--	--	--	--	--	--	--	--	--	--	--	--	--	--	--	--	-	-	-
Unigene000075	Unigene100068_T	384	18	1.5002	--	--	--	--	--	--	--	--	--	--	--	--	--	--	--	--	--	--	-	-	-
Unigene000076	Unigene100069_T	254	7	0.882	--	--	--	--	--	--	--	--	--	--	--	--	--	--	--	--	--	--	-	-	-
Unigene000077	Unigene10006_T	623	130	6.6784	gi|118101571|ref|XP_417738.2|	107	4e-22	PREDICTED: similar to Rh blood group protein, partial [Gallus gallus]	sp|Q28814|RHLR_PANTR	52	3e-06	RH-like protein IIR OS=Pan troglodytes PE=2 SV=2	--	--	--	--	--	K06579	7e-23	107	gga:419591	Rhesus blood group glycoprotein	GO:0006810//transport	-	GO:0016020//membrane
Unigene000078	Unigene100070_T	271	8	0.9448	--	--	--	--	--	--	--	--	--	--	--	--	--	--	--	--	--	--	-	-	-
Unigene000079	Unigene100071_T	219	11	1.6076	--	--	--	--	--	--	--	--	--	--	--	--	--	--	--	--	--	--	-	-	-
Unigene000080	Unigene100072_T	315	11	1.1176	--	--	--	--	--	--	--	--	--	--	--	--	--	--	--	--	--	--	-	-	-
Unigene000081	Unigene100073_T	357	15	1.3447	--	--	--	--	--	--	--	--	--	--	--	--	--	--	--	--	--	--	-	-	-
Unigene000082	Unigene100074_T	294	12	1.3063	--	--	--	--	--	--	--	--	--	--	--	--	--	--	--	--	--	--	-	-	-
Unigene000083	Unigene100075_T	259	15	1.8536	--	--	--	--	--	--	--	--	--	--	--	--	--	--	--	--	--	--	-	-	-
Unigene000084	Unigene100076_T	263	13	1.582	--	--	--	--	--	--	--	--	--	--	--	--	--	--	--	--	--	--	-	-	-
Unigene000085	Unigene100077_T	276	17	1.9713	--	--	--	--	--	--	--	--	--	--	--	--	--	--	--	--	--	--	-	-	-
Unigene000086	Unigene100078_T	237	13	1.7555	--	--	--	--	--	--	--	--	--	--	--	--	--	--	--	--	--	--	-	-	-
Unigene000087	Unigene100079_T	403	21	1.6678	--	--	--	--	--	--	--	--	--	--	--	--	--	--	--	--	--	--	-	-	-
Unigene000088	Unigene10007_T	513	11	0.6863	gi|326924944|ref|XP_003208682.1|	104	1e-21	PREDICTED: v-type proton ATPase subunit G 3-like [Meleagris gallopavo]	sp|A4QNE9|VATG3_XENTR	72	2e-12	V-type proton ATPase subunit G 3 OS=Xenopus tropicalis GN=atp6v1g3 PE=3 SV=1	--	--	--	--	--	K02152	4e-21	100	gga:424349	V-type H+transporting ATPase subunit G [EC:3.6.3.14]	GO:0015988//energy coupled proton transport, against electrochemical gradient;GO:0008152//metabolic process;GO:0015031//protein transport	GO:0015662//ATPase activity, coupled to transmembrane movement of ions, phosphorylative mechanism;GO:0019899//enzyme binding	GO:0005774//vacuolar membrane;GO:0016023//cytoplasmic membrane-bounded vesicle
Unigene000089	Unigene100080_T	214	12	1.7947	gi|6576738|dbj|BAA88337.1|	55.5	7e-07	ORF2 [Platemys spixii]	--	--	--	--	--	--	--	--	--	--	--	--	--	--	-	-	-
Unigene000090	Unigene100081_T	257	9	1.1208	--	--	--	--	--	--	--	--	--	--	--	--	--	--	--	--	--	--	-	-	-
Unigene000091	Unigene100082_T	369	13	1.1275	--	--	--	--	--	--	--	--	--	--	--	--	--	--	--	--	--	--	-	-	-
Unigene000092	Unigene100083_T	255	20	2.5102	gi|224049921|ref|XP_002193862.1|	161	9e-39	PREDICTED: similar to solute carrier family 10 (sodium/bile acid cotransporter family), member 4 [Taeniopygia guttata]	sp|Q3UEZ8|NTCP4_MOUSE	141	1e-33	Sodium/bile acid cotransporter 4 OS=Mus musculus GN=Slc10a4 PE=2 SV=1	PA3264	76.3	1e-14	COG0385	Predicted Na+dependent transporter	K14344	1e-39	161	tgu:100231863	solute carrier family 10 (sodium/bile acid cotransporter), member 4	-	-	-
Unigene000093	Unigene100084_T	284	13	1.465	--	--	--	--	--	--	--	--	--	--	--	--	--	--	--	--	--	--	-	-	-
Unigene000094	Unigene100085_T	353	17	1.5413	--	--	--	--	--	--	--	--	--	--	--	--	--	--	--	--	--	--	-	-	-
Unigene000095	Unigene100086_T	308	10	1.0391	--	--	--	--	--	--	--	--	--	--	--	--	--	--	--	--	--	--	-	-	-
Unigene000096	Unigene100087_T	214	2	0.2991	gi|6576738|dbj|BAA88337.1|	90.9	1e-17	ORF2 [Platemys spixii]	--	--	--	--	--	--	--	--	--	--	--	--	--	--	-	-	-
Unigene000097	Unigene100088_T	265	8	0.9662	--	--	--	--	--	--	--	--	--	--	--	--	--	--	--	--	--	--	-	-	-
Unigene000098	Unigene100089_T	486	21	1.3829	--	--	--	--	--	--	--	--	--	--	--	--	--	--	--	--	--	--	-	-	-
Unigene000099	Unigene10008_T	242	69	9.1254	gi|45384438|ref|NP_990670.1|	110	2e-23	apoptosis regulator Bcl-2 [Gallus gallus] >gi|62970|emb|CAA78018.1| PCKBCL2 [Gallus gallus]	sp|Q00709|BCL2_CHICK	109	5e-24	Apoptosis regulator Bcl-2 OS=Gallus gallus GN=BCL2 PE=2 SV=1	--	--	--	--	--	K02161	3e-24	110	gga:396282	apoptosis regulator BCL-2	GO:0014070//response to organic cyclic compound;GO:0001894//tissue homeostasis;GO:0001934//positive regulation of protein phosphorylation;GO:0035264//multicellular organism growth;GO:0002244//hemopoietic progenitor cell differentiation;GO:0048754//branching morphogenesis of a tube;GO:0016567//protein ubiquitination;GO:0007409//axonogenesis;GO:0001503//ossification;GO:0030183//B cell differentiati…	GO:0051400//BH domain binding;GO:0019903//protein phosphatase binding;GO:0003677//DNA binding	GO:0031966//mitochondrial membrane;GO:0031224//intrinsic to membrane;GO:0005635//nuclear envelope;GO:0042598//vesicular fraction
Unigene000100	Unigene100090_T	211	8	1.2135	--	--	--	--	--	--	--	--	--	--	--	--	--	--	--	--	--	--	-	-	-
Unigene000101	Unigene100091_T	238	9	1.2103	--	--	--	--	--	--	--	--	--	--	--	--	--	--	--	--	--	--	-	-	-
Unigene000102	Unigene100092_T	232	9	1.2416	--	--	--	--	--	--	--	--	--	--	--	--	--	--	--	--	--	--	-	-	-
Unigene000103	Unigene100093_T	275	10	1.1638	--	--	--	--	--	--	--	--	--	--	--	--	--	--	--	--	--	--	-	-	-
Unigene000104	Unigene100094_T	204	11	1.7258	--	--	--	--	--	--	--	--	--	--	--	--	--	--	--	--	--	--	-	-	-
Unigene000105	Unigene100095_T	267	13	1.5583	gi|326921726|ref|XP_003207107.1|	159	2e-38	PREDICTED: zinc finger protein 804B-like [Meleagris gallopavo]	--	--	--	--	--	--	--	--	--	--	--	--	--	--	-	-	-
Unigene000106	Unigene100096_T	323	20	1.9817	--	--	--	--	--	--	--	--	--	--	--	--	--	--	--	--	--	--	-	-	-
Unigene000107	Unigene100097_T	237	11	1.4855	--	--	--	--	--	--	--	--	--	--	--	--	--	--	--	--	--	--	-	-	-
Unigene000108	Unigene100098_T	245	12	1.5676	--	--	--	--	--	--	--	--	--	--	--	--	--	--	--	--	--	--	-	-	-
Unigene000109	Unigene100099_T	245	13	1.6982	--	--	--	--	--	--	--	--	--	--	--	--	--	--	--	--	--	--	-	-	-
Unigene000110	Unigene10009_T	376	64	5.4477	--	--	--	--	--	--	--	--	--	--	--	--	--	--	--	--	--	--	-	-	-
Unigene000111	Unigene1000_T	658	2	0.0973	gi|326922840|ref|XP_003207652.1|	164	3e-39	PREDICTED: LOW QUALITY PROTEIN: dipeptidyl peptidase 4-like [Meleagris gallopavo]	sp|Q9N2I7|DPP4_FELCA	145	3e-34	Dipeptidyl peptidase 4 OS=Felis catus GN=DPP4 PE=2 SV=1	--	--	--	--	--	K01278	6e-40	164	gga:424187	dipeptidyl-peptidase 4 [EC:3.4.14.5]	-	-	-
Unigene000112	Unigene100100_T	362	10	0.8841	--	--	--	--	--	--	--	--	--	--	--	--	--	--	--	--	--	--	-	-	-
Unigene000113	Unigene100101_T	274	12	1.4017	gi|40949967|gb|AAR97603.1|	82.4	5e-15	thaumatin-like protein 1 [Schistocerca gregaria]	sp|Q41350|OLP1_SOLLC	177	2e-44	Osmotin-like protein OS=Solanum lycopersicum PE=1 SV=1	--	--	--	--	--	--	--	--	--	--	-	-	-
Unigene000114	Unigene100102_T	283	9	1.0178	--	--	--	--	--	--	--	--	--	--	--	--	--	--	--	--	--	--	-	-	-
Unigene000115	Unigene100103_T	281	13	1.4807	--	--	--	--	--	--	--	--	--	--	--	--	--	--	--	--	--	--	-	-	-
Unigene000116	Unigene100104_T	397	14	1.1286	--	--	--	--	--	--	--	--	--	--	--	--	--	--	--	--	--	--	-	-	-
Unigene000117	Unigene100105_T	308	30	3.1174	--	--	--	--	--	--	--	--	--	--	--	--	--	--	--	--	--	--	-	-	-
Unigene000118	Unigene100106_T	365	15	1.3153	--	--	--	--	--	--	--	--	--	--	--	--	--	--	--	--	--	--	-	-	-
Unigene000119	Unigene100107_T	238	8	1.0758	--	--	--	--	--	--	--	--	--	--	--	--	--	--	--	--	--	--	-	-	-
Unigene000120	Unigene100108_T	249	11	1.4139	--	--	--	--	--	--	--	--	--	--	--	--	--	--	--	--	--	--	-	-	-
Unigene000121	Unigene100109_T	249	11	1.4139	--	--	--	--	--	--	--	--	--	--	--	--	--	--	--	--	--	--	-	-	-
Unigene000122	Unigene10010_T	415	22	1.6967	--	--	--	--	--	--	--	--	--	--	--	--	--	--	--	--	--	--	-	-	-
Unigene000123	Unigene100110_T	252	10	1.27	--	--	--	--	--	--	--	--	--	--	--	--	--	--	--	--	--	--	-	-	-
Unigene000124	Unigene100111_T	378	19	1.6087	--	--	--	--	--	--	--	--	--	--	--	--	--	--	--	--	--	--	-	-	-
Unigene000125	Unigene100112_T	304	13	1.3686	--	--	--	--	--	--	--	--	--	--	--	--	--	--	--	--	--	--	-	-	-
Unigene000126	Unigene100113_T	213	13	1.9534	--	--	--	--	--	--	--	--	--	--	--	--	--	--	--	--	--	--	-	-	-
Unigene000127	Unigene100114_T	245	10	1.3063	--	--	--	--	--	--	--	--	--	--	--	--	--	--	--	--	--	--	-	-	-
Unigene000128	Unigene100115_T	229	10	1.3976	--	--	--	--	--	--	--	--	--	--	--	--	--	--	--	--	--	--	-	-	-
Unigene000129	Unigene100116_T	246	16	2.0816	--	--	--	--	--	--	--	--	--	--	--	--	--	--	--	--	--	--	-	-	-
Unigene000130	Unigene100117_T	274	16	1.8689	--	--	--	--	--	--	--	--	--	--	--	--	--	--	--	--	--	--	-	-	-
Unigene000131	Unigene100118_T	272	15	1.765	gi|301069330|ref|NP_001180266.1|	193	2e-48	contactin-associated protein-like 2 [Taeniopygia guttata] >gi|299890965|gb|ADJ57458.1| contactin associated protein-like 2 [Taeniopygia guttata]	sp|Q9CPW0|CNTP2_MOUSE	184	2e-46	Contactin-associated protein-like 2 OS=Mus musculus GN=Cntnap2 PE=1 SV=2	--	--	--	--	--	K07380	2e-49	193	tgu:100223892	contactin associated protein-like 2	-	-	-
Unigene000132	Unigene100119_T	485	22	1.4518	--	--	--	--	--	--	--	--	--	--	--	--	--	--	--	--	--	--	-	-	-
Unigene000133	Unigene10011_T	299	14	1.4986	--	--	--	--	--	--	--	--	--	--	--	--	--	--	--	--	--	--	-	-	-
Unigene000134	Unigene100120_T	361	13	1.1525	gi|115767226|ref|XP_782654.2|	52	7e-06	PREDICTED: similar to Cpsf6 protein, partial [Strongylocentrotus purpuratus] >gi|115951833|ref|XP_001180349.1| PREDICTED: similar to Cpsf6 protein, partial [Strongylocentrotus purpuratus]	--	--	--	--	--	--	--	--	--	K13911	9e-07	52	spu:577326	basic salivary proline-rich protein 1/2	-	-	-
Unigene000135	Unigene100121_T	252	13	1.6511	--	--	--	--	--	--	--	--	--	--	--	--	--	--	--	--	--	--	-	-	-
Unigene000136	Unigene100122_T	345	13	1.206	--	--	--	--	--	--	--	--	--	--	--	--	--	--	--	--	--	--	-	-	-
Unigene000137	Unigene100123_T	260	8	0.9848	--	--	--	--	--	--	--	--	--	--	--	--	--	--	--	--	--	--	-	-	-
Unigene000138	Unigene100124_T	231	12	1.6626	--	--	--	--	--	--	--	--	--	--	--	--	--	--	--	--	--	--	-	-	-
Unigene000139	Unigene100125_T	242	7	0.9258	--	--	--	--	--	--	--	--	--	--	--	--	--	--	--	--	--	--	-	-	-
Unigene000140	Unigene100126_T	309	15	1.5536	--	--	--	--	--	--	--	--	--	--	--	--	--	--	--	--	--	--	-	-	-
Unigene000141	Unigene100127_T	319	16	1.6053	gi|332867353|ref|XP_003318689.1|	107	1e-22	PREDICTED: cohesin subunit SA-3 isoform 2 [Pan troglodytes]	sp|Q9UJ98|STAG3_HUMAN	106	5e-23	Cohesin subunit SA-3 OS=Homo sapiens GN=STAG3 PE=1 SV=2	--	--	--	--	--	K13055	1e-23	107	mcc:711345	cohesin complex subunit SA-3	-	-	-
Unigene000142	Unigene100128_T	287	9	1.0036	--	--	--	--	--	--	--	--	--	--	--	--	--	--	--	--	--	--	-	-	-
Unigene000143	Unigene100129_T	262	7	0.8551	--	--	--	--	--	--	--	--	--	--	--	--	--	--	--	--	--	--	-	-	-
Unigene000144	Unigene10012_T	282	19	2.1564	--	--	--	--	--	--	--	--	--	--	--	--	--	--	--	--	--	--	-	-	-
Unigene000145	Unigene100130_T	278	14	1.6118	--	--	--	--	--	--	--	--	--	--	--	--	--	--	--	--	--	--	-	-	-
Unigene000146	Unigene100131_T	255	9	1.1296	--	--	--	--	--	--	--	--	--	--	--	--	--	--	--	--	--	--	-	-	-
Unigene000147	Unigene100132_T	206	5	0.7768	--	--	--	--	--	--	--	--	--	--	--	--	--	--	--	--	--	--	-	-	-
Unigene000148	Unigene100133_T	296	20	2.1625	--	--	--	--	--	--	--	--	--	--	--	--	--	--	--	--	--	--	-	-	-
Unigene000149	Unigene100134_T	327	9	0.8809	gi|224063820|ref|XP_002195439.1|	95.1	8e-19	PREDICTED: G protein-coupled receptor 97 [Taeniopygia guttata]	--	--	--	--	--	--	--	--	--	K08452	9e-20	95.1	tgu:100226106	G protein-coupled receptor 97	-	-	-
Unigene000150	Unigene100135_T	203	15	2.3649	--	--	--	--	--	--	--	--	--	--	--	--	--	--	--	--	--	--	-	-	-
Unigene000151	Unigene100136_T	221	9	1.3034	--	--	--	--	--	--	--	--	--	--	--	--	--	--	--	--	--	--	-	-	-
Unigene000152	Unigene100137_T	307	14	1.4595	--	--	--	--	--	--	--	--	--	--	--	--	--	--	--	--	--	--	-	-	-
Unigene000153	Unigene100138_T	210	11	1.6765	--	--	--	--	--	--	--	--	--	--	--	--	--	--	--	--	--	--	-	-	-
Unigene000154	Unigene100139_T	218	9	1.3213	--	--	--	--	--	--	--	--	--	--	--	--	--	--	--	--	--	--	-	-	-
Unigene000155	Unigene10013_T	421	24	1.8245	--	--	--	--	--	--	--	--	--	--	--	--	--	--	--	--	--	--	-	-	-
Unigene000156	Unigene100140_T	312	17	1.7439	gi|118099091|ref|XP_425355.2|	135	4e-31	PREDICTED: similar to Perforin-1 precursor (P1) (Lymphocyte pore-forming protein) (PFP) (Cytolysin) [Gallus gallus]	sp|P14222|PERF_HUMAN	73.2	5e-13	Perforin-1 OS=Homo sapiens GN=PRF1 PE=1 SV=1	--	--	--	--	--	K07818	5e-32	135	gga:427784	perforin 1	-	-	-
Unigene000157	Unigene100141_T	223	10	1.4352	gi|326919495|ref|XP_003206016.1|	144	8e-34	PREDICTED: huntingtin-like, partial [Meleagris gallopavo]	sp|P42858|HD_HUMAN	132	5e-31	Huntingtin OS=Homo sapiens GN=HTT PE=1 SV=2	--	--	--	--	--	K04533	3e-34	143	gga:422878	huntingtin	-	-	-
Unigene000158	Unigene100142_T	238	5	0.6724	--	--	--	--	--	--	--	--	--	--	--	--	--	--	--	--	--	--	-	-	-
Unigene000159	Unigene100143_T	296	22	2.3788	--	--	--	--	--	--	--	--	--	--	--	--	--	--	--	--	--	--	-	-	-
Unigene000160	Unigene100144_T	348	13	1.1956	--	--	--	--	--	--	--	--	--	--	--	--	--	--	--	--	--	--	-	-	-
Unigene000161	Unigene100145_T	250	10	1.2802	--	--	--	--	--	--	--	--	--	--	--	--	--	--	--	--	--	--	-	-	-
Unigene000162	Unigene100146_T	252	12	1.524	--	--	--	--	--	--	--	--	--	--	--	--	--	--	--	--	--	--	-	-	-
Unigene000163	Unigene100147_T	271	7	0.8267	--	--	--	--	--	--	--	--	--	--	--	--	--	--	--	--	--	--	-	-	-
Unigene000164	Unigene100148_T	568	24	1.3523	--	--	--	--	--	--	--	--	--	--	--	--	--	--	--	--	--	--	-	-	-
Unigene000165	Unigene100149_T	233	6	0.8242	--	--	--	--	--	--	--	--	--	--	--	--	--	--	--	--	--	--	-	-	-
Unigene000166	Unigene10014_T	280	25	2.8576	--	--	--	--	--	--	--	--	--	--	--	--	--	--	--	--	--	--	-	-	-
Unigene000167	Unigene100150_T	245	6	0.7838	gi|291224894|ref|XP_002732438.1|	53.5	3e-06	PREDICTED: CCR4-NOT transcription complex, subunit 1-like [Saccoglossus kowalevskii]	--	--	--	--	--	--	--	--	--	--	--	--	--	--	-	-	-
Unigene000168	Unigene100151_T	265	16	1.9324	--	--	--	--	--	--	--	--	--	--	--	--	--	--	--	--	--	--	-	-	-
Unigene000169	Unigene100152_T	282	10	1.1349	--	--	--	--	--	--	--	--	--	--	--	--	--	--	--	--	--	--	-	-	-
Unigene000170	Unigene100153_T	216	13	1.9262	--	--	--	--	--	--	--	--	--	--	--	--	--	--	--	--	--	--	-	-	-
Unigene000171	Unigene100154_T	355	15	1.3523	--	--	--	--	--	--	--	--	--	--	--	--	--	--	--	--	--	--	-	-	-
Unigene000172	Unigene100155_T	565	28	1.5861	gi|166795955|ref|NP_001107728.1|	144	2e-33	aquaporin 8 [Xenopus (Silurana) tropicalis] >gi|165970438|gb|AAI58264.1| aqp8 protein [Xenopus (Silurana) tropicalis]	sp|P56404|AQP8_MOUSE	136	1e-31	Aquaporin-8 OS=Mus musculus GN=Aqp8 PE=2 SV=1	ECU07g0740	53.1	3e-07	COG0580	Glycerol uptake facilitator and related permeases (Major Intrinsic Protein Family)	K09869	3e-34	144	xtr:100135726	aquaporin-8	-	-	-
Unigene000173	Unigene100156_T	276	13	1.5075	--	--	--	--	--	--	--	--	--	--	--	--	--	--	--	--	--	--	-	-	-
Unigene000174	Unigene100157_T	256	8	1.0002	--	--	--	--	--	--	--	--	--	--	--	--	--	--	--	--	--	--	-	-	-
Unigene000175	Unigene100158_T	385	19	1.5795	--	--	--	--	--	--	--	--	--	--	--	--	--	--	--	--	--	--	-	-	-
Unigene000176	Unigene100159_T	218	4	0.5872	--	--	--	--	--	--	--	--	--	--	--	--	--	--	--	--	--	--	-	-	-
Unigene000177	Unigene10015_T	295	20	2.1698	gi|39579174|gb|AAR28760.1|	94.4	1e-26	DNA-dependent protein kinase catalytic subunit [Gallus gallus]	--	--	--	--	--	--	--	--	--	--	--	--	--	--	GO:0000726	GO:0003676//nucleic acid binding;GO:0004674//protein serine/threonine kinase activity;GO:0032559	GO:0043234//protein complex;GO:0043231//intracellular membrane-bounded organelle
Unigene000178	Unigene100160_T	259	13	1.6064	--	--	--	--	--	--	--	--	--	--	--	--	--	--	--	--	--	--	-	-	-
Unigene000179	Unigene100161_T	264	11	1.3335	--	--	--	--	--	--	--	--	--	--	--	--	--	--	--	--	--	--	-	-	-
Unigene000180	Unigene100162_T	255	12	1.5061	--	--	--	--	--	--	--	--	--	--	--	--	--	--	--	--	--	--	-	-	-
Unigene000181	Unigene100163_T	224	11	1.5717	--	--	--	--	--	--	--	--	--	--	--	--	--	--	--	--	--	--	-	-	-
Unigene000182	Unigene100164_T	364	15	1.3189	--	--	--	--	--	--	--	--	--	--	--	--	--	--	--	--	--	--	-	-	-
Unigene000183	Unigene100165_T	269	21	2.4985	--	--	--	--	--	--	--	--	--	--	--	--	--	--	--	--	--	--	-	-	-
Unigene000184	Unigene100166_T	222	8	1.1533	--	--	--	--	--	--	--	--	--	--	--	--	--	--	--	--	--	--	-	-	-
Unigene000185	Unigene100167_T	242	12	1.587	--	--	--	--	--	--	--	--	--	--	--	--	--	--	--	--	--	--	-	-	-
Unigene000186	Unigene100168_T	261	8	0.981	--	--	--	--	--	--	--	--	--	--	--	--	--	--	--	--	--	--	-	-	-
Unigene000187	Unigene100169_T	341	18	1.6894	--	--	--	--	--	--	--	--	--	--	--	--	--	--	--	--	--	--	-	-	-
Unigene000188	Unigene10016_T	324	27	2.6671	gi|326926265|ref|XP_003209323.1|	100	1e-20	PREDICTED: 1-phosphatidylinositol-4,5-bisphosphate phosphodiesterase eta-1-like [Meleagris gallopavo]	--	--	--	--	--	--	--	--	--	--	--	--	--	--	-	-	-
Unigene000189	Unigene100170_T	237	10	1.3504	--	--	--	--	--	--	--	--	--	--	--	--	--	--	--	--	--	--	-	-	-
Unigene000190	Unigene100171_T	257	8	0.9963	--	--	--	--	--	--	--	--	--	--	--	--	--	--	--	--	--	--	-	-	-
Unigene000191	Unigene100172_T	231	13	1.8011	--	--	--	--	--	--	--	--	--	--	--	--	--	--	--	--	--	--	-	-	-
Unigene000192	Unigene100173_T	263	4	0.4868	gi|158934259|emb|CAA22144.3|	59.7	3e-08	C. elegans protein Y53C10A.10, partially confirmed by transcript evidence [Caenorhabditis elegans]	sp|P05143|PRP2_MOUSE	52.8	7e-07	Proline-rich protein 2 OS=Mus musculus GN=Prp2 PE=2 SV=2	--	--	--	--	--	--	--	--	--	--	-	-	-
Unigene000193	Unigene100174_T	446	22	1.5787	--	--	--	--	--	--	--	--	--	--	--	--	--	--	--	--	--	--	-	-	-
Unigene000194	Unigene100175_T	255	6	0.7531	--	--	--	--	--	--	--	--	--	--	--	--	--	--	--	--	--	--	-	-	-
Unigene000195	Unigene100176_T	435	18	1.3243	--	--	--	--	--	--	--	--	--	--	--	--	--	--	--	--	--	--	-	-	-
Unigene000196	Unigene100177_T	241	11	1.4608	--	--	--	--	--	--	--	--	--	--	--	--	--	--	--	--	--	--	-	-	-
Unigene000197	Unigene100178_T	217	19	2.8023	--	--	--	--	--	--	--	--	--	--	--	--	--	--	--	--	--	--	-	-	-
Unigene000198	Unigene100179_T	242	9	1.1903	--	--	--	--	--	--	--	--	--	--	--	--	--	--	--	--	--	--	-	-	-
Unigene000199	Unigene10017_T	761	65	2.7337	--	--	--	--	--	--	--	--	--	--	--	--	--	--	--	--	--	--	-	-	-
Unigene000200	Unigene100180_T	250	9	1.1522	--	--	--	--	--	--	--	--	--	--	--	--	--	--	--	--	--	--	-	-	-
Unigene000201	Unigene100181_T	265	8	0.9662	--	--	--	--	--	--	--	--	--	--	--	--	--	--	--	--	--	--	-	-	-
Unigene000202	Unigene100182_T	293	11	1.2016	--	--	--	--	--	--	--	--	--	--	--	--	--	--	--	--	--	--	-	-	-
Unigene000203	Unigene100183_T	267	8	0.959	--	--	--	--	--	--	--	--	--	--	--	--	--	--	--	--	--	--	-	-	-
Unigene000204	Unigene100184_T	202	6	0.9506	gi|301756490|ref|XP_002914093.1|	79	6e-14	PREDICTED: spectrin beta chain, brain 1-like isoform 2 [Ailuropoda melanoleuca]	--	--	--	--	--	--	--	--	--	K06115	7e-15	79	mmu:20742	spectrin beta	-	-	-
Unigene000205	Unigene100185_T	239	15	2.0087	--	--	--	--	--	--	--	--	--	--	--	--	--	--	--	--	--	--	-	-	-
Unigene000206	Unigene100186_T	239	7	0.9374	--	--	--	--	--	--	--	--	--	--	--	--	--	--	--	--	--	--	-	-	-
Unigene000207	Unigene100187_T	278	7	0.8059	--	--	--	--	--	--	--	--	--	--	--	--	--	--	--	--	--	--	-	-	-
Unigene000208	Unigene100188_T	370	14	1.211	--	--	--	--	--	--	--	--	--	--	--	--	--	--	--	--	--	--	-	-	-
Unigene000209	Unigene100189_T	228	8	1.123	--	--	--	--	--	--	--	--	--	--	--	--	--	--	--	--	--	--	-	-	-
Unigene000210	Unigene10018_T	242	12	1.587	--	--	--	--	--	--	--	--	--	--	--	--	--	--	--	--	--	--	-	-	-
Unigene000211	Unigene100190_T	243	10	1.3171	gi|326919530|ref|XP_003206033.1|	181	8e-45	PREDICTED: probable histone-lysine N-methyltransferase NSD2-like [Meleagris gallopavo]	sp|O96028|NSD2_HUMAN	166	4e-41	Probable histone-lysine N-methyltransferase NSD2 OS=Homo sapiens GN=WHSC1 PE=1 SV=1	--	--	--	--	--	K11424	1e-45	181	tgu:100222807	histone-lysine N-methyltransferase NSD1/2 [EC:2.1.1.43]	-	-	-
Unigene000212	Unigene100191_T	281	12	1.3668	--	--	--	--	--	--	--	--	--	--	--	--	--	--	--	--	--	--	-	-	-
Unigene000213	Unigene100192_T	252	8	1.016	--	--	--	--	--	--	--	--	--	--	--	--	--	--	--	--	--	--	-	-	-
Unigene000214	Unigene100193_T	230	14	1.9481	gi|326923937|ref|XP_003208189.1|	118	8e-26	PREDICTED: WD repeat-containing protein 96-like [Meleagris gallopavo]	sp|Q8NDM7|WDR96_HUMAN	89	9e-18	WD repeat-containing protein 96 OS=Homo sapiens GN=WDR96 PE=2 SV=3	--	--	--	--	--	--	--	--	--	--	-	-	-
Unigene000215	Unigene100194_T	253	7	0.8855	--	--	--	--	--	--	--	--	--	--	--	--	--	--	--	--	--	--	-	-	-
Unigene000216	Unigene100195_T	346	7	0.6475	gi|119619174|gb|EAW98768.1|	79.7	3e-14	hCG2038488 [Homo sapiens]	sp|Q28181|CNGB1_BOVIN	68.6	1e-11	Cyclic nucleotide-gated cation channel beta-1 OS=Bos taurus GN=CNGB1 PE=1 SV=1	PA2976	52.8	2e-07	COG1530	Ribonucleases G and E	K10750	3e-12	70.1	cqu:CpipJ_CPIJ015800	chromatin assembly factor 1 subunit A	-	-	-
Unigene000217	Unigene100196_T	219	13	1.8998	--	--	--	--	--	--	--	--	--	--	--	--	--	--	--	--	--	--	-	-	-
Unigene000218	Unigene100197_T	219	11	1.6076	--	--	--	--	--	--	--	--	--	--	--	--	--	--	--	--	--	--	-	-	-
Unigene000219	Unigene100198_T	205	7	1.0929	--	--	--	--	--	--	--	--	--	--	--	--	--	--	--	--	--	--	-	-	-
Unigene000220	Unigene100199_T	371	12	1.0352	--	--	--	--	--	--	--	--	--	--	--	--	--	--	--	--	--	--	-	-	-
Unigene000221	Unigene10019_T	402	31	2.468	--	--	--	--	--	--	--	--	--	--	--	--	--	--	--	--	--	--	-	-	-
Unigene000222	Unigene1001_T	554	4	0.2311	--	--	--	--	--	--	--	--	--	--	--	--	--	K01278	4e-06	51.2	gga:424187	dipeptidyl-peptidase 4 [EC:3.4.14.5]	-	-	-
Unigene000223	Unigene100200_T	269	13	1.5467	--	--	--	--	--	--	--	--	--	--	--	--	--	--	--	--	--	--	-	-	-
Unigene000224	Unigene100201_T	205	11	1.7173	--	--	--	--	--	--	--	--	--	--	--	--	--	--	--	--	--	--	-	-	-
Unigene000225	Unigene100202_T	205	6	0.9367	gi|118083143|ref|XP_416467.2|	114	9e-25	PREDICTED: similar to OTTHUMP00000028953 [Gallus gallus]	sp|Q8NDV3|SMC1B_HUMAN	79.3	7e-15	Structural maintenance of chromosomes protein 1B OS=Homo sapiens GN=SMC1B PE=1 SV=2	--	--	--	--	--	K06636	1e-25	114	gga:418243	structural maintenance of chromosome 1	-	-	-
Unigene000226	Unigene100203_T	228	13	1.8248	gi|149453333|ref|XP_001518015.1|	82	6e-15	PREDICTED: similar to Sterile alpha motif domain-containing protein 14 [Ornithorhynchus anatinus]	sp|Q8K070|SAM14_MOUSE	80.1	4e-15	Sterile alpha motif domain-containing protein 14 OS=Mus musculus GN=Samd14 PE=1 SV=1	--	--	--	--	--	--	--	--	--	--	-	-	-
Unigene000227	Unigene100204_T	222	8	1.1533	--	--	--	--	--	--	--	--	--	--	--	--	--	--	--	--	--	--	-	-	-
Unigene000228	Unigene100205_T	229	7	0.9783	--	--	--	--	--	--	--	--	--	--	--	--	--	--	--	--	--	--	-	-	-
Unigene000229	Unigene100206_T	247	5	0.6479	--	--	--	--	--	--	--	--	--	--	--	--	--	--	--	--	--	--	-	-	-
Unigene000230	Unigene100207_T	276	7	0.8117	--	--	--	--	--	--	--	--	--	--	--	--	--	--	--	--	--	--	-	-	-
Unigene000231	Unigene100208_T	238	12	1.6137	gi|118098203|ref|XP_001232754.1|	92	6e-18	PREDICTED: similar to Tetratricopeptide repeat domain 18 [Gallus gallus]	sp|Q95LN2|TTC18_MACFA	62.4	9e-10	Tetratricopeptide repeat protein 18 OS=Macaca fascicularis GN=TTC18 PE=2 SV=2	--	--	--	--	--	--	--	--	--	--	-	-	-
Unigene000232	Unigene100209_T	289	12	1.3289	--	--	--	--	--	--	--	--	--	--	--	--	--	--	--	--	--	--	-	-	-
Unigene000233	Unigene10020_T	270	20	2.3707	--	--	--	--	--	--	--	--	--	--	--	--	--	--	--	--	--	--	-	-	-
Unigene000234	Unigene100210_T	259	11	1.3593	--	--	--	--	--	--	--	--	--	--	--	--	--	--	--	--	--	--	-	-	-
Unigene000235	Unigene100211_T	401	21	1.6761	--	--	--	--	--	--	--	--	--	--	--	--	--	--	--	--	--	--	-	-	-
Unigene000236	Unigene100212_T	374	20	1.7115	--	--	--	--	--	--	--	--	--	--	--	--	--	--	--	--	--	--	-	-	-
Unigene000237	Unigene100213_T	249	9	1.1568	--	--	--	--	--	--	--	--	--	--	--	--	--	--	--	--	--	--	-	-	-
Unigene000238	Unigene100214_T	240	18	2.4004	--	--	--	--	--	--	--	--	--	--	--	--	--	--	--	--	--	--	-	-	-
Unigene000239	Unigene100215_T	362	16	1.4146	--	--	--	--	--	--	--	--	--	--	--	--	--	--	--	--	--	--	-	-	-
Unigene000240	Unigene100216_T	235	12	1.6343	--	--	--	--	--	--	--	--	--	--	--	--	--	--	--	--	--	--	-	-	-
Unigene000241	Unigene100217_T	233	10	1.3736	--	--	--	--	--	--	--	--	--	--	--	--	--	--	--	--	--	--	-	-	-
Unigene000242	Unigene100218_T	214	10	1.4956	--	--	--	--	--	--	--	--	--	--	--	--	--	--	--	--	--	--	-	-	-
Unigene000243	Unigene100219_T	260	14	1.7233	--	--	--	--	--	--	--	--	--	--	--	--	--	--	--	--	--	--	-	-	-
Unigene000244	Unigene10021_T	486	21	1.3829	--	--	--	--	--	--	--	--	--	--	--	--	--	--	--	--	--	--	-	-	-
Unigene000245	Unigene100220_T	251	15	1.9127	--	--	--	--	--	--	--	--	--	--	--	--	--	--	--	--	--	--	-	-	-
Unigene000246	Unigene100221_T	225	6	0.8535	--	--	--	--	--	--	--	--	--	--	--	--	--	--	--	--	--	--	-	-	-
Unigene000247	Unigene100222_T	361	33	2.9257	--	--	--	--	--	--	--	--	--	--	--	--	--	--	--	--	--	--	-	-	-
Unigene000248	Unigene100223_T	221	3	0.4345	gi|157278389|ref|NP_001098296.1|	54.3	1e-06	annexin max4 [Oryzias latipes] >gi|3288572|emb|CAA72125.1| annexin max4 [Oryzias latipes]	sp|Q6DDW4|CPSF6_XENLA	51.2	2e-06	Cleavage and polyadenylation specificity factor subunit 6 OS=Xenopus laevis GN=cpsf6 PE=2 SV=1	--	--	--	--	--	K13911	2e-06	51.2	spu:577326	basic salivary proline-rich protein 1/2	-	-	-
Unigene000249	Unigene100224_T	326	21	2.0617	gi|224062325|ref|XP_002194696.1|	138	6e-32	PREDICTED: similar to KIAA1018 protein [Taeniopygia guttata]	--	--	--	--	--	--	--	--	--	--	--	--	--	--	-	-	-
Unigene000250	Unigene100225_T	217	9	1.3274	--	--	--	--	--	--	--	--	--	--	--	--	--	--	--	--	--	--	-	-	-
Unigene000251	Unigene100226_T	281	14	1.5946	--	--	--	--	--	--	--	--	--	--	--	--	--	--	--	--	--	--	-	-	-
Unigene000252	Unigene100227_T	267	15	1.798	--	--	--	--	--	--	--	--	--	--	--	--	--	--	--	--	--	--	-	-	-
Unigene000253	Unigene100228_T	333	10	0.9611	--	--	--	--	--	--	--	--	--	--	--	--	--	--	--	--	--	--	-	-	-
Unigene000254	Unigene100229_T	296	17	1.8381	--	--	--	--	--	--	--	--	--	--	--	--	--	--	--	--	--	--	-	-	-
Unigene000255	Unigene10022_T	371	17	1.4665	--	--	--	--	--	--	--	--	--	--	--	--	--	--	--	--	--	--	-	-	-
Unigene000256	Unigene100230_T	330	15	1.4548	--	--	--	--	--	--	--	--	--	--	--	--	--	--	--	--	--	--	-	-	-
Unigene000257	Unigene100231_T	274	9	1.0513	--	--	--	--	--	--	--	--	--	--	--	--	--	--	--	--	--	--	-	-	-
Unigene000258	Unigene100232_T	322	20	1.9879	--	--	--	--	--	--	--	--	--	--	--	--	--	--	--	--	--	--	-	-	-
Unigene000259	Unigene100233_T	249	9	1.1568	--	--	--	--	--	--	--	--	--	--	--	--	--	--	--	--	--	--	-	-	-
Unigene000260	Unigene100234_T	216	4	0.5927	--	--	--	--	--	--	--	--	--	--	--	--	--	--	--	--	--	--	-	-	-
Unigene000261	Unigene100235_T	244	11	1.4428	--	--	--	--	--	--	--	--	--	--	--	--	--	--	--	--	--	--	-	-	-
Unigene000262	Unigene100236_T	306	17	1.7781	--	--	--	--	--	--	--	--	--	--	--	--	--	--	--	--	--	--	-	-	-
Unigene000263	Unigene100237_T	297	12	1.2931	--	--	--	--	--	--	--	--	--	--	--	--	--	--	--	--	--	--	-	-	-
Unigene000264	Unigene100238_T	285	11	1.2353	--	--	--	--	--	--	--	--	--	--	--	--	--	--	--	--	--	--	-	-	-
Unigene000265	Unigene100239_T	250	10	1.2802	--	--	--	--	--	--	--	--	--	--	--	--	--	--	--	--	--	--	-	-	-
Unigene000266	Unigene10023_T	385	36	2.9927	--	--	--	--	--	--	--	--	--	--	--	--	--	--	--	--	--	--	-	-	-
Unigene000267	Unigene100240_T	283	11	1.244	--	--	--	--	--	--	--	--	--	--	--	--	--	--	--	--	--	--	-	-	-
Unigene000268	Unigene100241_T	247	10	1.2957	--	--	--	--	--	--	--	--	--	--	--	--	--	--	--	--	--	--	-	-	-
Unigene000269	Unigene100242_T	251	12	1.5301	--	--	--	--	--	--	--	--	--	--	--	--	--	--	--	--	--	--	-	-	-
Unigene000270	Unigene100243_T	207	7	1.0823	gi|326924853|ref|XP_003208639.1|	89	5e-17	PREDICTED: myocilin-like, partial [Meleagris gallopavo]	sp|Q594P2|MYOC_FELCA	62.8	7e-10	Myocilin OS=Felis catus GN=MYOC PE=2 SV=1	--	--	--	--	--	--	--	--	--	--	-	-	-
Unigene000271	Unigene100244_T	280	12	1.3716	--	--	--	--	--	--	--	--	--	--	--	--	--	--	--	--	--	--	-	-	-
Unigene000272	Unigene100245_T	278	23	2.6479	--	--	--	--	--	--	--	--	--	--	--	--	--	--	--	--	--	--	-	-	-
Unigene000273	Unigene100246_T	230	10	1.3915	--	--	--	--	--	--	--	--	--	--	--	--	--	--	--	--	--	--	-	-	-
Unigene000274	Unigene100247_T	341	20	1.8771	--	--	--	--	--	--	--	--	--	--	--	--	--	--	--	--	--	--	-	-	-
Unigene000275	Unigene100248_T	245	8	1.0451	--	--	--	--	--	--	--	--	--	--	--	--	--	--	--	--	--	--	-	-	-
Unigene000276	Unigene100249_T	345	23	2.1337	gi|327263199|ref|XP_003216408.1|	169	3e-41	PREDICTED: LOW QUALITY PROTEIN: G-protein coupled receptor 98-like [Anolis carolinensis]	sp|Q8WXG9|GPR98_HUMAN	160	2e-39	G-protein coupled receptor 98 OS=Homo sapiens GN=GPR98 PE=1 SV=2	--	--	--	--	--	K05849	7e-06	48.9	api:100167616	solute carrier family 8 (sodium/calcium exchanger)	-	-	-
Unigene000277	Unigene10024_T	390	29	2.3799	--	--	--	--	--	--	--	--	--	--	--	--	--	--	--	--	--	--	-	-	-
Unigene000278	Unigene100250_T	257	7	0.8717	--	--	--	--	--	--	--	--	--	--	--	--	--	--	--	--	--	--	-	-	-
Unigene000279	Unigene100251_T	201	15	2.3884	--	--	--	--	--	--	--	--	--	--	--	--	--	--	--	--	--	--	-	-	-
Unigene000280	Unigene100252_T	294	13	1.4152	--	--	--	--	--	--	--	--	--	--	--	--	--	--	--	--	--	--	-	-	-
Unigene000281	Unigene100253_T	206	7	1.0875	--	--	--	--	--	--	--	--	--	--	--	--	--	--	--	--	--	--	-	-	-
Unigene000282	Unigene100254_T	232	3	0.4139	--	--	--	--	--	--	--	--	--	--	--	--	--	--	--	--	--	--	-	-	-
Unigene000283	Unigene100255_T	205	12	1.8735	gi|224049419|ref|XP_002191678.1|	124	2e-27	PREDICTED: similar to KIAA1680 protein [Taeniopygia guttata]	sp|Q1RMS0|F190A_BOVIN	112	9e-25	Protein FAM190A OS=Bos taurus GN=FAM190A PE=2 SV=1	--	--	--	--	--	--	--	--	--	--	-	-	-
Unigene000284	Unigene100256_T	215	4	0.5954	--	--	--	--	--	--	--	--	--	--	--	--	--	--	--	--	--	--	-	-	-
Unigene000285	Unigene100257_T	550	23	1.3384	gi|126326737|ref|XP_001378478.1|	57	4e-07	PREDICTED: similar to procollagen alpha 2(V) [Monodelphis domestica]	sp|P08121|CO3A1_MOUSE	53.5	8e-07	Collagen alpha-1(III) chain OS=Mus musculus GN=Col3a1 PE=2 SV=4	--	--	--	--	--	K06236	7e-08	57	mdo:100028445	collagen, type I/II/III/V/XI, alpha	-	-	-
Unigene000286	Unigene100258_T	230	10	1.3915	--	--	--	--	--	--	--	--	--	--	--	--	--	--	--	--	--	--	-	-	-
Unigene000287	Unigene100259_T	261	9	1.1036	--	--	--	--	--	--	--	--	--	--	--	--	--	--	--	--	--	--	-	-	-
Unigene000288	Unigene10025_T	343	23	2.1461	--	--	--	--	--	--	--	--	--	--	--	--	--	--	--	--	--	--	-	-	-
Unigene000289	Unigene100260_T	273	16	1.8758	--	--	--	--	--	--	--	--	--	--	--	--	--	--	--	--	--	--	-	-	-
Unigene000290	Unigene100261_T	237	10	1.3504	--	--	--	--	--	--	--	--	--	--	--	--	--	--	--	--	--	--	-	-	-
Unigene000291	Unigene100262_T	277	14	1.6176	--	--	--	--	--	--	--	--	--	--	--	--	--	--	--	--	--	--	-	-	-
Unigene000292	Unigene100263_T	258	15	1.8608	--	--	--	--	--	--	--	--	--	--	--	--	--	--	--	--	--	--	-	-	-
Unigene000293	Unigene100264_T	353	12	1.088	--	--	--	--	--	--	--	--	--	--	--	--	--	--	--	--	--	--	-	-	-
Unigene000294	Unigene100265_T	277	12	1.3865	--	--	--	--	--	--	--	--	--	--	--	--	--	--	--	--	--	--	-	-	-
Unigene000295	Unigene100266_T	688	33	1.5351	--	--	--	--	--	--	--	--	--	--	--	--	--	--	--	--	--	--	-	-	-
Unigene000296	Unigene100267_T	259	6	0.7414	--	--	--	--	--	--	--	--	--	--	--	--	--	--	--	--	--	--	-	-	-
Unigene000297	Unigene100268_T	289	11	1.2182	--	--	--	--	--	--	--	--	--	--	--	--	--	--	--	--	--	--	-	-	-
Unigene000298	Unigene100269_T	231	8	1.1084	--	--	--	--	--	--	--	--	--	--	--	--	--	--	--	--	--	--	-	-	-
Unigene000299	Unigene10026_T	279	12	1.3766	--	--	--	--	--	--	--	--	--	--	--	--	--	--	--	--	--	--	-	-	-
Unigene000300	Unigene100270_T	264	13	1.576	--	--	--	--	--	--	--	--	--	--	--	--	--	--	--	--	--	--	-	-	-
Unigene000301	Unigene100271_T	246	4	0.5204	--	--	--	--	--	--	--	--	--	--	--	--	--	--	--	--	--	--	-	-	-
Unigene000302	Unigene100272_T	325	21	2.068	--	--	--	--	--	--	--	--	--	--	--	--	--	--	--	--	--	--	-	-	-
Unigene000303	Unigene100273_T	241	15	1.992	--	--	--	--	--	--	--	--	--	--	--	--	--	--	--	--	--	--	-	-	-
Unigene000304	Unigene100274_T	257	11	1.3699	--	--	--	--	--	--	--	--	--	--	--	--	--	--	--	--	--	--	-	-	-
Unigene000305	Unigene100275_T	230	13	1.809	--	--	--	--	--	--	--	--	--	--	--	--	--	--	--	--	--	--	-	-	-
Unigene000306	Unigene100276_T	312	12	1.231	--	--	--	--	--	--	--	--	--	--	--	--	--	--	--	--	--	--	-	-	-
Unigene000307	Unigene100277_T	257	10	1.2453	gi|301783321|ref|XP_002927077.1|	53.9	2e-06	PREDICTED: chondroadherin-like protein-like [Ailuropoda melanoleuca]	sp|Q6NUI6|CHADL_HUMAN	52.4	9e-07	Chondroadherin-like protein OS=Homo sapiens GN=CHADL PE=2 SV=2	--	--	--	--	--	--	--	--	--	--	-	-	-
Unigene000308	Unigene100278_T	213	13	1.9534	--	--	--	--	--	--	--	--	--	--	--	--	--	--	--	--	--	--	-	-	-
Unigene000309	Unigene100279_T	255	9	1.1296	--	--	--	--	--	--	--	--	--	--	--	--	--	--	--	--	--	--	-	-	-
Unigene000310	Unigene10027_T	226	39	5.523	--	--	--	--	--	--	--	--	--	--	--	--	--	--	--	--	--	--	-	-	-
Unigene000311	Unigene100280_T	258	15	1.8608	--	--	--	--	--	--	--	--	--	--	--	--	--	--	--	--	--	--	-	-	-
Unigene000312	Unigene100281_T	313	19	1.9428	--	--	--	--	--	--	--	--	--	--	--	--	--	--	--	--	--	--	-	-	-
Unigene000313	Unigene100282_T	296	10	1.0813	--	--	--	--	--	--	--	--	--	--	--	--	--	--	--	--	--	--	-	-	-
Unigene000314	Unigene100283_T	293	16	1.7477	gi|296213588|ref|XP_002753335.1|	64.7	1e-09	PREDICTED: hypothetical protein LOC100406740 [Callithrix jacchus]	--	--	--	--	--	--	--	--	--	--	--	--	--	--	-	-	-
Unigene000315	Unigene100284_T	267	10	1.1987	--	--	--	--	--	--	--	--	--	--	--	--	--	--	--	--	--	--	-	-	-
Unigene000316	Unigene100285_T	235	10	1.3619	--	--	--	--	--	--	--	--	--	--	--	--	--	--	--	--	--	--	-	-	-
Unigene000317	Unigene100286_T	224	6	0.8573	--	--	--	--	--	--	--	--	--	--	--	--	--	--	--	--	--	--	-	-	-
Unigene000318	Unigene100287_T	298	15	1.611	--	--	--	--	--	--	--	--	--	--	--	--	--	--	--	--	--	--	-	-	-
Unigene000319	Unigene100288_T	228	15	2.1056	gi|71895999|ref|NP_001026730.1|	54.7	1e-06	Fas ligand (TNF superfamily, member 6) [Gallus gallus] >gi|61656613|emb|CAI64582.1| FAS ligand [Gallus gallus]	--	--	--	--	--	--	--	--	--	K04389	1e-07	54.7	gga:429064	tumor necrosis factor superfamily, member 6	-	-	-
Unigene000320	Unigene100289_T	201	18	2.8661	--	--	--	--	--	--	--	--	--	--	--	--	--	--	--	--	--	--	-	-	-
Unigene000321	Unigene10028_T	362	18	1.5914	gi|45383035|ref|NP_989905.1|	223	2e-57	filamin [Gallus gallus] >gi|15341202|dbj|BAB63943.1| filamin [Gallus gallus]	sp|Q14315|FLNC_HUMAN	220	2e-57	Filamin-C OS=Homo sapiens GN=FLNC PE=1 SV=3	DRA0212	47	9e-06	COG2377	Predicted molecular chaperone distantly related to HSP70-fold metalloproteases	K04437	3e-58	223	gga:395261	filamin	-	-	-
Unigene000322	Unigene100290_T	344	16	1.4886	--	--	--	--	--	--	--	--	--	--	--	--	--	--	--	--	--	--	-	-	-
Unigene000323	Unigene100291_T	295	11	1.1934	gi|149026199|gb|EDL82442.1|	75.1	8e-13	rCG63049 [Rattus norvegicus]	sp|O00401|WASL_HUMAN	53.1	5e-07	Neural Wiskott-Aldrich syndrome protein OS=Homo sapiens GN=WASL PE=1 SV=2	--	--	--	--	--	K08810	6e-13	72.4	spu:578198	triple functional domain protein [EC:2.7.11.-]	-	-	-
Unigene000324	Unigene100292_T	271	14	1.6534	--	--	--	--	--	--	--	--	--	--	--	--	--	--	--	--	--	--	-	-	-
Unigene000325	Unigene100293_T	246	11	1.4311	--	--	--	--	--	--	--	--	--	--	--	--	--	--	--	--	--	--	-	-	-
Unigene000326	Unigene100294_T	297	13	1.4009	gi|118093662|ref|XP_422014.2|	204	9e-52	PREDICTED: similar to glycoprotein receptor gp330/megalin [Gallus gallus]	sp|P98158|LRP2_RAT	157	2e-38	Low-density lipoprotein receptor-related protein 2 OS=Rattus norvegicus GN=Lrp2 PE=1 SV=1	--	--	--	--	--	K06233	1e-52	204	gga:424168	low density lipoprotein-related protein 2	-	-	-
Unigene000327	Unigene100295_T	309	11	1.1393	--	--	--	--	--	--	--	--	--	--	--	--	--	--	--	--	--	--	-	-	-
Unigene000328	Unigene100296_T	209	8	1.2251	--	--	--	--	--	--	--	--	--	--	--	--	--	--	--	--	--	--	-	-	-
Unigene000329	Unigene100297_T	205	10	1.5612	gi|39579174|gb|AAR28760.1|	38.9	6e-07	DNA-dependent protein kinase catalytic subunit [Gallus gallus]	--	--	--	--	--	--	--	--	--	--	--	--	--	--	-	-	-
Unigene000330	Unigene100298_T	264	13	1.576	--	--	--	--	--	--	--	--	--	--	--	--	--	--	--	--	--	--	-	-	-
Unigene000331	Unigene100299_T	256	10	1.2502	--	--	--	--	--	--	--	--	--	--	--	--	--	--	--	--	--	--	-	-	-
Unigene000332	Unigene10029_T	567	31	1.7498	gi|224156307|ref|XP_002198642.1|	67	2e-21	PREDICTED: similar to Gag-Pro-Pol-Env protein [Taeniopygia guttata]	sp|P11283|POL_MMTVC	47	2e-11	Gag-Pro-Pol polyprotein OS=Mouse mammary tumor virus (strain C3H) GN=gag-pro-pol PE=1 SV=2	--	--	--	--	--	--	--	--	--	--	-	-	-
Unigene000333	Unigene1002_T	1270	21	0.5292	gi|326922840|ref|XP_003207652.1|	683	0	PREDICTED: LOW QUALITY PROTEIN: dipeptidyl peptidase 4-like [Meleagris gallopavo]	sp|Q9N2I7|DPP4_FELCA	573	1e-162	Dipeptidyl peptidase 4 OS=Felis catus GN=DPP4 PE=2 SV=1	SPACUNK4.08	209	6e-54	COG1506	Dipeptidyl aminopeptidases/acylaminoacyl-peptidases	K01278	0	683	gga:424187	dipeptidyl-peptidase 4 [EC:3.4.14.5]	-	-	-
Unigene000334	Unigene100300_T	263	19	2.3121	--	--	--	--	--	--	--	--	--	--	--	--	--	--	--	--	--	--	-	-	-
Unigene000335	Unigene100301_T	347	18	1.6602	--	--	--	--	--	--	--	--	--	--	--	--	--	--	--	--	--	--	-	-	-
Unigene000336	Unigene100302_T	288	11	1.2224	--	--	--	--	--	--	--	--	--	--	--	--	--	--	--	--	--	--	-	-	-
Unigene000337	Unigene100303_T	236	8	1.0849	--	--	--	--	--	--	--	--	--	--	--	--	--	--	--	--	--	--	-	-	-
Unigene000338	Unigene100304_T	237	11	1.4855	gi|68235796|gb|AAV65760.2|	68.9	6e-11	mitochondrial associated cysteine-rich protein [Canis lupus familiaris]	sp|Q9LJ64|PLRX1_ARATH	58.5	1e-08	Pollen-specific leucine-rich repeat extensin-like protein 1 OS=Arabidopsis thaliana GN=PEX1 PE=2 SV=1	--	--	--	--	--	K13911	3e-09	60.1	spu:577326	basic salivary proline-rich protein 1/2	-	-	-
Unigene000339	Unigene100305_T	319	11	1.1036	--	--	--	--	--	--	--	--	--	--	--	--	--	--	--	--	--	--	-	-	-
Unigene000340	Unigene100306_T	291	10	1.0998	--	--	--	--	--	--	--	--	--	--	--	--	--	--	--	--	--	--	-	-	-
Unigene000341	Unigene100307_T	287	13	1.4497	--	--	--	--	--	--	--	--	--	--	--	--	--	--	--	--	--	--	-	-	-
Unigene000342	Unigene100308_T	211	14	2.1236	--	--	--	--	--	--	--	--	--	--	--	--	--	--	--	--	--	--	-	-	-
Unigene000343	Unigene100309_T	395	21	1.7015	--	--	--	--	--	--	--	--	--	--	--	--	--	--	--	--	--	--	-	-	-
Unigene000344	Unigene10030_T	438	70	5.115	--	--	--	--	--	--	--	--	--	--	--	--	--	--	--	--	--	--	-	-	-
Unigene000345	Unigene100310_T	300	13	1.3869	gi|123229188|emb|CAM18745.1|	102	6e-21	novel protein [Mus musculus]	--	--	--	--	--	--	--	--	--	--	--	--	--	--	-	-	-
Unigene000346	Unigene100311_T	205	9	1.4051	--	--	--	--	--	--	--	--	--	--	--	--	--	--	--	--	--	--	-	-	-
Unigene000347	Unigene100312_T	225	8	1.138	--	--	--	--	--	--	--	--	--	--	--	--	--	--	--	--	--	--	-	-	-
Unigene000348	Unigene100313_T	282	11	1.2484	--	--	--	--	--	--	--	--	--	--	--	--	--	--	--	--	--	--	-	-	-
Unigene000349	Unigene100314_T	234	10	1.3677	gi|118085134|ref|XP_417173.2|	145	5e-34	PREDICTED: similar to dynein cytoplasmic heavy chain 2 [Gallus gallus]	sp|Q8NCM8|DYHC2_HUMAN	109	5e-24	Cytoplasmic dynein 2 heavy chain 1 OS=Homo sapiens GN=DYNC2H1 PE=1 SV=4	--	--	--	--	--	K10414	6e-35	145	gga:418979	dynein heavy chain 2, cytosolic	-	-	-
Unigene000350	Unigene100315_T	268	15	1.7913	--	--	--	--	--	--	--	--	--	--	--	--	--	--	--	--	--	--	-	-	-
Unigene000351	Unigene100316_T	254	14	1.7641	gi|118104473|ref|XP_424920.2|	54.3	1e-06	PREDICTED: similar to Topoisomerase I binding, arginine/serine-rich [Gallus gallus]	--	--	--	--	--	--	--	--	--	K10631	2e-07	54.3	gga:427342	E3 ubiquitin-protein ligase Topors [EC:6.3.2.19]	-	-	-
Unigene000352	Unigene100317_T	229	9	1.2578	--	--	--	--	--	--	--	--	--	--	--	--	--	--	--	--	--	--	-	-	-
Unigene000353	Unigene100318_T	295	12	1.3019	--	--	--	--	--	--	--	--	--	--	--	--	--	--	--	--	--	--	-	-	-
Unigene000354	Unigene100319_T	239	18	2.4104	--	--	--	--	--	--	--	--	--	--	--	--	--	--	--	--	--	--	-	-	-
Unigene000355	Unigene10031_T	295	89	9.6557	--	--	--	--	--	--	--	--	--	--	--	--	--	--	--	--	--	--	-	-	-
Unigene000356	Unigene100320_T	259	10	1.2357	--	--	--	--	--	--	--	--	--	--	--	--	--	--	--	--	--	--	-	-	-
Unigene000357	Unigene100321_T	272	19	2.2356	--	--	--	--	--	--	--	--	--	--	--	--	--	--	--	--	--	--	-	-	-
Unigene000358	Unigene100322_T	265	14	1.6908	--	--	--	--	--	--	--	--	--	--	--	--	--	--	--	--	--	--	-	-	-
Unigene000359	Unigene100323_T	241	15	1.992	--	--	--	--	--	--	--	--	--	--	--	--	--	--	--	--	--	--	-	-	-
Unigene000360	Unigene100324_T	242	13	1.7193	--	--	--	--	--	--	--	--	--	--	--	--	--	--	--	--	--	--	-	-	-
Unigene000361	Unigene100325_T	242	13	1.7193	--	--	--	--	--	--	--	--	--	--	--	--	--	--	--	--	--	--	-	-	-
Unigene000362	Unigene100326_T	243	11	1.4488	--	--	--	--	--	--	--	--	--	--	--	--	--	--	--	--	--	--	-	-	-
Unigene000363	Unigene100327_T	327	16	1.566	--	--	--	--	--	--	--	--	--	--	--	--	--	--	--	--	--	--	-	-	-
Unigene000364	Unigene100328_T	249	8	1.0283	--	--	--	--	--	--	--	--	--	--	--	--	--	--	--	--	--	--	-	-	-
Unigene000365	Unigene100329_T	222	4	0.5767	--	--	--	--	--	--	--	--	--	--	--	--	--	--	--	--	--	--	-	-	-
Unigene000366	Unigene10032_T	287	4	0.4461	gi|118091067|ref|XP_420928.2|	99	5e-20	PREDICTED: similar to tumor protein p53 inducible protein 5 [Gallus gallus]	sp|A1A5B4|ANO9_HUMAN	87	3e-17	Anoctamin-9 OS=Homo sapiens GN=ANO9 PE=2 SV=2	--	--	--	--	--	--	--	--	--	--	GO:0015698//inorganic anion transport	GO:0005253//anion channel activity	GO:0034702//ion channel complex
Unigene000367	Unigene100330_T	295	7	0.7594	--	--	--	--	--	--	--	--	--	--	--	--	--	--	--	--	--	--	-	-	-
Unigene000368	Unigene100331_T	347	18	1.6602	gi|118091759|ref|XP_421195.2|	199	3e-50	PREDICTED: similar to zinc finger, FYVE domain containing 26 [Gallus gallus]	sp|Q68DK2|ZFY26_HUMAN	59.7	5e-09	Zinc finger FYVE domain-containing protein 26 OS=Homo sapiens GN=ZFYVE26 PE=1 SV=3	--	--	--	--	--	--	--	--	--	--	-	-	-
Unigene000369	Unigene100332_T	344	12	1.1165	--	--	--	--	--	--	--	--	--	--	--	--	--	--	--	--	--	--	-	-	-
Unigene000370	Unigene100333_T	202	8	1.2675	--	--	--	--	--	--	--	--	--	--	--	--	--	--	--	--	--	--	-	-	-
Unigene000371	Unigene100334_T	248	15	1.9358	--	--	--	--	--	--	--	--	--	--	--	--	--	--	--	--	--	--	-	-	-
Unigene000372	Unigene100335_T	228	8	1.123	--	--	--	--	--	--	--	--	--	--	--	--	--	--	--	--	--	--	-	-	-
Unigene000373	Unigene100336_T	416	12	0.9232	--	--	--	--	--	--	--	--	--	--	--	--	--	--	--	--	--	--	-	-	-
Unigene000374	Unigene100337_T	234	9	1.231	--	--	--	--	--	--	--	--	--	--	--	--	--	--	--	--	--	--	-	-	-
Unigene000375	Unigene100338_T	290	6	0.6622	--	--	--	--	--	--	--	--	--	--	--	--	--	--	--	--	--	--	-	-	-
Unigene000376	Unigene100339_T	304	14	1.4739	--	--	--	--	--	--	--	--	--	--	--	--	--	--	--	--	--	--	-	-	-
Unigene000377	Unigene10033_T	230	66	9.184	--	--	--	--	--	--	--	--	--	--	--	--	--	--	--	--	--	--	-	-	-
Unigene000378	Unigene100340_T	379	10	0.8445	gi|326926207|ref|XP_003209295.1|	97.8	1e-19	PREDICTED: ADP-ribosylation factor-like protein 14-like [Meleagris gallopavo]	sp|Q3SXC5|ARL14_MOUSE	72.8	6e-13	ADP-ribosylation factor-like protein 14 OS=Mus musculus GN=Arl14 PE=2 SV=1	YDL192w	55.5	2e-08	COG1100	GTPase SAR1 and related small G proteins	K07959	1e-09	61.6	xtr:448682	ADP-ribosylation factor-like 11	-	-	-
Unigene000379	Unigene100341_T	232	9	1.2416	--	--	--	--	--	--	--	--	--	--	--	--	--	--	--	--	--	--	-	-	-
Unigene000380	Unigene100342_T	310	12	1.2389	--	--	--	--	--	--	--	--	--	--	--	--	--	--	--	--	--	--	-	-	-
Unigene000381	Unigene100343_T	518	26	1.6064	--	--	--	--	--	--	--	--	--	--	--	--	--	--	--	--	--	--	-	-	-
Unigene000382	Unigene100344_T	267	11	1.3186	--	--	--	--	--	--	--	--	--	--	--	--	--	--	--	--	--	--	-	-	-
Unigene000383	Unigene100345_T	267	9	1.0788	--	--	--	--	--	--	--	--	--	--	--	--	--	--	--	--	--	--	-	-	-
Unigene000384	Unigene100346_T	207	6	0.9277	--	--	--	--	--	--	--	--	--	--	--	--	--	--	--	--	--	--	-	-	-
Unigene000385	Unigene100347_T	388	19	1.5673	--	--	--	--	--	--	--	--	--	--	--	--	--	--	--	--	--	--	-	-	-
Unigene000386	Unigene100348_T	324	15	1.4817	gi|224049421|ref|XP_002193226.1|	218	5e-56	PREDICTED: similar to Glutamate receptor, ionotropic, delta 2 [Taeniopygia guttata]	sp|Q63226|GRID2_RAT	208	1e-53	Glutamate receptor delta-2 subunit OS=Rattus norvegicus GN=Grid2 PE=1 SV=2	--	--	--	--	--	K05207	6e-57	218	tgu:100227368	glutamate receptor, ionotropic, delta 2	-	-	-
Unigene000387	Unigene100349_T	316	14	1.4179	--	--	--	--	--	--	--	--	--	--	--	--	--	--	--	--	--	--	-	-	-
Unigene000388	Unigene10034_T	335	78	7.4519	--	--	--	--	--	--	--	--	--	--	--	--	--	--	--	--	--	--	-	-	-
Unigene000389	Unigene100350_T	267	14	1.6782	--	--	--	--	--	--	--	--	--	--	--	--	--	--	--	--	--	--	-	-	-
Unigene000390	Unigene100351_T	523	24	1.4687	gi|224046910|ref|XP_002194367.1|	355	6e-97	PREDICTED: similar to mCG115513, partial [Taeniopygia guttata]	sp|Q2WGJ9|FR1L6_HUMAN	311	1e-84	Fer-1-like protein 6 OS=Homo sapiens GN=FER1L6 PE=2 SV=2	--	--	--	--	--	--	--	--	--	--	-	-	-
Unigene000391	Unigene100352_T	293	14	1.5292	--	--	--	--	--	--	--	--	--	--	--	--	--	--	--	--	--	--	-	-	-
Unigene000392	Unigene100353_T	294	17	1.8506	gi|118092939|ref|XP_426528.2|	129	4e-29	PREDICTED: similar to MGC80340 protein [Gallus gallus]	sp|Q5RB09|GTR9_PONAB	68.2	2e-11	Solute carrier family 2, facilitated glucose transporter member 9 OS=Pongo abelii GN=SLC2A9 PE=2 SV=1	--	--	--	--	--	K08146	3e-17	86.7	xla:432243	MFS transporter, SP family, solute carrier family 2 (facilitated glucose transporter), member 9	-	-	-
Unigene000393	Unigene100354_T	268	7	0.836	--	--	--	--	--	--	--	--	--	--	--	--	--	--	--	--	--	--	-	-	-
Unigene000394	Unigene100355_T	304	8	0.8422	--	--	--	--	--	--	--	--	--	--	--	--	--	--	--	--	--	--	-	-	-
Unigene000395	Unigene100356_T	249	11	1.4139	--	--	--	--	--	--	--	--	--	--	--	--	--	--	--	--	--	--	-	-	-
Unigene000396	Unigene100357_T	263	12	1.4603	--	--	--	--	--	--	--	--	--	--	--	--	--	--	--	--	--	--	-	-	-
Unigene000397	Unigene100358_T	235	11	1.4981	--	--	--	--	--	--	--	--	--	--	--	--	--	--	--	--	--	--	-	-	-
Unigene000398	Unigene100359_T	222	12	1.73	--	--	--	--	--	--	--	--	--	--	--	--	--	--	--	--	--	--	-	-	-
Unigene000399	Unigene10035_T	279	39	4.4738	gi|332241310|ref|XP_003269824.1|	98.2	9e-20	PREDICTED: LOW QUALITY PROTEIN: reticulocalbin-3-like [Nomascus leucogenys]	sp|Q96D15|RCN3_HUMAN	98.2	1e-20	Reticulocalbin-3 OS=Homo sapiens GN=RCN3 PE=1 SV=1	--	--	--	--	--	--	--	--	--	--	-	GO:0005488//binding	GO:0005783//endoplasmic reticulum
Unigene000400	Unigene100360_T	270	8	0.9483	--	--	--	--	--	--	--	--	--	--	--	--	--	--	--	--	--	--	-	-	-
Unigene000401	Unigene100361_T	267	13	1.5583	--	--	--	--	--	--	--	--	--	--	--	--	--	--	--	--	--	--	-	-	-
Unigene000402	Unigene100362_T	291	8	0.8799	--	--	--	--	--	--	--	--	--	--	--	--	--	--	--	--	--	--	-	-	-
Unigene000403	Unigene100363_T	243	7	0.922	--	--	--	--	--	--	--	--	--	--	--	--	--	--	--	--	--	--	-	-	-
Unigene000404	Unigene100364_T	241	8	1.0624	--	--	--	--	--	--	--	--	--	--	--	--	--	--	--	--	--	--	-	-	-
Unigene000405	Unigene100365_T	367	13	1.1337	--	--	--	--	--	--	--	--	--	--	--	--	--	--	--	--	--	--	-	-	-
Unigene000406	Unigene100366_T	237	8	1.0803	--	--	--	--	--	--	--	--	--	--	--	--	--	--	--	--	--	--	-	-	-
Unigene000407	Unigene100367_T	528	23	1.3942	--	--	--	--	--	--	--	--	--	--	--	--	--	--	--	--	--	--	-	-	-
Unigene000408	Unigene100368_T	262	7	0.8551	--	--	--	--	--	--	--	--	--	--	--	--	--	--	--	--	--	--	-	-	-
Unigene000409	Unigene100369_T	419	26	1.986	--	--	--	--	--	--	--	--	--	--	--	--	--	--	--	--	--	--	-	-	-
Unigene000410	Unigene10036_T	282	50	5.6746	--	--	--	--	--	--	--	--	--	--	--	--	--	--	--	--	--	--	-	-	-
Unigene000411	Unigene100370_T	401	26	2.0751	--	--	--	--	--	--	--	--	--	--	--	--	--	--	--	--	--	--	-	-	-
Unigene000412	Unigene100371_T	218	18	2.6426	--	--	--	--	--	--	--	--	--	--	--	--	--	--	--	--	--	--	-	-	-
Unigene000413	Unigene100372_T	303	7	0.7394	gi|194900904|ref|XP_001979995.1|	62	7e-09	GG16889 [Drosophila erecta] >gi|190651698|gb|EDV48953.1| GG16889 [Drosophila erecta]	sp|Q9SN46|LRX5_ARATH	56.2	6e-08	Leucine-rich repeat extensin-like protein 5 OS=Arabidopsis thaliana GN=LRX5 PE=2 SV=2	Rv3876	48.1	4e-06	COG0455	ATPases involved in chromosome partitioning	K12831	8e-08	55.5	bmy:Bm1_43460	splicing factor 3B subunit 4	-	-	-
Unigene000414	Unigene100373_T	411	22	1.7132	--	--	--	--	--	--	--	--	--	--	--	--	--	--	--	--	--	--	-	-	-
Unigene000415	Unigene100374_T	208	11	1.6926	--	--	--	--	--	--	--	--	--	--	--	--	--	--	--	--	--	--	-	-	-
Unigene000416	Unigene100375_T	244	9	1.1805	--	--	--	--	--	--	--	--	--	--	--	--	--	--	--	--	--	--	-	-	-
Unigene000417	Unigene100376_T	242	3	0.3968	gi|50732143|ref|XP_418499.1|	93.6	2e-18	PREDICTED: similar to CC-chemokine-binding receptor JAB61 [Gallus gallus]	--	--	--	--	--	--	--	--	--	K04187	3e-19	93.6	gga:420393	chemokine binding protein 2	-	-	-
Unigene000418	Unigene100377_T	213	7	1.0518	--	--	--	--	--	--	--	--	--	--	--	--	--	--	--	--	--	--	-	-	-
Unigene000419	Unigene100378_T	203	9	1.4189	--	--	--	--	--	--	--	--	--	--	--	--	--	--	--	--	--	--	-	-	-
Unigene000420	Unigene100379_T	311	11	1.132	--	--	--	--	--	--	--	--	--	--	--	--	--	--	--	--	--	--	-	-	-
Unigene000421	Unigene10037_T	335	35	3.3438	--	--	--	--	--	--	--	--	--	--	--	--	--	--	--	--	--	--	-	-	-
Unigene000422	Unigene100380_T	240	14	1.867	--	--	--	--	--	--	--	--	--	--	--	--	--	--	--	--	--	--	-	-	-
Unigene000423	Unigene100381_T	284	10	1.1269	--	--	--	--	--	--	--	--	--	--	--	--	--	--	--	--	--	--	-	-	-
Unigene000424	Unigene100382_T	334	17	1.629	--	--	--	--	--	--	--	--	--	--	--	--	--	--	--	--	--	--	-	-	-
Unigene000425	Unigene100383_T	307	17	1.7723	--	--	--	--	--	--	--	--	--	--	--	--	--	--	--	--	--	--	-	-	-
Unigene000426	Unigene100384_T	278	6	0.6908	gi|119627579|gb|EAX07174.1|	55.8	5e-07	hCG1793893 [Homo sapiens]	sp|P09125|MSP8_EIMAC	53.5	4e-07	Merozoite surface protein CMZ-8 (Fragment) OS=Eimeria acervulina PE=2 SV=1	--	--	--	--	--	K10955	2e-06	51.2	hsa:4583	intestinal mucin-2	-	-	-
Unigene000427	Unigene100385_T	239	9	1.2052	--	--	--	--	--	--	--	--	--	--	--	--	--	--	--	--	--	--	-	-	-
Unigene000428	Unigene100386_T	222	12	1.73	--	--	--	--	--	--	--	--	--	--	--	--	--	--	--	--	--	--	-	-	-
Unigene000429	Unigene100387_T	293	11	1.2016	gi|149642373|ref|XP_001507145.1|	201	7e-51	PREDICTED: similar to Sex comb on midleg-like 2 [Ornithorhynchus anatinus]	sp|Q9UQR0|SCML2_HUMAN	180	2e-45	Sex comb on midleg-like protein 2 OS=Homo sapiens GN=SCML2 PE=1 SV=1	--	--	--	--	--	K11465	7e-52	201	gga:418613	sex comb on midleg-like protein 2	-	-	-
Unigene000430	Unigene100388_T	205	6	0.9367	--	--	--	--	--	--	--	--	--	--	--	--	--	--	--	--	--	--	-	-	-
Unigene000431	Unigene100389_T	243	8	1.0537	gi|194765553|ref|XP_001964891.1|	57.8	1e-07	GF21951 [Drosophila ananassae] >gi|190617501|gb|EDV33025.1| GF21951 [Drosophila ananassae]	sp|A5DCV3|RPB1_PICGU	52	1e-06	DNA-directed RNA polymerase II subunit RPB1 (Fragments) OS=Meyerozyma guilliermondii (strain ATCC 6260 / CBS 566 / DSM 6381 / JCM 1539 / NBRC 10279 / NRRL Y-324) GN=RPB1 PE=3 SV=2	ECU03g0290	50.1	1e-06	COG0086	DNA-directed RNA polymerase, beta' subunit/160 kD subunit	K07515	2e-08	57.8	dan:Dana_GF21951	enoyl-CoA hydratase / long-chain 3-hydroxyacyl-CoA dehydrogenase [EC:4.2.1.17 1.1.1.211]	-	-	-
Unigene000432	Unigene10038_T	343	33	3.0792	gi|118086739|ref|XP_001235285.1|	90.1	2e-17	PREDICTED: similar to platelet and T cell activation antigen 1 [Gallus gallus]	--	--	--	--	--	--	--	--	--	K06567	3e-18	90.1	gga:772097	CD226 antigen	-	-	-
Unigene000433	Unigene100390_T	249	9	1.1568	--	--	--	--	--	--	--	--	--	--	--	--	--	--	--	--	--	--	-	-	-
Unigene000434	Unigene100391_T	261	13	1.5941	--	--	--	--	--	--	--	--	--	--	--	--	--	--	--	--	--	--	-	-	-
Unigene000435	Unigene100392_T	304	12	1.2634	--	--	--	--	--	--	--	--	--	--	--	--	--	--	--	--	--	--	-	-	-
Unigene000436	Unigene100393_T	225	12	1.7069	--	--	--	--	--	--	--	--	--	--	--	--	--	--	--	--	--	--	-	-	-
Unigene000437	Unigene100394_T	429	22	1.6413	--	--	--	--	--	--	--	--	--	--	--	--	--	--	--	--	--	--	-	-	-
Unigene000438	Unigene100395_T	254	6	0.756	--	--	--	--	--	--	--	--	--	--	--	--	--	--	--	--	--	--	-	-	-
Unigene000439	Unigene100396_T	204	6	0.9413	--	--	--	--	--	--	--	--	--	--	--	--	--	--	--	--	--	--	-	-	-
Unigene000440	Unigene100397_T	322	15	1.4909	--	--	--	--	--	--	--	--	--	--	--	--	--	--	--	--	--	--	-	-	-
Unigene000441	Unigene100398_T	289	9	0.9967	--	--	--	--	--	--	--	--	--	--	--	--	--	--	--	--	--	--	-	-	-
Unigene000442	Unigene100399_T	414	26	2.01	gi|326935371|ref|XP_003213746.1|	53.5	3e-06	PREDICTED: leucine-rich repeat-containing protein 19-like, partial [Meleagris gallopavo]	--	--	--	--	--	--	--	--	--	--	--	--	--	--	-	-	-
Unigene000443	Unigene10039_T	452	56	3.9652	--	--	--	--	--	--	--	--	--	--	--	--	--	--	--	--	--	--	-	-	-
Unigene000444	Unigene1003_T	5910	0	0	gi|326915154|ref|XP_003203885.1|	1019	0	PREDICTED: melanoma inhibitory activity protein 3-like [Meleagris gallopavo]	sp|Q0VC16|MIA3_BOVIN	686	0	Melanoma inhibitory activity protein 3 OS=Bos taurus GN=MIA3 PE=2 SV=2	aq_1006	84.7	2e-15	COG0419	ATPase involved in DNA repair	K08546	2e-81	305	ssc:100157289	nuclear receptor subfamily 2 group E member 3	-	-	-
Unigene000445	Unigene100400_T	235	9	1.2257	--	--	--	--	--	--	--	--	--	--	--	--	--	--	--	--	--	--	-	-	-
Unigene000446	Unigene100401_T	287	9	1.0036	--	--	--	--	--	--	--	--	--	--	--	--	--	--	--	--	--	--	-	-	-
Unigene000447	Unigene100402_T	337	15	1.4246	--	--	--	--	--	--	--	--	--	--	--	--	--	--	--	--	--	--	-	-	-
Unigene000448	Unigene100403_T	243	10	1.3171	--	--	--	--	--	--	--	--	--	--	--	--	--	--	--	--	--	--	-	-	-
Unigene000449	Unigene100404_T	233	8	1.0989	--	--	--	--	--	--	--	--	--	--	--	--	--	--	--	--	--	--	-	-	-
Unigene000450	Unigene100405_T	328	12	1.1709	gi|316995835|dbj|BAJ53027.1|	145	4e-34	complement C4 precursor [Gallus gallus]	sp|P0C0L5|CO4B_HUMAN	73.2	5e-13	Complement C4-B OS=Homo sapiens GN=C4B PE=1 SV=1	--	--	--	--	--	K03989	6e-35	145	gga:426611	complement component 4	GO:0050896//response to stimulus;GO:0002376//immune system process;GO:0008152//metabolic process;GO:0050789//regulation of biological process	-	GO:0005576//extracellular region
Unigene000451	Unigene100406_T	255	15	1.8826	--	--	--	--	--	--	--	--	--	--	--	--	--	--	--	--	--	--	-	-	-
Unigene000452	Unigene100407_T	207	7	1.0823	--	--	--	--	--	--	--	--	--	--	--	--	--	--	--	--	--	--	-	-	-
Unigene000453	Unigene100408_T	311	13	1.3378	--	--	--	--	--	--	--	--	--	--	--	--	--	--	--	--	--	--	-	-	-
Unigene000454	Unigene100409_T	273	21	2.4619	--	--	--	--	--	--	--	--	--	--	--	--	--	--	--	--	--	--	-	-	-
Unigene000455	Unigene10040_T	343	42	3.919	gi|45384326|ref|NP_990350.1|	144	1e-33	K123 protein [Gallus gallus] >gi|3175987|emb|CAA75211.1| K123 protein [Gallus gallus]	--	--	--	--	--	--	--	--	--	K123	2e-34	144	gga:395873		-	GO:0043169//cation binding;GO:0003824//catalytic activity	-
Unigene000456	Unigene100410_T	235	11	1.4981	--	--	--	--	--	--	--	--	--	--	--	--	--	--	--	--	--	--	-	-	-
Unigene000457	Unigene100411_T	233	13	1.7857	gi|326931915|ref|XP_003212069.1|	161	8e-39	PREDICTED: histamine H3 receptor-like [Meleagris gallopavo]	sp|P58406|HRH3_MOUSE	150	2e-36	Histamine H3 receptor OS=Mus musculus GN=Hrh3 PE=2 SV=1	--	--	--	--	--	K04151	9e-39	158	gga:428147	histamine receptor H3	GO:0014047//glutamate secretion;GO:0007166//cell surface receptor linked signaling pathway;GO:0031280;GO:0007611//learning or memory;GO:0010033//response to organic substance;GO:0048243//norepinephrine secretion;GO:0051480//cytosolic calcium ion homeostasis;GO:0008284//positive regulation of cell proliferation;GO:0007631//feeding behavior;GO:0014051//gamma-aminobutyric acid secretion;GO:0001820//…	GO:0008227//G-protein coupled amine receptor activity;GO:0005488//binding	GO:0005624//membrane fraction;GO:0031224//intrinsic to membrane
Unigene000458	Unigene100412_T	204	14	2.1964	--	--	--	--	--	--	--	--	--	--	--	--	--	--	--	--	--	--	-	-	-
Unigene000459	Unigene100413_T	293	11	1.2016	--	--	--	--	--	--	--	--	--	--	--	--	--	--	--	--	--	--	-	-	-
Unigene000460	Unigene100414_T	235	9	1.2257	--	--	--	--	--	--	--	--	--	--	--	--	--	--	--	--	--	--	-	-	-
Unigene000461	Unigene100415_T	311	19	1.9553	--	--	--	--	--	--	--	--	--	--	--	--	--	--	--	--	--	--	-	-	-
Unigene000462	Unigene100416_T	255	13	1.6316	gi|224086458|ref|XP_002193920.1|	179	4e-44	PREDICTED: topoisomerase (DNA) II alpha 170kDa [Taeniopygia guttata]	sp|O42130|TOP2A_CHICK	176	3e-44	DNA topoisomerase 2-alpha OS=Gallus gallus GN=TOP2A PE=2 SV=2	SPBC1A4.03c_1	109	1e-24	COG0187	Type IIA topoisomerase (DNA gyrase/topo II, topoisomerase IV), B subunit	K03164	5e-45	179	tgu:100231343	DNA topoisomerase II [EC:5.99.1.3]	GO:0007131//reciprocal meiotic recombination;GO:0071780//mitotic cell cycle G2/M transition checkpoint;GO:0006357//regulation of transcription from RNA polymerase II promoter;GO:0048017//inositol lipid-mediated signaling;GO:0030261//chromosome condensation;GO:0009207;GO:0009790//embryo development;GO:0007059//chromosome segregation;GO:0006915//apoptosis;GO:0045070//positive regulation of viral ge…	GO:0032182//small conjugating protein binding;GO:0003916//DNA topoisomerase activity;GO:0019901//protein kinase binding;GO:0001071//nucleic acid binding transcription factor activity;GO:0046983//protein dimerization activity;GO:0042802//identical protein binding;GO:0032559;GO:0042623//ATPase activity, coupled	GO:0005813//centrosome;GO:0043234//protein complex;GO:0000794//condensed nuclear chromosome
Unigene000463	Unigene100417_T	246	15	1.9515	--	--	--	--	--	--	--	--	--	--	--	--	--	--	--	--	--	--	-	-	-
Unigene000464	Unigene100418_T	256	23	2.8755	--	--	--	--	--	--	--	--	--	--	--	--	--	--	--	--	--	--	-	-	-
Unigene000465	Unigene100419_T	269	15	1.7847	--	--	--	--	--	--	--	--	--	--	--	--	--	--	--	--	--	--	-	-	-
Unigene000466	Unigene10041_T	342	67	6.27	--	--	--	--	--	--	--	--	--	--	--	--	--	--	--	--	--	--	-	-	-
Unigene000467	Unigene100420_T	248	9	1.1615	--	--	--	--	--	--	--	--	--	--	--	--	--	--	--	--	--	--	-	-	-
Unigene000468	Unigene100421_T	260	12	1.4772	--	--	--	--	--	--	--	--	--	--	--	--	--	--	--	--	--	--	-	-	-
Unigene000469	Unigene100422_T	423	26	1.9672	--	--	--	--	--	--	--	--	--	--	--	--	--	--	--	--	--	--	-	-	-
Unigene000470	Unigene100423_T	245	6	0.7838	--	--	--	--	--	--	--	--	--	--	--	--	--	--	--	--	--	--	-	-	-
Unigene000471	Unigene100424_T	239	6	0.8035	--	--	--	--	--	--	--	--	--	--	--	--	--	--	--	--	--	--	-	-	-
Unigene000472	Unigene100425_T	254	11	1.386	--	--	--	--	--	--	--	--	--	--	--	--	--	--	--	--	--	--	-	-	-
Unigene000473	Unigene100426_T	337	2	0.1899	gi|50812482|gb|AAT78715.2|	168	7e-41	homeobox A11 [Geochelone nigra porteri]	sp|P31258|HXA11_CHICK	167	2e-41	Homeobox protein Hox-A11 OS=Gallus gallus GN=HOXA11 PE=2 SV=1	--	--	--	--	--	K09296	2e-41	167	gga:395327	homeobox protein HoxA/C/D11	GO:0006351//transcription, DNA-dependent;GO:0002062//chondrocyte differentiation;GO:0001822//kidney development;GO:0040007//growth;GO:0045597//positive regulation of cell differentiation;GO:0003156//regulation of organ formation;GO:0030326//embryonic limb morphogenesis;GO:0003002//regionalization;GO:0048754//branching morphogenesis of a tube	GO:0001071//nucleic acid binding transcription factor activity;GO:0003677//DNA binding	GO:0043231//intracellular membrane-bounded organelle;GO:0043234//protein complex
Unigene000474	Unigene100427_T	394	20	1.6246	--	--	--	--	--	--	--	--	--	--	--	--	--	--	--	--	--	--	-	-	-
Unigene000475	Unigene100428_T	260	13	1.6003	gi|157121009|ref|XP_001653729.1|	65.1	8e-10	multicopper oxidase [Aedes aegypti] >gi|108882975|gb|EAT47200.1| multicopper oxidase [Aedes aegypti]	sp|Q9FY79|LAC14_ARATH	132	7e-31	Laccase-14 OS=Arabidopsis thaliana GN=LAC14 PE=2 SV=1	CC0964	47.4	6e-06	COG2132	Putative multicopper oxidases	--	--	--	--	--	-	-	-
Unigene000476	Unigene100429_T	279	7	0.803	--	--	--	--	--	--	--	--	--	--	--	--	--	--	--	--	--	--	-	-	-
Unigene000477	Unigene10042_T	296	26	2.8113	--	--	--	--	--	--	--	--	--	--	--	--	--	--	--	--	--	--	-	-	-
Unigene000478	Unigene100430_T	418	20	1.5313	gi|326928933|ref|XP_003210627.1|	280	1e-74	PREDICTED: archaemetzincin-1-like [Meleagris gallopavo]	sp|Q400G9|AMZ1_HUMAN	197	2e-50	Archaemetzincin-1 OS=Homo sapiens GN=AMZ1 PE=1 SV=1	--	--	--	--	--	K06974	1e-22	104	mmu:13929		-	GO:0046872//metal ion binding;GO:0008233//peptidase activity	-
Unigene000479	Unigene100431_T	256	15	1.8753	--	--	--	--	--	--	--	--	--	--	--	--	--	--	--	--	--	--	-	-	-
Unigene000480	Unigene100432_T	263	10	1.2169	--	--	--	--	--	--	--	--	--	--	--	--	--	--	--	--	--	--	-	-	-
Unigene000481	Unigene100433_T	320	12	1.2002	--	--	--	--	--	--	--	--	--	--	--	--	--	--	--	--	--	--	-	-	-
Unigene000482	Unigene100434_T	330	13	1.2608	--	--	--	--	--	--	--	--	--	--	--	--	--	--	--	--	--	--	-	-	-
Unigene000483	Unigene100435_T	339	20	1.8882	--	--	--	--	--	--	--	--	--	--	--	--	--	--	--	--	--	--	-	-	-
Unigene000484	Unigene100436_T	341	12	1.1263	--	--	--	--	--	--	--	--	--	--	--	--	--	--	--	--	--	--	-	-	-
Unigene000485	Unigene100437_T	331	14	1.3537	--	--	--	--	--	--	--	--	--	--	--	--	--	--	--	--	--	--	-	-	-
Unigene000486	Unigene100438_T	431	27	2.005	--	--	--	--	--	--	--	--	--	--	--	--	--	--	--	--	--	--	-	-	-
Unigene000487	Unigene100439_T	289	13	1.4397	--	--	--	--	--	--	--	--	--	--	--	--	--	--	--	--	--	--	-	-	-
Unigene000488	Unigene10043_T	446	57	4.0903	gi|310750333|ref|NP_001185529.1|	85.5	6e-16	leucine-rich repeat-containing protein 17 [Gallus gallus] >gi|10241577|emb|CAC09417.1| p37NB protein [Gallus gallus]	sp|Q8N6Y2|LRC17_HUMAN	52.4	1e-06	Leucine-rich repeat-containing protein 17 OS=Homo sapiens GN=LRRC17 PE=2 SV=1	--	--	--	--	--	--	--	--	--	--	GO:0002762//negative regulation of myeloid leukocyte differentiation	-	GO:0044421//extracellular region part
Unigene000489	Unigene100440_T	345	17	1.5771	--	--	--	--	--	--	--	--	--	--	--	--	--	--	--	--	--	--	-	-	-
Unigene000490	Unigene100441_T	267	16	1.9179	--	--	--	--	--	--	--	--	--	--	--	--	--	--	--	--	--	--	-	-	-
Unigene000491	Unigene100442_T	282	14	1.5889	--	--	--	--	--	--	--	--	--	--	--	--	--	--	--	--	--	--	-	-	-
Unigene000492	Unigene100443_T	327	13	1.2724	--	--	--	--	--	--	--	--	--	--	--	--	--	--	--	--	--	--	-	-	-
Unigene000493	Unigene100444_T	381	22	1.8481	--	--	--	--	--	--	--	--	--	--	--	--	--	--	--	--	--	--	-	-	-
Unigene000494	Unigene100445_T	392	22	1.7962	--	--	--	--	--	--	--	--	--	--	--	--	--	--	--	--	--	--	-	-	-
Unigene000495	Unigene100446_T	345	18	1.6698	--	--	--	--	--	--	--	--	--	--	--	--	--	--	--	--	--	--	-	-	-
Unigene000496	Unigene100447_T	256	9	1.1252	--	--	--	--	--	--	--	--	--	--	--	--	--	--	--	--	--	--	-	-	-
Unigene000497	Unigene100448_T	208	6	0.9232	--	--	--	--	--	--	--	--	--	--	--	--	--	--	--	--	--	--	-	-	-
Unigene000498	Unigene100449_T	290	28	3.0901	--	--	--	--	--	--	--	--	--	--	--	--	--	--	--	--	--	--	-	-	-
Unigene000499	Unigene10044_T	265	13	1.5701	--	--	--	--	--	--	--	--	--	--	--	--	--	--	--	--	--	--	-	-	-
Unigene000500	Unigene100450_T	205	7	1.0929	--	--	--	--	--	--	--	--	--	--	--	--	--	--	--	--	--	--	-	-	-
Unigene000501	Unigene100451_T	445	24	1.7261	--	--	--	--	--	--	--	--	--	--	--	--	--	--	--	--	--	--	-	-	-
Unigene000502	Unigene100452_T	260	13	1.6003	--	--	--	--	--	--	--	--	--	--	--	--	--	--	--	--	--	--	-	-	-
Unigene000503	Unigene100453_T	320	11	1.1002	--	--	--	--	--	--	--	--	--	--	--	--	--	--	--	--	--	--	-	-	-
Unigene000504	Unigene100454_T	353	13	1.1787	--	--	--	--	--	--	--	--	--	--	--	--	--	--	--	--	--	--	-	-	-
Unigene000505	Unigene100455_T	250	9	1.1522	gi|2193878|emb|CAA54181.1|	55.8	5e-07	hypothetical protein [Homo sapiens]	--	--	--	--	--	--	--	--	--	--	--	--	--	--	-	-	-
Unigene000506	Unigene100456_T	267	14	1.6782	--	--	--	--	--	--	--	--	--	--	--	--	--	--	--	--	--	--	-	-	-
Unigene000507	Unigene100457_T	336	12	1.143	--	--	--	--	--	--	--	--	--	--	--	--	--	--	--	--	--	--	-	-	-
Unigene000508	Unigene100458_T	204	14	2.1964	--	--	--	--	--	--	--	--	--	--	--	--	--	--	--	--	--	--	-	-	-
Unigene000509	Unigene100459_T	220	13	1.8912	--	--	--	--	--	--	--	--	--	--	--	--	--	--	--	--	--	--	-	-	-
Unigene000510	Unigene10045_T	981	120	3.915	gi|253683497|ref|NP_001156643.1|	174	5e-42	selenoprotein M precursor [Bos taurus] >gi|296478384|gb|DAA20499.1| selenoprotein M precursor [Bos taurus]	sp|Q8WWX9|SELM_HUMAN	170	2e-41	Selenoprotein M OS=Homo sapiens GN=SELM PE=1 SV=3	--	--	--	--	--	--	--	--	--	--	-	-	GO:0044444//cytoplasmic part;GO:0031981//nuclear lumen
Unigene000511	Unigene100460_T	237	12	1.6205	--	--	--	--	--	--	--	--	--	--	--	--	--	--	--	--	--	--	-	-	-
Unigene000512	Unigene100461_T	273	12	1.4068	--	--	--	--	--	--	--	--	--	--	--	--	--	--	--	--	--	--	-	-	-
Unigene000513	Unigene100462_T	326	12	1.1781	--	--	--	--	--	--	--	--	--	--	--	--	--	--	--	--	--	--	-	-	-
Unigene000514	Unigene100463_T	310	9	0.9292	--	--	--	--	--	--	--	--	--	--	--	--	--	--	--	--	--	--	-	-	-
Unigene000515	Unigene100464_T	203	11	1.7343	--	--	--	--	--	--	--	--	--	--	--	--	--	--	--	--	--	--	-	-	-
Unigene000516	Unigene100465_T	267	13	1.5583	--	--	--	--	--	--	--	--	--	--	--	--	--	--	--	--	--	--	-	-	-
Unigene000517	Unigene100466_T	229	12	1.6771	--	--	--	--	--	--	--	--	--	--	--	--	--	--	--	--	--	--	-	-	-
Unigene000518	Unigene100467_T	267	18	2.1576	--	--	--	--	--	--	--	--	--	--	--	--	--	--	--	--	--	--	-	-	-
Unigene000519	Unigene100468_T	257	13	1.6189	--	--	--	--	--	--	--	--	--	--	--	--	--	--	--	--	--	--	-	-	-
Unigene000520	Unigene100469_T	269	16	1.9036	--	--	--	--	--	--	--	--	--	--	--	--	--	--	--	--	--	--	-	-	-
Unigene000521	Unigene10046_T	613	29	1.5141	--	--	--	--	--	--	--	--	--	--	--	--	--	--	--	--	--	--	-	-	-
Unigene000522	Unigene100470_T	261	6	0.7357	--	--	--	--	--	--	--	--	--	--	--	--	--	--	--	--	--	--	-	-	-
Unigene000523	Unigene100471_T	306	17	1.7781	--	--	--	--	--	--	--	--	--	--	--	--	--	--	--	--	--	--	-	-	-
Unigene000524	Unigene100472_T	257	12	1.4944	--	--	--	--	--	--	--	--	--	--	--	--	--	--	--	--	--	--	-	-	-
Unigene000525	Unigene100473_T	307	10	1.0425	--	--	--	--	--	--	--	--	--	--	--	--	--	--	--	--	--	--	-	-	-
Unigene000526	Unigene100474_T	266	13	1.5642	--	--	--	--	--	--	--	--	--	--	--	--	--	--	--	--	--	--	-	-	-
Unigene000527	Unigene100475_T	212	10	1.5097	--	--	--	--	--	--	--	--	--	--	--	--	--	--	--	--	--	--	-	-	-
Unigene000528	Unigene100476_T	247	8	1.0366	--	--	--	--	--	--	--	--	--	--	--	--	--	--	--	--	--	--	-	-	-
Unigene000529	Unigene100477_T	273	22	2.5792	--	--	--	--	--	--	--	--	--	--	--	--	--	--	--	--	--	--	-	-	-
Unigene000530	Unigene100478_T	275	9	1.0474	--	--	--	--	--	--	--	--	--	--	--	--	--	--	--	--	--	--	-	-	-
Unigene000531	Unigene100479_T	257	16	1.9925	--	--	--	--	--	--	--	--	--	--	--	--	--	--	--	--	--	--	-	-	-
Unigene000532	Unigene10047_T	299	15	1.6056	--	--	--	--	--	--	--	--	--	--	--	--	--	--	--	--	--	--	-	-	-
Unigene000533	Unigene100480_T	318	13	1.3084	--	--	--	--	--	--	--	--	--	--	--	--	--	--	--	--	--	--	-	-	-
Unigene000534	Unigene100481_T	261	11	1.3489	--	--	--	--	--	--	--	--	--	--	--	--	--	--	--	--	--	--	-	-	-
Unigene000535	Unigene100482_T	237	3	0.4051	gi|268576717|ref|XP_002643338.1|	52	7e-06	Hypothetical protein CBG15933 [Caenorhabditis briggsae]	sp|P14918|EXTN_MAIZE	50.1	4e-06	Extensin OS=Zea mays GN=HRGP PE=2 SV=1	HP0582	47.4	6e-06	COG0810	Periplasmic protein TonB, links inner and outer membranes	--	--	--	--	--	-	-	-
Unigene000536	Unigene100483_T	381	16	1.344	gi|126277344|ref|XP_001375001.1|	119	4e-26	PREDICTED: similar to Death-associated kinase 2 [Monodelphis domestica]	sp|Q8VDF3|DAPK2_MOUSE	115	7e-26	Death-associated protein kinase 2 OS=Mus musculus GN=Dapk2 PE=1 SV=1	--	--	--	--	--	K08803	5e-27	119	mdo:100023465	death-associated protein kinase [EC:2.7.11.1]	GO:0035556//intracellular signal transduction;GO:0006464//protein modification process;GO:0012502//induction of programmed cell death;GO:0006796//phosphate metabolic process	GO:0005515//protein binding;GO:0004674//protein serine/threonine kinase activity;GO:0032559	GO:0044424//intracellular part
Unigene000537	Unigene100484_T	266	14	1.6845	--	--	--	--	--	--	--	--	--	--	--	--	--	--	--	--	--	--	-	-	-
Unigene000538	Unigene100485_T	276	16	1.8554	--	--	--	--	--	--	--	--	--	--	--	--	--	--	--	--	--	--	-	-	-
Unigene000539	Unigene100486_T	220	10	1.4548	--	--	--	--	--	--	--	--	--	--	--	--	--	--	--	--	--	--	-	-	-
Unigene000540	Unigene100487_T	241	14	1.8592	--	--	--	--	--	--	--	--	--	--	--	--	--	--	--	--	--	--	-	-	-
Unigene000541	Unigene100488_T	243	14	1.8439	--	--	--	--	--	--	--	--	--	--	--	--	--	--	--	--	--	--	-	-	-
Unigene000542	Unigene100489_T	274	14	1.6353	--	--	--	--	--	--	--	--	--	--	--	--	--	--	--	--	--	--	-	-	-
Unigene000543	Unigene10048_T	292	17	1.8633	--	--	--	--	--	--	--	--	--	--	--	--	--	--	--	--	--	--	-	-	-
Unigene000544	Unigene100490_T	292	12	1.3153	--	--	--	--	--	--	--	--	--	--	--	--	--	--	--	--	--	--	-	-	-
Unigene000545	Unigene100491_T	288	13	1.4447	--	--	--	--	--	--	--	--	--	--	--	--	--	--	--	--	--	--	-	-	-
Unigene000546	Unigene100492_T	277	16	1.8487	--	--	--	--	--	--	--	--	--	--	--	--	--	--	--	--	--	--	-	-	-
Unigene000547	Unigene100493_T	260	18	2.2157	--	--	--	--	--	--	--	--	--	--	--	--	--	--	--	--	--	--	-	-	-
Unigene000548	Unigene100494_T	355	19	1.7129	--	--	--	--	--	--	--	--	--	--	--	--	--	--	--	--	--	--	-	-	-
Unigene000549	Unigene100495_T	232	8	1.1036	--	--	--	--	--	--	--	--	--	--	--	--	--	--	--	--	--	--	-	-	-
Unigene000550	Unigene100496_T	304	11	1.1581	--	--	--	--	--	--	--	--	--	--	--	--	--	--	--	--	--	--	-	-	-
Unigene000551	Unigene100497_T	288	16	1.7781	--	--	--	--	--	--	--	--	--	--	--	--	--	--	--	--	--	--	-	-	-
Unigene000552	Unigene100498_T	311	14	1.4407	--	--	--	--	--	--	--	--	--	--	--	--	--	--	--	--	--	--	-	-	-
Unigene000553	Unigene100499_T	313	9	0.9203	--	--	--	--	--	--	--	--	--	--	--	--	--	--	--	--	--	--	-	-	-
Unigene000554	Unigene10049_T	228	20	2.8075	--	--	--	--	--	--	--	--	--	--	--	--	--	--	--	--	--	--	-	-	-
Unigene000555	Unigene1004_T	4495	0	0	gi|73967327|ref|XP_853899.1|	667	0	PREDICTED: similar to nucleoredoxin [Canis familiaris]	sp|P97346|NXN_MOUSE	664	0	Nucleoredoxin OS=Mus musculus GN=Nxn PE=1 SV=1	Rv1078	55.1	1e-06	COG1714	Predicted membrane protein/domain	K05747	1e-09	66.6	gga:417750	Wiskott-Aldrich syndrome protein	-	-	-
Unigene000556	Unigene100500_T	395	19	1.5395	--	--	--	--	--	--	--	--	--	--	--	--	--	--	--	--	--	--	-	-	-
Unigene000557	Unigene100501_T	241	6	0.7968	--	--	--	--	--	--	--	--	--	--	--	--	--	--	--	--	--	--	-	-	-
Unigene000558	Unigene100502_T	234	7	0.9574	--	--	--	--	--	--	--	--	--	--	--	--	--	--	--	--	--	--	-	-	-
Unigene000559	Unigene100503_T	243	23	3.0293	--	--	--	--	--	--	--	--	--	--	--	--	--	--	--	--	--	--	-	-	-
Unigene000560	Unigene100504_T	287	14	1.5612	--	--	--	--	--	--	--	--	--	--	--	--	--	--	--	--	--	--	-	-	-
Unigene000561	Unigene100505_T	252	5	0.635	--	--	--	--	--	--	--	--	--	--	--	--	--	--	--	--	--	--	-	-	-
Unigene000562	Unigene100506_T	274	9	1.0513	--	--	--	--	--	--	--	--	--	--	--	--	--	--	--	--	--	--	-	-	-
Unigene000563	Unigene100507_T	277	13	1.502	--	--	--	--	--	--	--	--	--	--	--	--	--	--	--	--	--	--	-	-	-
Unigene000564	Unigene100508_T	324	12	1.1854	--	--	--	--	--	--	--	--	--	--	--	--	--	--	--	--	--	--	-	-	-
Unigene000565	Unigene100509_T	299	13	1.3915	--	--	--	--	--	--	--	--	--	--	--	--	--	--	--	--	--	--	-	-	-
Unigene000566	Unigene10050_T	244	19	2.4922	--	--	--	--	--	--	--	--	--	--	--	--	--	--	--	--	--	--	-	-	-
Unigene000567	Unigene100510_T	271	11	1.2991	--	--	--	--	--	--	--	--	--	--	--	--	--	--	--	--	--	--	-	-	-
Unigene000568	Unigene100511_T	249	13	1.6709	gi|4151940|gb|AAD04630.1|	162	5e-39	homeodomain protein [Gallus gallus]	sp|P42586|NKX22_MOUSE	147	2e-35	Homeobox protein Nkx-2.2 OS=Mus musculus GN=Nkx2-2 PE=1 SV=2	--	--	--	--	--	K08029	9e-36	148	ecb:100050029	homeobox protein Nkx-2.2	GO:0007411//axon guidance;GO:0007166//cell surface receptor linked signaling pathway;GO:0045596//negative regulation of cell differentiation;GO:0048664//neuron fate determination;GO:0021529//spinal cord oligodendrocyte cell differentiation;GO:0006357//regulation of transcription from RNA polymerase II promoter;GO:0003312;GO:0003310//pancreatic A cell differentiation;GO:0001708//cell fate specific…	GO:0005515//protein binding;GO:0001071//nucleic acid binding transcription factor activity;GO:0003677//DNA binding	GO:0043231//intracellular membrane-bounded organelle
Unigene000569	Unigene100512_T	268	7	0.836	gi|326922503|ref|XP_003207488.1|	174	1e-42	PREDICTED: dynein heavy chain 7, axonemal-like, partial [Meleagris gallopavo]	sp|Q63170|DYH7_RAT	166	3e-41	Dynein heavy chain 7, axonemal OS=Rattus norvegicus GN=Dnah7 PE=2 SV=2	YKR054c	59.3	2e-09	COG5245	Dynein, heavy chain	K10408	4e-32	136	cfa:489981	dynein heavy chain, axonemal	GO:0048870//cell motility;GO:0007017//microtubule-based process	GO:0003774//motor activity;GO:0032559	GO:0030286//dynein complex;GO:0005930//axoneme
Unigene000570	Unigene100513_T	286	16	1.7905	--	--	--	--	--	--	--	--	--	--	--	--	--	--	--	--	--	--	-	-	-
Unigene000571	Unigene100514_T	314	17	1.7328	--	--	--	--	--	--	--	--	--	--	--	--	--	--	--	--	--	--	-	-	-
Unigene000572	Unigene100515_T	318	12	1.2077	--	--	--	--	--	--	--	--	--	--	--	--	--	--	--	--	--	--	-	-	-
Unigene000573	Unigene100516_T	398	18	1.4475	gi|332228722|ref|XP_003263540.1|	228	6e-59	PREDICTED: transcription factor AP-2-alpha [Nomascus leucogenys]	sp|P58197|AP2A_RAT	210	3e-54	Transcription factor AP-2-alpha OS=Rattus norvegicus GN=Tfap2a PE=2 SV=1	PAE3650	49.3	2e-06	COG2512	Uncharacterized membrane-associated protein/domain	K09176	7e-60	228	aml:100467809	transcription factor AP-2 alpha/beta	GO:0008544//epidermis development;GO:0006357//regulation of transcription from RNA polymerase II promoter;GO:0001708//cell fate specification;GO:0030282//bone mineralization;GO:0014031//mesenchymal cell development;GO:0007420//brain development;GO:0070169;GO:0050931//pigment cell differentiation;GO:0016331//morphogenesis of embryonic epithelium;GO:0048704//embryonic skeletal system morphogenesis;…	GO:0005515//protein binding;GO:0000977//RNA polymerase II regulatory region sequence-specific DNA binding;GO:0003712//transcription cofactor activity;GO:0001071//nucleic acid binding transcription factor activity	GO:0031981//nuclear lumen;GO:0005815//microtubule organizing center;GO:0043234//protein complex
Unigene000574	Unigene100517_T	307	11	1.1468	--	--	--	--	--	--	--	--	--	--	--	--	--	--	--	--	--	--	-	-	-
Unigene000575	Unigene100518_T	341	5	0.4693	gi|118102493|ref|XP_001235269.1|	135	4e-31	PREDICTED: similar to CTCL tumor antigen se2-1 [Gallus gallus]	sp|Q15431|SYCP1_HUMAN	98.6	1e-20	Synaptonemal complex protein 1 OS=Homo sapiens GN=SYCP1 PE=1 SV=2	--	--	--	--	--	--	--	--	--	--	GO:0006310//DNA recombination;GO:0007129//synapsis;GO:0048232//male gamete generation;GO:0008104//protein localization	GO:0003676//nucleic acid binding	GO:0000795//synaptonemal complex;GO:0043073//germ cell nucleus
Unigene000576	Unigene100519_T	280	9	1.0287	--	--	--	--	--	--	--	--	--	--	--	--	--	--	--	--	--	--	-	-	-
Unigene000577	Unigene10051_T	245	21	2.7433	--	--	--	--	--	--	--	--	--	--	--	--	--	--	--	--	--	--	-	-	-
Unigene000578	Unigene100520_T	232	11	1.5175	--	--	--	--	--	--	--	--	--	--	--	--	--	--	--	--	--	--	-	-	-
Unigene000579	Unigene100521_T	430	15	1.1165	--	--	--	--	--	--	--	--	--	--	--	--	--	--	--	--	--	--	-	-	-
Unigene000580	Unigene100522_T	233	2	0.2747	gi|84994972|ref|XP_952208.1|	51.6	9e-06	DNA helicase (SGS1 homologue) [Theileria annulata strain Ankara]	--	--	--	--	--	--	--	--	--	--	--	--	--	--	-	-	-
Unigene000581	Unigene100523_T	276	11	1.2756	--	--	--	--	--	--	--	--	--	--	--	--	--	--	--	--	--	--	-	-	-
Unigene000582	Unigene100524_T	209	9	1.3782	--	--	--	--	--	--	--	--	--	--	--	--	--	--	--	--	--	--	-	-	-
Unigene000583	Unigene100525_T	312	16	1.6413	--	--	--	--	--	--	--	--	--	--	--	--	--	--	--	--	--	--	-	-	-
Unigene000584	Unigene100526_T	273	12	1.4068	--	--	--	--	--	--	--	--	--	--	--	--	--	--	--	--	--	--	-	-	-
Unigene000585	Unigene100527_T	214	12	1.7947	--	--	--	--	--	--	--	--	--	--	--	--	--	--	--	--	--	--	-	-	-
Unigene000586	Unigene100528_T	242	14	1.8515	--	--	--	--	--	--	--	--	--	--	--	--	--	--	--	--	--	--	-	-	-
Unigene000587	Unigene100529_T	322	9	0.8946	--	--	--	--	--	--	--	--	--	--	--	--	--	--	--	--	--	--	-	-	-
Unigene000588	Unigene10052_T	292	9731	1066.58	gi|149640067|ref|XP_001513781.1|	103	2e-21	PREDICTED: similar to thymosin beta [Ornithorhynchus anatinus]	sp|Q9DET5|TB15A_COTJA	94.4	2e-19	Thymosin beta-15A homolog OS=Coturnix coturnix japonica PE=3 SV=3	--	--	--	--	--	K05764	2e-12	70.5	xla:399438	thymosin, beta 4	GO:0030837//negative regulation of actin filament polymerization;GO:0032232//negative regulation of actin filament bundle assembly	GO:0008092//cytoskeletal protein binding	GO:0005884//actin filament;GO:0032432//actin filament bundle
Unigene000589	Unigene100530_T	255	10	1.2551	--	--	--	--	--	--	--	--	--	--	--	--	--	--	--	--	--	--	-	-	-
Unigene000590	Unigene100531_T	267	12	1.4384	gi|162462340|ref|NP_001104816.1|	178	7e-44	lactase-phlorizin hydrolase [Gallus gallus]	sp|P09848|LPH_HUMAN	164	2e-40	Lactase-phlorizin hydrolase OS=Homo sapiens GN=LCT PE=1 SV=3	lin0297	98.6	2e-21	COG2723	Beta-glucosidase/6-phospho-beta-glucosidase/beta-galactosidase	K01229	8e-45	178	gga:424294	lactase-phlorizin hydrolase [EC:3.2.1.108 3.2.1.62]	GO:0048545//response to steroid hormone stimulus;GO:0031667//response to nutrient levels;GO:0006950//response to stress;GO:0007586//digestion;GO:0044238//primary metabolic process;GO:0034285;GO:0010038//response to metal ion	GO:0004553//hydrolase activity, hydrolyzing O-glycosyl compounds;GO:0043167//ion binding	GO:0044459//plasma membrane part;GO:0016021//integral to membrane;GO:0005626//insoluble fraction;GO:0042995//cell projection
Unigene000591	Unigene100532_T	355	18	1.6228	--	--	--	--	--	--	--	--	--	--	--	--	--	--	--	--	--	--	-	-	-
Unigene000592	Unigene100533_T	216	9	1.3335	--	--	--	--	--	--	--	--	--	--	--	--	--	--	--	--	--	--	-	-	-
Unigene000593	Unigene100534_T	272	9	1.059	--	--	--	--	--	--	--	--	--	--	--	--	--	--	--	--	--	--	-	-	-
Unigene000594	Unigene100535_T	218	7	1.0277	--	--	--	--	--	--	--	--	--	--	--	--	--	--	--	--	--	--	-	-	-
Unigene000595	Unigene100536_T	341	1	0.0939	gi|326912233|ref|XP_003202458.1|	120	7e-36	PREDICTED: pseudouridine-5'-phosphate glycosidase-like [Meleagris gallopavo]	sp|Q8RCT3|PSUG_THETN	69.7	2e-17	Pseudouridine-5'-phosphate glycosidase OS=Thermoanaerobacter tengcongensis GN=psuG PE=3 SV=1	DR2311	49.3	1e-10	COG2313	Uncharacterized enzyme involved in pigment biosynthesis	--	--	--	--	--	GO:0019321//pentose metabolic process	GO:0016787//hydrolase activity;GO:0016773//phosphotransferase activity, alcohol group as acceptor	-
Unigene000596	Unigene100537_T	286	16	1.7905	--	--	--	--	--	--	--	--	--	--	--	--	--	--	--	--	--	--	-	-	-
Unigene000597	Unigene100538_T	465	18	1.2389	--	--	--	--	--	--	--	--	--	--	--	--	--	--	--	--	--	--	-	-	-
Unigene000598	Unigene100539_T	202	12	1.9013	--	--	--	--	--	--	--	--	--	--	--	--	--	--	--	--	--	--	-	-	-
Unigene000599	Unigene10053_T	466	22	1.511	gi|326911777|ref|XP_003202232.1|	257	1e-67	PREDICTED: stimulated by retinoic acid gene 8 protein-like [Meleagris gallopavo]	sp|P70278|STRA8_MOUSE	100	5e-21	Stimulated by retinoic acid gene 8 protein OS=Mus musculus GN=Stra8 PE=1 SV=1	--	--	--	--	--	--	--	--	--	--	GO:0007127//meiosis I;GO:0007143//female meiosis;GO:0006310//DNA recombination;GO:0032526//response to retinoic acid;GO:0022602//ovulation cycle process;GO:0030261//chromosome condensation;GO:0040008//regulation of growth;GO:0007281//germ cell development;GO:0048232//male gamete generation;GO:0000076//DNA replication checkpoint	-	-
Unigene000600	Unigene100540_T	203	8	1.2613	gi|149445690|ref|XP_001514124.1|	101	8e-21	PREDICTED: similar to Zinc finger protein 653 [Ornithorhynchus anatinus]	sp|Q96CK0|ZN653_HUMAN	99.8	5e-21	Zinc finger protein 653 OS=Homo sapiens GN=ZNF653 PE=1 SV=1	--	--	--	--	--	--	--	--	--	--	-	GO:0046914//transition metal ion binding;GO:0003676//nucleic acid binding	GO:0043231//intracellular membrane-bounded organelle
Unigene000601	Unigene100541_T	339	16	1.5106	--	--	--	--	--	--	--	--	--	--	--	--	--	--	--	--	--	--	-	-	-
Unigene000602	Unigene100542_T	256	15	1.8753	--	--	--	--	--	--	--	--	--	--	--	--	--	--	--	--	--	--	-	-	-
Unigene000603	Unigene100543_T	211	5	0.7584	--	--	--	--	--	--	--	--	--	--	--	--	--	--	--	--	--	--	-	-	-
Unigene000604	Unigene100544_T	215	4	0.5954	gi|347227|gb|AAA49027.1|	41.2	1e-08	reverse transcriptase [Gallus gallus]	--	--	--	--	--	--	--	--	--	--	--	--	--	--	-	-	-
Unigene000605	Unigene100545_T	264	10	1.2123	--	--	--	--	--	--	--	--	--	--	--	--	--	--	--	--	--	--	-	-	-
Unigene000606	Unigene100546_T	282	10	1.1349	--	--	--	--	--	--	--	--	--	--	--	--	--	--	--	--	--	--	-	-	-
Unigene000607	Unigene100547_T	354	20	1.8082	--	--	--	--	--	--	--	--	--	--	--	--	--	--	--	--	--	--	-	-	-
Unigene000608	Unigene100548_T	252	10	1.27	--	--	--	--	--	--	--	--	--	--	--	--	--	--	--	--	--	--	-	-	-
Unigene000609	Unigene100549_T	204	8	1.2551	--	--	--	--	--	--	--	--	--	--	--	--	--	--	--	--	--	--	-	-	-
Unigene000610	Unigene10054_T	398	118	9.4889	--	--	--	--	--	--	--	--	--	--	--	--	--	--	--	--	--	--	-	-	-
Unigene000611	Unigene100550_T	294	13	1.4152	--	--	--	--	--	--	--	--	--	--	--	--	--	--	--	--	--	--	-	-	-
Unigene000612	Unigene100551_T	345	13	1.206	--	--	--	--	--	--	--	--	--	--	--	--	--	--	--	--	--	--	-	-	-
Unigene000613	Unigene100552_T	515	33	2.0508	--	--	--	--	--	--	--	--	--	--	--	--	--	--	--	--	--	--	-	-	-
Unigene000614	Unigene100553_T	261	4	0.4905	gi|127354|sp|P09125.1|MSP8_EIMAC	67.8	1e-10	RecName: Full=Merozoite surface protein CMZ-8 >gi|9246|emb|CAA30977.1| EAMZp35 protein [Eimeria acervulina]	sp|P09125|MSP8_EIMAC	67.8	2e-11	Merozoite surface protein CMZ-8 (Fragment) OS=Eimeria acervulina PE=2 SV=1	Rv3876	52.8	2e-07	COG0455	ATPases involved in chromosome partitioning	K14398	7e-10	62.4	xtr:548671	cleavage and polyadenylation specificity factor subunit 6/7	-	GO:0003824//catalytic activity	-
Unigene000615	Unigene100554_T	336	13	1.2383	--	--	--	--	--	--	--	--	--	--	--	--	--	--	--	--	--	--	-	-	-
Unigene000616	Unigene100555_T	249	14	1.7995	--	--	--	--	--	--	--	--	--	--	--	--	--	--	--	--	--	--	-	-	-
Unigene000617	Unigene100556_T	274	8	0.9345	--	--	--	--	--	--	--	--	--	--	--	--	--	--	--	--	--	--	-	-	-
Unigene000618	Unigene100557_T	379	15	1.2667	--	--	--	--	--	--	--	--	--	--	--	--	--	--	--	--	--	--	-	-	-
Unigene000619	Unigene100558_T	391	25	2.0464	--	--	--	--	--	--	--	--	--	--	--	--	--	--	--	--	--	--	-	-	-
Unigene000620	Unigene100559_T	223	11	1.5787	--	--	--	--	--	--	--	--	--	--	--	--	--	--	--	--	--	--	-	-	-
Unigene000621	Unigene10055_T	437	14	1.0253	gi|326915744|ref|XP_003204173.1|	223	1e-57	PREDICTED: nesprin-1-like [Meleagris gallopavo]	sp|Q8NF91|SYNE1_HUMAN	168	1e-41	Nesprin-1 OS=Homo sapiens GN=SYNE1 PE=1 SV=3	--	--	--	--	--	--	--	--	--	--	GO:0007010//cytoskeleton organization;GO:0043578;GO:0030154//cell differentiation;GO:0051647//nucleus localization	GO:0008092//cytoskeletal protein binding	GO:0031224//intrinsic to membrane;GO:0031965//nuclear membrane;GO:0030016//myofibril;GO:0031981//nuclear lumen;GO:0034992//microtubule organizing center attachment site
Unigene000622	Unigene100560_T	256	7	0.8751	--	--	--	--	--	--	--	--	--	--	--	--	--	--	--	--	--	--	-	-	-
Unigene000623	Unigene100561_T	225	13	1.8492	--	--	--	--	--	--	--	--	--	--	--	--	--	--	--	--	--	--	-	-	-
Unigene000624	Unigene100562_T	206	14	2.1751	--	--	--	--	--	--	--	--	--	--	--	--	--	--	--	--	--	--	-	-	-
Unigene000625	Unigene100563_T	212	6	0.9058	--	--	--	--	--	--	--	--	--	--	--	--	--	--	--	--	--	--	-	-	-
Unigene000626	Unigene100564_T	264	16	1.9397	--	--	--	--	--	--	--	--	--	--	--	--	--	--	--	--	--	--	-	-	-
Unigene000627	Unigene100565_T	398	14	1.1258	--	--	--	--	--	--	--	--	--	--	--	--	--	--	--	--	--	--	-	-	-
Unigene000628	Unigene100566_T	319	14	1.4046	--	--	--	--	--	--	--	--	--	--	--	--	--	--	--	--	--	--	-	-	-
Unigene000629	Unigene100567_T	356	15	1.3485	--	--	--	--	--	--	--	--	--	--	--	--	--	--	--	--	--	--	-	-	-
Unigene000630	Unigene100568_T	222	9	1.2975	--	--	--	--	--	--	--	--	--	--	--	--	--	--	--	--	--	--	-	-	-
Unigene000631	Unigene100569_T	309	14	1.4501	gi|326932886|ref|XP_003212542.1|	176	3e-43	PREDICTED: protein THEMIS2-like [Meleagris gallopavo]	sp|Q91YX0|THMS2_MOUSE	80.9	2e-15	Protein THEMIS2 OS=Mus musculus GN=Themis2 PE=1 SV=2	--	--	--	--	--	--	--	--	--	--	-	-	-
Unigene000632	Unigene10056_T	294	15	1.6329	--	--	--	--	--	--	--	--	--	--	--	--	--	--	--	--	--	--	-	-	-
Unigene000633	Unigene100570_T	234	2	0.2735	gi|32812298|gb|AAP88020.1|AF355752_1	73.2	3e-12	reverse transcriptase [Chelonia mydas]	--	--	--	--	--	--	--	--	--	K11854	7e-12	68.9	gga:776022	ubiquitin carboxyl-terminal hydrolase 35/38 [EC:3.1.2.15]	-	GO:0016787//hydrolase activity	-
Unigene000634	Unigene100571_T	381	22	1.8481	--	--	--	--	--	--	--	--	--	--	--	--	--	--	--	--	--	--	-	-	-
Unigene000635	Unigene100572_T	265	13	1.5701	--	--	--	--	--	--	--	--	--	--	--	--	--	--	--	--	--	--	-	-	-
Unigene000636	Unigene100573_T	400	16	1.2802	--	--	--	--	--	--	--	--	--	--	--	--	--	--	--	--	--	--	-	-	-
Unigene000637	Unigene100574_T	313	7	0.7158	--	--	--	--	--	--	--	--	--	--	--	--	--	--	--	--	--	--	-	-	-
Unigene000638	Unigene100575_T	470	22	1.4981	--	--	--	--	--	--	--	--	--	--	--	--	--	--	--	--	--	--	-	-	-
Unigene000639	Unigene100576_T	378	17	1.4394	--	--	--	--	--	--	--	--	--	--	--	--	--	--	--	--	--	--	-	-	-
Unigene000640	Unigene100577_T	413	26	2.0148	--	--	--	--	--	--	--	--	--	--	--	--	--	--	--	--	--	--	-	-	-
Unigene000641	Unigene100578_T	242	8	1.058	gi|118085730|ref|XP_425982.2|	135	7e-31	PREDICTED: similar to mannose receptor C1 [Gallus gallus]	sp|P22897|MRC1_HUMAN	94.7	2e-19	Macrophage mannose receptor 1 OS=Homo sapiens GN=MRC1 PE=1 SV=1	--	--	--	--	--	K06560	8e-32	135	gga:428421	mannose receptor, C type	GO:0006897//endocytosis	GO:0004872//receptor activity;GO:0048029//monosaccharide binding	GO:0016021//integral to membrane
Unigene000642	Unigene100579_T	312	13	1.3335	--	--	--	--	--	--	--	--	--	--	--	--	--	--	--	--	--	--	-	-	-
Unigene000643	Unigene10057_T	283	17	1.9226	--	--	--	--	--	--	--	--	--	--	--	--	--	--	--	--	--	--	-	-	-
Unigene000644	Unigene100580_T	276	17	1.9713	gi|50728574|ref|XP_416185.1|	70.1	3e-11	PREDICTED: hypothetical protein [Gallus gallus]	--	--	--	--	--	--	--	--	--	--	--	--	--	--	-	-	-
Unigene000645	Unigene100581_T	291	17	1.8697	gi|326927113|ref|XP_003209739.1|	115	7e-25	PREDICTED: toll-like receptor 13-like [Meleagris gallopavo]	sp|Q0RDS4|IF2_FRAAA	52.4	9e-07	Translation initiation factor IF-2 OS=Frankia alni (strain ACN14a) GN=infB PE=3 SV=1	--	--	--	--	--	K09328	2e-06	51.2	mmu:22255	homeobox protein Unc-4	GO:0002224//toll-like receptor signaling pathway;GO:0000187//activation of MAPK activity	-	GO:0031090//organelle membrane
Unigene000646	Unigene100582_T	318	11	1.1071	--	--	--	--	--	--	--	--	--	--	--	--	--	--	--	--	--	--	-	-	-
Unigene000647	Unigene100583_T	309	13	1.3465	--	--	--	--	--	--	--	--	--	--	--	--	--	--	--	--	--	--	-	-	-
Unigene000648	Unigene100584_T	302	15	1.5897	--	--	--	--	--	--	--	--	--	--	--	--	--	--	--	--	--	--	-	-	-
Unigene000649	Unigene100585_T	231	3	0.4156	--	--	--	--	--	--	--	--	--	--	--	--	--	--	--	--	--	--	-	-	-
Unigene000650	Unigene100586_T	274	12	1.4017	gi|327263199|ref|XP_003216408.1|	129	5e-29	PREDICTED: LOW QUALITY PROTEIN: G-protein coupled receptor 98-like [Anolis carolinensis]	sp|Q6JAN0|GPR98_DANRE	112	6e-25	G-protein coupled receptor 98 OS=Danio rerio GN=gpr98 PE=2 SV=1	--	--	--	--	--	--	--	--	--	--	GO:0045596//negative regulation of cell differentiation;GO:0050954//sensory perception of mechanical stimulus;GO:0007186//G-protein coupled receptor protein signaling pathway;GO:0050953//sensory perception of light stimulus;GO:0043954//cellular component maintenance;GO:0001754//eye photoreceptor cell differentiation	GO:0046872//metal ion binding;GO:0004888//transmembrane receptor activity	GO:0044424//intracellular part;GO:0016020//membrane
Unigene000651	Unigene100587_T	320	15	1.5002	--	--	--	--	--	--	--	--	--	--	--	--	--	--	--	--	--	--	-	-	-
Unigene000652	Unigene100588_T	257	17	2.1171	--	--	--	--	--	--	--	--	--	--	--	--	--	--	--	--	--	--	-	-	-
Unigene000653	Unigene100589_T	304	10	1.0528	gi|326936435|ref|XP_003214259.1|	58.5	8e-08	PREDICTED: killer cell lectin-like receptor subfamily B member 1B allele B-like [Meleagris gallopavo]	--	--	--	--	--	--	--	--	--	--	--	--	--	--	-	-	-
Unigene000654	Unigene10058_T	231	31	4.295	--	--	--	--	--	--	--	--	--	--	--	--	--	--	--	--	--	--	-	-	-
Unigene000655	Unigene100590_T	227	6	0.8459	--	--	--	--	--	--	--	--	--	--	--	--	--	--	--	--	--	--	-	-	-
Unigene000656	Unigene100591_T	242	11	1.4548	--	--	--	--	--	--	--	--	--	--	--	--	--	--	--	--	--	--	-	-	-
Unigene000657	Unigene100592_T	220	13	1.8912	--	--	--	--	--	--	--	--	--	--	--	--	--	--	--	--	--	--	-	-	-
Unigene000658	Unigene100593_T	270	12	1.4224	gi|326922858|ref|XP_003207661.1|	55.5	6e-07	PREDICTED: myosin-X-like [Meleagris gallopavo]	--	--	--	--	--	--	--	--	--	K12559	1e-07	55.1	tgu:100221738	myosin X	-	-	-
Unigene000659	Unigene100594_T	267	12	1.4384	--	--	--	--	--	--	--	--	--	--	--	--	--	--	--	--	--	--	-	-	-
Unigene000660	Unigene100595_T	253	5	0.6325	--	--	--	--	--	--	--	--	--	--	--	--	--	--	--	--	--	--	-	-	-
Unigene000661	Unigene100596_T	273	15	1.7585	--	--	--	--	--	--	--	--	--	--	--	--	--	--	--	--	--	--	-	-	-
Unigene000662	Unigene100597_T	303	16	1.69	--	--	--	--	--	--	--	--	--	--	--	--	--	--	--	--	--	--	-	-	-
Unigene000663	Unigene100598_T	327	20	1.9575	--	--	--	--	--	--	--	--	--	--	--	--	--	--	--	--	--	--	-	-	-
Unigene000664	Unigene100599_T	298	9	0.9666	--	--	--	--	--	--	--	--	--	--	--	--	--	--	--	--	--	--	-	-	-
Unigene000665	Unigene10059_T	246	411	53.4718	--	--	--	--	--	--	--	--	--	--	--	--	--	--	--	--	--	--	-	-	-
Unigene000666	Unigene1005_T	3635	0	0	gi|73967327|ref|XP_853899.1|	667	0	PREDICTED: similar to nucleoredoxin [Canis familiaris]	sp|P97346|NXN_MOUSE	664	0	Nucleoredoxin OS=Mus musculus GN=Nxn PE=1 SV=1	Rv1078	55.1	9e-07	COG1714	Predicted membrane protein/domain	K05747	1e-09	66.6	gga:417750	Wiskott-Aldrich syndrome protein	-	-	-
Unigene000667	Unigene100600_T	287	9	1.0036	--	--	--	--	--	--	--	--	--	--	--	--	--	--	--	--	--	--	-	-	-
Unigene000668	Unigene100601_T	251	17	2.1677	--	--	--	--	--	--	--	--	--	--	--	--	--	--	--	--	--	--	-	-	-
Unigene000669	Unigene100602_T	248	10	1.2905	--	--	--	--	--	--	--	--	--	--	--	--	--	--	--	--	--	--	-	-	-
Unigene000670	Unigene100603_T	207	9	1.3915	--	--	--	--	--	--	--	--	--	--	--	--	--	--	--	--	--	--	-	-	-
Unigene000671	Unigene100604_T	358	14	1.2516	--	--	--	--	--	--	--	--	--	--	--	--	--	--	--	--	--	--	-	-	-
Unigene000672	Unigene100605_T	327	19	1.8596	--	--	--	--	--	--	--	--	--	--	--	--	--	--	--	--	--	--	-	-	-
Unigene000673	Unigene100606_T	264	21	2.5459	gi|327291836|ref|XP_003230626.1|	85.1	8e-16	PREDICTED: actin-like protein 9-like [Anolis carolinensis]	sp|Q8CG27|ACTL9_MOUSE	72	1e-12	Actin-like protein 9 OS=Mus musculus GN=Actl9 PE=2 SV=1	ECU01g0460	53.9	7e-08	COG5277	Actin and related proteins	K05692	4e-09	59.7	gga:428177	actin beta/gamma 1	-	-	GO:0043231//intracellular membrane-bounded organelle;GO:0019861//flagellum
Unigene000674	Unigene100607_T	206	7	1.0875	gi|198474772|ref|XP_002132775.1|	54.3	1e-06	GA25691 [Drosophila pseudoobscura pseudoobscura] >gi|198138540|gb|EDY70177.1| GA25691 [Drosophila pseudoobscura pseudoobscura]	--	--	--	--	--	--	--	--	--	--	--	--	--	--	-	-	-
Unigene000675	Unigene100608_T	275	13	1.513	--	--	--	--	--	--	--	--	--	--	--	--	--	--	--	--	--	--	-	-	-
Unigene000676	Unigene100609_T	365	23	2.0168	--	--	--	--	--	--	--	--	--	--	--	--	--	--	--	--	--	--	-	-	-
Unigene000677	Unigene10060_T	558	25	1.4339	--	--	--	--	--	--	--	--	--	--	--	--	--	--	--	--	--	--	-	-	-
Unigene000678	Unigene100610_T	266	7	0.8422	--	--	--	--	--	--	--	--	--	--	--	--	--	--	--	--	--	--	-	-	-
Unigene000679	Unigene100611_T	304	19	2.0003	--	--	--	--	--	--	--	--	--	--	--	--	--	--	--	--	--	--	-	-	-
Unigene000680	Unigene100612_T	469	23	1.5695	gi|326925935|ref|XP_003209162.1|	298	4e-80	PREDICTED: LOW QUALITY PROTEIN: probable cation-transporting ATPase 13A4-like [Meleagris gallopavo]	sp|Q5ZKB7|AT134_CHICK	286	5e-77	Probable cation-transporting ATPase 13A4 OS=Gallus gallus GN=ATP13A4 PE=2 SV=1	SPACUNK4.07c	79.3	3e-15	COG0474	Cation transport ATPase	K01552	5e-54	209	mmu:224079	[EC:3.6.3.-]	GO:0009206;GO:0006811//ion transport;GO:0009207	GO:0043169//cation binding;GO:0042625//ATPase activity, coupled to transmembrane movement of ions;GO:0032559	GO:0031224//intrinsic to membrane
Unigene000681	Unigene100613_T	325	14	1.3787	--	--	--	--	--	--	--	--	--	--	--	--	--	--	--	--	--	--	-	-	-
Unigene000682	Unigene100614_T	265	12	1.4493	--	--	--	--	--	--	--	--	--	--	--	--	--	--	--	--	--	--	-	-	-
Unigene000683	Unigene100615_T	317	10	1.0096	--	--	--	--	--	--	--	--	--	--	--	--	--	--	--	--	--	--	-	-	-
Unigene000684	Unigene100616_T	201	6	0.9554	--	--	--	--	--	--	--	--	--	--	--	--	--	--	--	--	--	--	-	-	-
Unigene000685	Unigene100617_T	324	11	1.0866	--	--	--	--	--	--	--	--	--	--	--	--	--	--	--	--	--	--	-	-	-
Unigene000686	Unigene100618_T	215	11	1.6375	--	--	--	--	--	--	--	--	--	--	--	--	--	--	--	--	--	--	-	-	-
Unigene000687	Unigene100619_T	262	12	1.4659	--	--	--	--	--	--	--	--	--	--	--	--	--	--	--	--	--	--	-	-	-
Unigene000688	Unigene10061_T	258	21	2.6051	--	--	--	--	--	--	--	--	--	--	--	--	--	--	--	--	--	--	-	-	-
Unigene000689	Unigene100620_T	375	18	1.5362	--	--	--	--	--	--	--	--	--	--	--	--	--	--	--	--	--	--	-	-	-
Unigene000690	Unigene100621_T	270	14	1.6595	--	--	--	--	--	--	--	--	--	--	--	--	--	--	--	--	--	--	-	-	-
Unigene000691	Unigene100622_T	276	10	1.1596	--	--	--	--	--	--	--	--	--	--	--	--	--	--	--	--	--	--	-	-	-
Unigene000692	Unigene100623_T	272	9	1.059	--	--	--	--	--	--	--	--	--	--	--	--	--	--	--	--	--	--	-	-	-
Unigene000693	Unigene100624_T	259	7	0.865	--	--	--	--	--	--	--	--	--	--	--	--	--	--	--	--	--	--	-	-	-
Unigene000694	Unigene100625_T	211	9	1.3651	--	--	--	--	--	--	--	--	--	--	--	--	--	--	--	--	--	--	-	-	-
Unigene000695	Unigene100626_T	255	12	1.5061	--	--	--	--	--	--	--	--	--	--	--	--	--	--	--	--	--	--	-	-	-
Unigene000696	Unigene100627_T	257	13	1.6189	--	--	--	--	--	--	--	--	--	--	--	--	--	--	--	--	--	--	-	-	-
Unigene000697	Unigene100628_T	227	10	1.4099	--	--	--	--	--	--	--	--	--	--	--	--	--	--	--	--	--	--	-	-	-
Unigene000698	Unigene100629_T	289	15	1.6612	--	--	--	--	--	--	--	--	--	--	--	--	--	--	--	--	--	--	-	-	-
Unigene000699	Unigene10062_T	252	10	1.27	--	--	--	--	--	--	--	--	--	--	--	--	--	--	--	--	--	--	-	-	-
Unigene000700	Unigene100630_T	239	7	0.9374	gi|148689707|gb|EDL21654.1|	65.1	8e-10	kit ligand, isoform CRA_b [Mus musculus]	sp|Q09108|SCF_CHICK	55.5	1e-07	Kit ligand OS=Gallus gallus GN=KITLG PE=2 SV=1	--	--	--	--	--	K05461	8e-08	55.5	tgu:100225713	KIT ligand	GO:0001934//positive regulation of protein phosphorylation;GO:0006275//regulation of DNA replication;GO:0046578//regulation of Ras protein signal transduction;GO:0001667//ameboidal cell migration;GO:0003006//developmental process involved in reproduction;GO:0002573//myeloid leukocyte differentiation;GO:0070665;GO:0022602//ovulation cycle process;GO:0045634//regulation of melanocyte differentiatio…	GO:0005126//cytokine receptor binding	GO:0031224//intrinsic to membrane;GO:0044421//extracellular region part
Unigene000701	Unigene100631_T	227	3	0.423	--	--	--	--	--	--	--	--	--	--	--	--	--	--	--	--	--	--	-	-	-
Unigene000702	Unigene100632_T	272	11	1.2943	--	--	--	--	--	--	--	--	--	--	--	--	--	--	--	--	--	--	-	-	-
Unigene000703	Unigene100633_T	201	6	0.9554	--	--	--	--	--	--	--	--	--	--	--	--	--	--	--	--	--	--	-	-	-
Unigene000704	Unigene100634_T	236	9	1.2205	--	--	--	--	--	--	--	--	--	--	--	--	--	--	--	--	--	--	-	-	-
Unigene000705	Unigene100635_T	304	13	1.3686	--	--	--	--	--	--	--	--	--	--	--	--	--	--	--	--	--	--	-	-	-
Unigene000706	Unigene100636_T	259	14	1.73	--	--	--	--	--	--	--	--	--	--	--	--	--	--	--	--	--	--	-	-	-
Unigene000707	Unigene100637_T	278	7	0.8059	--	--	--	--	--	--	--	--	--	--	--	--	--	--	--	--	--	--	-	-	-
Unigene000708	Unigene100638_T	376	17	1.447	--	--	--	--	--	--	--	--	--	--	--	--	--	--	--	--	--	--	-	-	-
Unigene000709	Unigene100639_T	210	14	2.1337	--	--	--	--	--	--	--	--	--	--	--	--	--	--	--	--	--	--	-	-	-
Unigene000710	Unigene10063_T	232	12	1.6554	--	--	--	--	--	--	--	--	--	--	--	--	--	--	--	--	--	--	-	-	-
Unigene000711	Unigene100640_T	328	13	1.2685	--	--	--	--	--	--	--	--	--	--	--	--	--	--	--	--	--	--	-	-	-
Unigene000712	Unigene100641_T	262	14	1.7102	--	--	--	--	--	--	--	--	--	--	--	--	--	--	--	--	--	--	-	-	-
Unigene000713	Unigene100642_T	212	10	1.5097	--	--	--	--	--	--	--	--	--	--	--	--	--	--	--	--	--	--	-	-	-
Unigene000714	Unigene100643_T	229	11	1.5374	--	--	--	--	--	--	--	--	--	--	--	--	--	--	--	--	--	--	-	-	-
Unigene000715	Unigene100644_T	289	12	1.3289	--	--	--	--	--	--	--	--	--	--	--	--	--	--	--	--	--	--	-	-	-
Unigene000716	Unigene100645_T	260	9	1.1079	--	--	--	--	--	--	--	--	--	--	--	--	--	--	--	--	--	--	-	-	-
Unigene000717	Unigene100646_T	269	9	1.0708	--	--	--	--	--	--	--	--	--	--	--	--	--	--	--	--	--	--	-	-	-
Unigene000718	Unigene100647_T	247	18	2.3323	--	--	--	--	--	--	--	--	--	--	--	--	--	--	--	--	--	--	-	-	-
Unigene000719	Unigene100648_T	275	10	1.1638	--	--	--	--	--	--	--	--	--	--	--	--	--	--	--	--	--	--	-	-	-
Unigene000720	Unigene100649_T	303	13	1.3732	--	--	--	--	--	--	--	--	--	--	--	--	--	--	--	--	--	--	-	-	-
Unigene000721	Unigene10064_T	246	18	2.3418	--	--	--	--	--	--	--	--	--	--	--	--	--	--	--	--	--	--	-	-	-
Unigene000722	Unigene100650_T	261	9	1.1036	--	--	--	--	--	--	--	--	--	--	--	--	--	--	--	--	--	--	-	-	-
Unigene000723	Unigene100651_T	320	10	1.0002	--	--	--	--	--	--	--	--	--	--	--	--	--	--	--	--	--	--	-	-	-
Unigene000724	Unigene100652_T	202	9	1.426	gi|160380698|sp|Q6PK30.2|CT75_HUMAN	106	3e-22	RecName: Full=Cancer/testis antigen 75; Short=CT75	sp|Q6PK30|CT75_HUMAN	106	5e-23	Cancer/testis antigen 75 OS=Homo sapiens GN=CT75 PE=2 SV=2	--	--	--	--	--	K04717	4e-23	106	ptr:459972	sphingosine-1-phosphate phosphotase 2 [EC:3.1.3.-]	-	GO:0046914//transition metal ion binding	-
Unigene000725	Unigene100653_T	302	17	1.8016	--	--	--	--	--	--	--	--	--	--	--	--	--	--	--	--	--	--	-	-	-
Unigene000726	Unigene100654_T	269	13	1.5467	--	--	--	--	--	--	--	--	--	--	--	--	--	--	--	--	--	--	-	-	-
Unigene000727	Unigene100655_T	424	20	1.5097	--	--	--	--	--	--	--	--	--	--	--	--	--	--	--	--	--	--	-	-	-
Unigene000728	Unigene100656_T	210	7	1.0668	--	--	--	--	--	--	--	--	--	--	--	--	--	--	--	--	--	--	-	-	-
Unigene000729	Unigene100657_T	246	10	1.301	gi|118095908|ref|XP_425080.2|	113	2e-24	PREDICTED: similar to KIAA1035 protein [Gallus gallus]	--	--	--	--	--	--	--	--	--	--	--	--	--	--	GO:0019538//protein metabolic process	GO:0046914//transition metal ion binding;GO:0008235//metalloexopeptidase activity	-
Unigene000730	Unigene100658_T	219	11	1.6076	--	--	--	--	--	--	--	--	--	--	--	--	--	--	--	--	--	--	-	-	-
Unigene000731	Unigene100659_T	266	12	1.4438	--	--	--	--	--	--	--	--	--	--	--	--	--	--	--	--	--	--	-	-	-
Unigene000732	Unigene10065_T	357	24	2.1516	--	--	--	--	--	--	--	--	--	--	--	--	--	--	--	--	--	--	-	-	-
Unigene000733	Unigene100660_T	660	30	1.4548	--	--	--	--	--	--	--	--	--	--	--	--	--	--	--	--	--	--	-	-	-
Unigene000734	Unigene100661_T	267	19	2.2775	--	--	--	--	--	--	--	--	--	--	--	--	--	--	--	--	--	--	-	-	-
Unigene000735	Unigene100662_T	271	10	1.181	--	--	--	--	--	--	--	--	--	--	--	--	--	--	--	--	--	--	-	-	-
Unigene000736	Unigene100663_T	213	13	1.9534	--	--	--	--	--	--	--	--	--	--	--	--	--	--	--	--	--	--	-	-	-
Unigene000737	Unigene100664_T	262	13	1.588	--	--	--	--	--	--	--	--	--	--	--	--	--	--	--	--	--	--	-	-	-
Unigene000738	Unigene100665_T	290	12	1.3243	--	--	--	--	--	--	--	--	--	--	--	--	--	--	--	--	--	--	-	-	-
Unigene000739	Unigene100666_T	262	12	1.4659	gi|312145488|gb|ADQ28491.1|	172	4e-42	sonic hedgehog [Dromaius novaehollandiae]	sp|Q91035|SHH_CHICK	169	7e-42	Sonic hedgehog protein OS=Gallus gallus GN=SHH PE=1 SV=1	--	--	--	--	--	K11988	3e-42	169	tgu:100222391	sonic hedgehog	GO:0048665//neuron fate specification;GO:0003156//regulation of organ formation;GO:0051146//striated muscle cell differentiation;GO:0045687//positive regulation of glial cell differentiation;GO:0031330;GO:0009611//response to wounding;GO:0048562//embryonic organ morphogenesis;GO:0009855//determination of bilateral symmetry;GO:0002244//hemopoietic progenitor cell differentiation;GO:0010226//respon…	GO:0043236//laminin binding;GO:0046914//transition metal ion binding;GO:0016787//hydrolase activity;GO:0030247//polysaccharide binding;GO:0005102//receptor binding;GO:0060089	GO:0044425//membrane part;GO:0005626//insoluble fraction;GO:0044421//extracellular region part;GO:0016023//cytoplasmic membrane-bounded vesicle
Unigene000740	Unigene100667_T	288	9	1.0002	--	--	--	--	--	--	--	--	--	--	--	--	--	--	--	--	--	--	-	-	-
Unigene000741	Unigene100668_T	260	10	1.231	--	--	--	--	--	--	--	--	--	--	--	--	--	--	--	--	--	--	-	-	-
Unigene000742	Unigene100669_T	231	9	1.2469	--	--	--	--	--	--	--	--	--	--	--	--	--	--	--	--	--	--	-	-	-
Unigene000743	Unigene10066_T	413	35	2.7123	--	--	--	--	--	--	--	--	--	--	--	--	--	--	--	--	--	--	-	-	-
Unigene000744	Unigene100670_T	316	18	1.8231	--	--	--	--	--	--	--	--	--	--	--	--	--	--	--	--	--	--	-	-	-
Unigene000745	Unigene100671_T	382	19	1.5919	--	--	--	--	--	--	--	--	--	--	--	--	--	--	--	--	--	--	-	-	-
Unigene000746	Unigene100672_T	222	9	1.2975	--	--	--	--	--	--	--	--	--	--	--	--	--	--	--	--	--	--	-	-	-
Unigene000747	Unigene100673_T	248	4	0.5162	--	--	--	--	--	--	--	--	--	--	--	--	--	--	--	--	--	--	-	-	-
Unigene000748	Unigene100674_T	284	15	1.6904	--	--	--	--	--	--	--	--	--	--	--	--	--	--	--	--	--	--	-	-	-
Unigene000749	Unigene100675_T	322	13	1.2921	gi|118083712|ref|XP_416661.2|	162	4e-39	PREDICTED: similar to LOC495320 protein [Gallus gallus]	sp|A0JPB1|IGSF3_XENTR	56.6	5e-08	Immunoglobulin superfamily member 3 OS=Xenopus tropicalis GN=igsf3 PE=2 SV=1	--	--	--	--	--	K06522	5e-40	162	gga:418450	immunoglobulin superfamily, member 2/3	-	-	-
Unigene000750	Unigene100676_T	354	17	1.537	--	--	--	--	--	--	--	--	--	--	--	--	--	--	--	--	--	--	-	-	-
Unigene000751	Unigene100677_T	401	9	0.7183	--	--	--	--	--	--	--	--	--	--	--	--	--	--	--	--	--	--	-	-	-
Unigene000752	Unigene100678_T	234	16	2.1884	--	--	--	--	--	--	--	--	--	--	--	--	--	--	--	--	--	--	-	-	-
Unigene000753	Unigene100679_T	306	17	1.7781	--	--	--	--	--	--	--	--	--	--	--	--	--	--	--	--	--	--	-	-	-
Unigene000754	Unigene10067_T	351	20	1.8236	--	--	--	--	--	--	--	--	--	--	--	--	--	--	--	--	--	--	-	-	-
Unigene000755	Unigene100680_T	243	11	1.4488	--	--	--	--	--	--	--	--	--	--	--	--	--	--	--	--	--	--	-	-	-
Unigene000756	Unigene100681_T	279	15	1.7207	--	--	--	--	--	--	--	--	--	--	--	--	--	--	--	--	--	--	-	-	-
Unigene000757	Unigene100682_T	265	15	1.8116	--	--	--	--	--	--	--	--	--	--	--	--	--	--	--	--	--	--	-	-	-
Unigene000758	Unigene100683_T	332	14	1.3496	--	--	--	--	--	--	--	--	--	--	--	--	--	--	--	--	--	--	-	-	-
Unigene000759	Unigene100684_T	250	9	1.1522	--	--	--	--	--	--	--	--	--	--	--	--	--	--	--	--	--	--	-	-	-
Unigene000760	Unigene100685_T	204	8	1.2551	--	--	--	--	--	--	--	--	--	--	--	--	--	--	--	--	--	--	-	-	-
Unigene000761	Unigene100686_T	256	10	1.2502	--	--	--	--	--	--	--	--	--	--	--	--	--	--	--	--	--	--	-	-	-
Unigene000762	Unigene100687_T	240	6	0.8001	--	--	--	--	--	--	--	--	--	--	--	--	--	--	--	--	--	--	-	-	-
Unigene000763	Unigene100688_T	206	6	0.9322	gi|224161120|ref|XP_002200222.1|	80.5	2e-14	PREDICTED: similar to Pol polyprotein, partial [Taeniopygia guttata]	--	--	--	--	--	--	--	--	--	--	--	--	--	--	-	-	-
Unigene000764	Unigene100689_T	205	3	0.4684	--	--	--	--	--	--	--	--	--	--	--	--	--	--	--	--	--	--	-	-	-
Unigene000765	Unigene10068_T	250	22	2.8164	--	--	--	--	--	--	--	--	--	--	--	--	--	--	--	--	--	--	-	-	-
Unigene000766	Unigene100690_T	239	15	2.0087	--	--	--	--	--	--	--	--	--	--	--	--	--	--	--	--	--	--	-	-	-
Unigene000767	Unigene100691_T	230	10	1.3915	--	--	--	--	--	--	--	--	--	--	--	--	--	--	--	--	--	--	-	-	-
Unigene000768	Unigene100692_T	230	18	2.5047	--	--	--	--	--	--	--	--	--	--	--	--	--	--	--	--	--	--	-	-	-
Unigene000769	Unigene100693_T	295	15	1.6274	gi|71897049|ref|NP_001026515.1|	158	6e-38	twinkle protein, mitochondrial precursor [Gallus gallus] >gi|78099071|sp|Q5ZIW1.1|PEO1_CHICK RecName: Full=Twinkle protein, mitochondrial; AltName: Full=Progressive external ophthalmoplegia 1 protein homolog; Flags: Precursor	sp|Q5ZIW1|PEO1_CHICK	158	9e-39	Twinkle protein, mitochondrial OS=Gallus gallus GN=PEO1 PE=2 SV=1	--	--	--	--	--	--	--	--	--	--	GO:0051259//protein oligomerization;GO:0006261//DNA-dependent DNA replication;GO:0006351//transcription, DNA-dependent	GO:0003678//DNA helicase activity;GO:0019899//enzyme binding;GO:0032559;GO:0043566//structure-specific DNA binding	GO:0005759//mitochondrial matrix
Unigene000770	Unigene100694_T	252	10	1.27	--	--	--	--	--	--	--	--	--	--	--	--	--	--	--	--	--	--	-	-	-
Unigene000771	Unigene100695_T	285	9	1.0107	--	--	--	--	--	--	--	--	--	--	--	--	--	--	--	--	--	--	-	-	-
Unigene000772	Unigene100696_T	204	9	1.412	--	--	--	--	--	--	--	--	--	--	--	--	--	--	--	--	--	--	-	-	-
Unigene000773	Unigene100697_T	278	10	1.1513	--	--	--	--	--	--	--	--	--	--	--	--	--	--	--	--	--	--	-	-	-
Unigene000774	Unigene100698_T	251	8	1.0201	--	--	--	--	--	--	--	--	--	--	--	--	--	--	--	--	--	--	-	-	-
Unigene000775	Unigene100699_T	228	8	1.123	--	--	--	--	--	--	--	--	--	--	--	--	--	--	--	--	--	--	-	-	-
Unigene000776	Unigene10069_T	237	16	2.1607	--	--	--	--	--	--	--	--	--	--	--	--	--	--	--	--	--	--	-	-	-
Unigene000777	Unigene1006_T	5050	0	0	gi|326915154|ref|XP_003203885.1|	1120	0	PREDICTED: melanoma inhibitory activity protein 3-like [Meleagris gallopavo]	sp|Q0VC16|MIA3_BOVIN	749	0	Melanoma inhibitory activity protein 3 OS=Bos taurus GN=MIA3 PE=2 SV=2	aq_1006	84.7	1e-15	COG0419	ATPase involved in DNA repair	K08546	9e-83	310	ssc:100157289	nuclear receptor subfamily 2 group E member 3	-	-	-
Unigene000778	Unigene100700_T	453	21	1.4837	--	--	--	--	--	--	--	--	--	--	--	--	--	--	--	--	--	--	-	-	-
Unigene000779	Unigene100701_T	221	10	1.4482	--	--	--	--	--	--	--	--	--	--	--	--	--	--	--	--	--	--	-	-	-
Unigene000780	Unigene100702_T	314	11	1.1212	--	--	--	--	--	--	--	--	--	--	--	--	--	--	--	--	--	--	-	-	-
Unigene000781	Unigene100703_T	278	9	1.0361	--	--	--	--	--	--	--	--	--	--	--	--	--	--	--	--	--	--	-	-	-
Unigene000782	Unigene100704_T	284	18	2.0285	--	--	--	--	--	--	--	--	--	--	--	--	--	--	--	--	--	--	-	-	-
Unigene000783	Unigene100705_T	313	17	1.7383	--	--	--	--	--	--	--	--	--	--	--	--	--	--	--	--	--	--	-	-	-
Unigene000784	Unigene100706_T	421	5	0.3801	--	--	--	--	--	--	--	--	--	--	--	--	--	K12504	2e-06	50.8	tgu:100226798	decaprenyl diphosphate synthase subunit 1 [EC:2.5.1.-]	-	-	-
Unigene000785	Unigene100707_T	366	0	0	--	--	--	--	--	--	--	--	--	--	--	--	--	K12504	2e-06	50.8	tgu:100226798	decaprenyl diphosphate synthase subunit 1 [EC:2.5.1.-]	-	-	-
Unigene000786	Unigene100708_T	493	25	1.623	gi|326920671|ref|XP_003206592.1|	275	5e-73	PREDICTED: formin-1-like, partial [Meleagris gallopavo]	sp|Q68DA7|FMN1_HUMAN	93.2	7e-19	Formin-1 OS=Homo sapiens GN=FMN1 PE=1 SV=3	--	--	--	--	--	K10367	1e-72	271	tgu:100229577	formin 1	GO:0043170;GO:0051125//regulation of actin nucleation;GO:0035108//limb morphogenesis	GO:0003676//nucleic acid binding;GO:0019904//protein domain specific binding	GO:0070161
Unigene000787	Unigene100709_T	211	4	0.6067	--	--	--	--	--	--	--	--	--	--	--	--	--	--	--	--	--	--	-	-	-
Unigene000788	Unigene10070_T	231	18	2.4939	--	--	--	--	--	--	--	--	--	--	--	--	--	--	--	--	--	--	-	-	-
Unigene000789	Unigene100710_T	294	16	1.7418	--	--	--	--	--	--	--	--	--	--	--	--	--	--	--	--	--	--	-	-	-
Unigene000790	Unigene100711_T	433	21	1.5522	--	--	--	--	--	--	--	--	--	--	--	--	--	--	--	--	--	--	-	-	-
Unigene000791	Unigene100712_T	217	8	1.1799	--	--	--	--	--	--	--	--	--	--	--	--	--	--	--	--	--	--	-	-	-
Unigene000792	Unigene100713_T	322	10	0.9939	--	--	--	--	--	--	--	--	--	--	--	--	--	--	--	--	--	--	-	-	-
Unigene000793	Unigene100714_T	242	10	1.3225	--	--	--	--	--	--	--	--	--	--	--	--	--	--	--	--	--	--	-	-	-
Unigene000794	Unigene100715_T	217	9	1.3274	--	--	--	--	--	--	--	--	--	--	--	--	--	--	--	--	--	--	-	-	-
Unigene000795	Unigene100716_T	258	9	1.1165	--	--	--	--	--	--	--	--	--	--	--	--	--	--	--	--	--	--	-	-	-
Unigene000796	Unigene100717_T	327	22	2.1532	--	--	--	--	--	--	--	--	--	--	--	--	--	--	--	--	--	--	-	-	-
Unigene000797	Unigene100718_T	237	8	1.0803	--	--	--	--	--	--	--	--	--	--	--	--	--	--	--	--	--	--	-	-	-
Unigene000798	Unigene100719_T	235	8	1.0895	--	--	--	--	--	--	--	--	--	--	--	--	--	--	--	--	--	--	-	-	-
Unigene000799	Unigene10071_T	346	18	1.665	gi|118093365|ref|XP_426557.2|	87	2e-16	PREDICTED: similar to BoWC1.1 [Gallus gallus]	--	--	--	--	--	--	--	--	--	K06545	5e-12	69.3	gga:776609	CD163 antigen	-	-	-
Unigene000800	Unigene100720_T	295	13	1.4104	--	--	--	--	--	--	--	--	--	--	--	--	--	--	--	--	--	--	-	-	-
Unigene000801	Unigene100721_T	332	19	1.8316	--	--	--	--	--	--	--	--	--	--	--	--	--	--	--	--	--	--	-	-	-
Unigene000802	Unigene100722_T	212	4	0.6039	--	--	--	--	--	--	--	--	--	--	--	--	--	--	--	--	--	--	-	-	-
Unigene000803	Unigene100723_T	330	14	1.3578	--	--	--	--	--	--	--	--	--	--	--	--	--	--	--	--	--	--	-	-	-
Unigene000804	Unigene100724_T	251	6	0.7651	--	--	--	--	--	--	--	--	--	--	--	--	--	--	--	--	--	--	-	-	-
Unigene000805	Unigene100725_T	350	9	0.823	--	--	--	--	--	--	--	--	--	--	--	--	--	--	--	--	--	--	-	-	-
Unigene000806	Unigene100726_T	239	8	1.0713	gi|326922005|ref|XP_003207243.1|	150	1e-35	PREDICTED: 3-oxoacyl-[acyl-carrier-protein] synthase, mitochondrial-like [Meleagris gallopavo]	sp|Q9NWU1|OXSM_HUMAN	131	1e-30	3-oxoacyl-[acyl-carrier-protein] synthase, mitochondrial OS=Homo sapiens GN=OXSM PE=1 SV=1	SPBC887.13c	113	7e-26	COG0304	3-oxoacyl-(acyl-carrier-protein) synthase	K09458	1e-36	150	tgu:100227384	3-oxoacyl-[acyl-carrier-protein] synthase II [EC:2.3.1.179]	GO:0006633//fatty acid biosynthetic process;GO:0006732//coenzyme metabolic process	GO:0004312//fatty acid synthase activity	GO:0043231//intracellular membrane-bounded organelle
Unigene000807	Unigene100727_T	300	19	2.027	--	--	--	--	--	--	--	--	--	--	--	--	--	--	--	--	--	--	-	-	-
Unigene000808	Unigene100728_T	222	9	1.2975	--	--	--	--	--	--	--	--	--	--	--	--	--	--	--	--	--	--	-	-	-
Unigene000809	Unigene100729_T	204	11	1.7258	--	--	--	--	--	--	--	--	--	--	--	--	--	--	--	--	--	--	-	-	-
Unigene000810	Unigene10072_T	320	16	1.6003	gi|327291055|ref|XP_003230237.1|	100	2e-20	PREDICTED: ephrin type-B receptor 4-like, partial [Anolis carolinensis]	sp|P54761|EPHB4_MOUSE	77.8	2e-14	Ephrin type-B receptor 4 OS=Mus musculus GN=Ephb4 PE=1 SV=1	--	--	--	--	--	K05113	3e-17	87	xla:100191023	Eph receptor B4 [EC:2.7.10.1]	-	GO:0005488//binding;GO:0004672//protein kinase activity	GO:0044464//cell part
Unigene000811	Unigene100730_T	206	5	0.7768	gi|156369977|ref|XP_001628249.1|	81.6	9e-15	predicted protein [Nematostella vectensis] >gi|156215221|gb|EDO36186.1| predicted protein [Nematostella vectensis]	--	--	--	--	--	--	--	--	--	--	--	--	--	--	-	-	-
Unigene000812	Unigene100731_T	280	13	1.4859	--	--	--	--	--	--	--	--	--	--	--	--	--	--	--	--	--	--	-	-	-
Unigene000813	Unigene100732_T	212	7	1.0568	--	--	--	--	--	--	--	--	--	--	--	--	--	--	--	--	--	--	-	-	-
Unigene000814	Unigene100733_T	245	7	0.9144	--	--	--	--	--	--	--	--	--	--	--	--	--	--	--	--	--	--	-	-	-
Unigene000815	Unigene100734_T	419	10	0.7638	--	--	--	--	--	--	--	--	--	--	--	--	--	--	--	--	--	--	-	-	-
Unigene000816	Unigene100735_T	381	15	1.26	--	--	--	--	--	--	--	--	--	--	--	--	--	--	--	--	--	--	-	-	-
Unigene000817	Unigene100736_T	264	7	0.8486	--	--	--	--	--	--	--	--	--	--	--	--	--	--	--	--	--	--	-	-	-
Unigene000818	Unigene100737_T	283	14	1.5833	--	--	--	--	--	--	--	--	--	--	--	--	--	--	--	--	--	--	-	-	-
Unigene000819	Unigene100738_T	212	2	0.3019	--	--	--	--	--	--	--	--	--	--	--	--	--	--	--	--	--	--	-	-	-
Unigene000820	Unigene100739_T	263	9	1.0952	--	--	--	--	--	--	--	--	--	--	--	--	--	--	--	--	--	--	-	-	-
Unigene000821	Unigene10073_T	322	16	1.5903	--	--	--	--	--	--	--	--	--	--	--	--	--	--	--	--	--	--	-	-	-
Unigene000822	Unigene100740_T	270	6	0.7112	--	--	--	--	--	--	--	--	--	--	--	--	--	--	--	--	--	--	-	-	-
Unigene000823	Unigene100741_T	394	19	1.5434	gi|118092788|ref|XP_421651.2|	278	4e-74	PREDICTED: similar to Rho GTPase activating protein 2 [Gallus gallus]	sp|Q7Z5H3|RHG22_HUMAN	214	1e-55	Rho GTPase-activating protein 22 OS=Homo sapiens GN=ARHGAP22 PE=1 SV=1	--	--	--	--	--	K12326	7e-09	58.9	aga:AgaP_AGAP001238	Ras-specific guanine nucleotide-releasing factor 2	GO:0035556//intracellular signal transduction;GO:0048646//anatomical structure formation involved in morphogenesis;GO:0032501//multicellular organismal process;GO:0009966//regulation of signal transduction;GO:0048869	GO:0008047//enzyme activator activity	GO:0043231//intracellular membrane-bounded organelle;GO:0044444//cytoplasmic part
Unigene000824	Unigene100742_T	255	9	1.1296	--	--	--	--	--	--	--	--	--	--	--	--	--	--	--	--	--	--	-	-	-
Unigene000825	Unigene100743_T	253	7	0.8855	gi|326919631|ref|XP_003206083.1|	172	5e-42	PREDICTED: forkhead box protein I1c-like [Meleagris gallopavo]	sp|B5RHS5|FOXI3_CANFA	121	1e-27	Forkhead box protein I3 OS=Canis familiaris GN=FOXI3 PE=4 SV=1	SPAC1142.08	57.4	6e-09	COG5025	Transcription factor of the Forkhead/HNF3 family	K09401	7e-42	168	gga:428801	forkhead box protein I	GO:0000122//negative regulation of transcription from RNA polymerase II promoter;GO:0001708//cell fate specification;GO:0030916//otic vesicle formation	GO:0000981//sequence-specific DNA binding RNA polymerase II transcription factor activity;GO:0043565//sequence-specific DNA binding;GO:0005515//protein binding;GO:0043566//structure-specific DNA binding	GO:0043231//intracellular membrane-bounded organelle;GO:0043234//protein complex
Unigene000826	Unigene100744_T	290	20	2.2072	--	--	--	--	--	--	--	--	--	--	--	--	--	--	--	--	--	--	-	-	-
Unigene000827	Unigene100745_T	202	15	2.3766	--	--	--	--	--	--	--	--	--	--	--	--	--	--	--	--	--	--	-	-	-
Unigene000828	Unigene100746_T	324	13	1.2842	--	--	--	--	--	--	--	--	--	--	--	--	--	--	--	--	--	--	-	-	-
Unigene000829	Unigene100747_T	376	19	1.6173	--	--	--	--	--	--	--	--	--	--	--	--	--	--	--	--	--	--	-	-	-
Unigene000830	Unigene100748_T	317	8	0.8077	gi|33112616|gb|AAF37724.3|AF238234_1	74.7	1e-12	diaphanous protein [Entamoeba histolytica]	sp|P27951|BAG_STRAG	63.2	5e-10	IgA FC receptor OS=Streptococcus agalactiae GN=bag PE=1 SV=1	SPBC28F2.12	48.1	4e-06	COG0086	DNA-directed RNA polymerase, beta' subunit/160 kD subunit	K03006	1e-10	65.1	tad:TRIADDRAFT_49721	DNA-directed RNA polymerase II subunit RPB1 [EC:2.7.7.6]	-	GO:0005488//binding	-
Unigene000831	Unigene100749_T	289	5	0.5537	--	--	--	--	--	--	--	--	--	--	--	--	--	--	--	--	--	--	-	-	-
Unigene000832	Unigene10074_T	235	18	2.4514	--	--	--	--	--	--	--	--	--	--	--	--	--	--	--	--	--	--	-	-	-
Unigene000833	Unigene100750_T	210	5	0.762	--	--	--	--	--	--	--	--	--	--	--	--	--	--	--	--	--	--	-	-	-
Unigene000834	Unigene100751_T	331	15	1.4504	--	--	--	--	--	--	--	--	--	--	--	--	--	--	--	--	--	--	-	-	-
Unigene000835	Unigene100752_T	291	14	1.5398	--	--	--	--	--	--	--	--	--	--	--	--	--	--	--	--	--	--	-	-	-
Unigene000836	Unigene100753_T	299	9	0.9634	--	--	--	--	--	--	--	--	--	--	--	--	--	--	--	--	--	--	-	-	-
Unigene000837	Unigene100754_T	320	8	0.8001	--	--	--	--	--	--	--	--	--	--	--	--	--	--	--	--	--	--	-	-	-
Unigene000838	Unigene100755_T	348	10	0.9197	--	--	--	--	--	--	--	--	--	--	--	--	--	--	--	--	--	--	-	-	-
Unigene000839	Unigene100756_T	317	11	1.1106	--	--	--	--	--	--	--	--	--	--	--	--	--	--	--	--	--	--	-	-	-
Unigene000840	Unigene100757_T	267	5	0.5993	--	--	--	--	--	--	--	--	--	--	--	--	--	--	--	--	--	--	-	-	-
Unigene000841	Unigene100758_T	439	23	1.6768	--	--	--	--	--	--	--	--	--	--	--	--	--	--	--	--	--	--	-	-	-
Unigene000842	Unigene100759_T	245	12	1.5676	gi|32812298|gb|AAP88020.1|AF355752_1	67	2e-10	reverse transcriptase [Chelonia mydas]	--	--	--	--	--	--	--	--	--	--	--	--	--	--	-	-	-
Unigene000843	Unigene10075_T	438	20	1.4614	--	--	--	--	--	--	--	--	--	--	--	--	--	--	--	--	--	--	-	-	-
Unigene000844	Unigene100760_T	385	14	1.1638	gi|326934248|ref|XP_003213204.1|	159	3e-38	PREDICTED: transmembrane protease serine 9-like [Meleagris gallopavo]	sp|P69526|TMPS9_RAT	89.4	7e-18	Transmembrane protease serine 9 OS=Rattus norvegicus GN=Tmprss9 PE=3 SV=1	--	--	--	--	--	K09640	3e-38	156	gga:428320	transmembrane protease, serine 9 [EC:3.4.21.-]	-	GO:0003824//catalytic activity	-
Unigene000845	Unigene100761_T	236	10	1.3561	--	--	--	--	--	--	--	--	--	--	--	--	--	--	--	--	--	--	-	-	-
Unigene000846	Unigene100762_T	333	3	0.2883	--	--	--	--	--	--	--	--	--	--	--	--	--	--	--	--	--	--	-	-	-
Unigene000847	Unigene100763_T	203	18	2.8379	--	--	--	--	--	--	--	--	--	--	--	--	--	--	--	--	--	--	-	-	-
Unigene000848	Unigene100764_T	351	20	1.8236	--	--	--	--	--	--	--	--	--	--	--	--	--	--	--	--	--	--	-	-	-
Unigene000849	Unigene100765_T	233	10	1.3736	--	--	--	--	--	--	--	--	--	--	--	--	--	--	--	--	--	--	-	-	-
Unigene000850	Unigene100766_T	274	10	1.1681	--	--	--	--	--	--	--	--	--	--	--	--	--	--	--	--	--	--	-	-	-
Unigene000851	Unigene100767_T	242	13	1.7193	--	--	--	--	--	--	--	--	--	--	--	--	--	--	--	--	--	--	-	-	-
Unigene000852	Unigene100768_T	256	9	1.1252	--	--	--	--	--	--	--	--	--	--	--	--	--	--	--	--	--	--	-	-	-
Unigene000853	Unigene100769_T	300	8	0.8535	gi|32812298|gb|AAP88020.1|AF355752_1	69.7	4e-22	reverse transcriptase [Chelonia mydas]	--	--	--	--	--	--	--	--	--	K11854	1e-12	58.9	gga:776022	ubiquitin carboxyl-terminal hydrolase 35/38 [EC:3.1.2.15]	GO:0044238//primary metabolic process;GO:0044260	GO:0005488//binding;GO:0016787//hydrolase activity	-
Unigene000854	Unigene10076_T	309	20	2.0715	--	--	--	--	--	--	--	--	--	--	--	--	--	--	--	--	--	--	-	-	-
Unigene000855	Unigene100770_T	268	11	1.3136	--	--	--	--	--	--	--	--	--	--	--	--	--	--	--	--	--	--	-	-	-
Unigene000856	Unigene100771_T	246	9	1.1709	--	--	--	--	--	--	--	--	--	--	--	--	--	--	--	--	--	--	-	-	-
Unigene000857	Unigene100772_T	260	14	1.7233	--	--	--	--	--	--	--	--	--	--	--	--	--	--	--	--	--	--	-	-	-
Unigene000858	Unigene100773_T	571	23	1.2892	gi|326924996|ref|XP_003208708.1|	348	7e-95	PREDICTED: leucine-rich repeat-containing protein 39-like [Meleagris gallopavo]	sp|Q96DD0|LRC39_HUMAN	276	8e-74	Leucine-rich repeat-containing protein 39 OS=Homo sapiens GN=LRRC39 PE=2 SV=1	alr0124_1	116	2e-26	COG4886	Leucine-rich repeat (LRR) protein	K12796	2e-22	105	xtr:780049	erbb2-interacting protein	-	-	-
Unigene000859	Unigene100774_T	384	14	1.1668	gi|268571523|ref|XP_002641072.1|	78.6	7e-14	Hypothetical protein CBG22492 [Caenorhabditis briggsae]	sp|Q9FPQ6|GP1_CHLRE	63.9	3e-10	Vegetative cell wall protein gp1 OS=Chlamydomonas reinhardtii GN=GP1 PE=2 SV=1	slr0599	52.4	2e-07	COG0515	Serine/threonine protein kinase	K10379	2e-08	57.8	ecb:100065124	beaded filament structural protein 2, phakinin	-	-	-
Unigene000860	Unigene100775_T	287	23	2.5649	--	--	--	--	--	--	--	--	--	--	--	--	--	--	--	--	--	--	-	-	-
Unigene000861	Unigene100776_T	328	17	1.6588	--	--	--	--	--	--	--	--	--	--	--	--	--	--	--	--	--	--	-	-	-
Unigene000862	Unigene100777_T	239	11	1.473	--	--	--	--	--	--	--	--	--	--	--	--	--	--	--	--	--	--	-	-	-
Unigene000863	Unigene100778_T	272	9	1.059	--	--	--	--	--	--	--	--	--	--	--	--	--	--	--	--	--	--	-	-	-
Unigene000864	Unigene100779_T	236	13	1.763	--	--	--	--	--	--	--	--	--	--	--	--	--	--	--	--	--	--	-	-	-
Unigene000865	Unigene10077_T	346	32	2.96	--	--	--	--	--	--	--	--	--	--	--	--	--	--	--	--	--	--	-	-	-
Unigene000866	Unigene100780_T	275	13	1.513	--	--	--	--	--	--	--	--	--	--	--	--	--	--	--	--	--	--	-	-	-
Unigene000867	Unigene100781_T	249	11	1.4139	--	--	--	--	--	--	--	--	--	--	--	--	--	--	--	--	--	--	-	-	-
Unigene000868	Unigene100782_T	274	11	1.2849	--	--	--	--	--	--	--	--	--	--	--	--	--	--	--	--	--	--	-	-	-
Unigene000869	Unigene100783_T	362	6	0.5305	--	--	--	--	--	--	--	--	--	--	--	--	--	--	--	--	--	--	-	-	-
Unigene000870	Unigene100784_T	243	13	1.7122	--	--	--	--	--	--	--	--	--	--	--	--	--	--	--	--	--	--	-	-	-
Unigene000871	Unigene100785_T	213	9	1.3523	--	--	--	--	--	--	--	--	--	--	--	--	--	--	--	--	--	--	-	-	-
Unigene000872	Unigene100786_T	237	6	0.8103	--	--	--	--	--	--	--	--	--	--	--	--	--	--	--	--	--	--	-	-	-
Unigene000873	Unigene100787_T	355	15	1.3523	--	--	--	--	--	--	--	--	--	--	--	--	--	--	--	--	--	--	-	-	-
Unigene000874	Unigene100788_T	201	10	1.5923	gi|326914791|ref|XP_003203706.1|	132	3e-30	PREDICTED: somatostatin receptor type 4-like [Meleagris gallopavo]	sp|P31391|SSR4_HUMAN	100	3e-21	Somatostatin receptor type 4 OS=Homo sapiens GN=SSTR4 PE=2 SV=2	--	--	--	--	--	K04220	4e-31	132	gga:428547	somatostatin receptor 4	GO:0007267//cell-cell signaling;GO:0000038//very long-chain fatty acid metabolic process;GO:0008283//cell proliferation;GO:0048870//cell motility;GO:0051384//response to glucocorticoid stimulus;GO:0046058//cAMP metabolic process;GO:0007420//brain development;GO:0010740//positive regulation of intracellular protein kinase cascade;GO:0007186//G-protein coupled receptor protein signaling pathway	GO:0008188//neuropeptide receptor activity	GO:0016021//integral to membrane;GO:0044424//intracellular part
Unigene000875	Unigene100789_T	463	13	0.8986	--	--	--	--	--	--	--	--	--	--	--	--	--	--	--	--	--	--	-	-	-
Unigene000876	Unigene10078_T	249	30	3.856	--	--	--	--	--	--	--	--	--	--	--	--	--	--	--	--	--	--	-	-	-
Unigene000877	Unigene100790_T	265	4	0.4831	--	--	--	--	--	--	--	--	--	--	--	--	--	--	--	--	--	--	-	-	-
Unigene000878	Unigene100791_T	278	17	1.9571	gi|326935621|ref|XP_003213867.1|	165	4e-40	PREDICTED: leucine-rich repeat-containing protein 3B-like [Meleagris gallopavo]	sp|Q8VCH9|LRC3B_MOUSE	103	4e-22	Leucine-rich repeat-containing protein 3B OS=Mus musculus GN=Lrrc3b PE=2 SV=1	--	--	--	--	--	--	--	--	--	--	-	-	-
Unigene000879	Unigene100792_T	303	14	1.4788	--	--	--	--	--	--	--	--	--	--	--	--	--	--	--	--	--	--	-	-	-
Unigene000880	Unigene100793_T	381	20	1.6801	--	--	--	--	--	--	--	--	--	--	--	--	--	--	--	--	--	--	-	-	-
Unigene000881	Unigene100794_T	257	12	1.4944	--	--	--	--	--	--	--	--	--	--	--	--	--	--	--	--	--	--	-	-	-
Unigene000882	Unigene100795_T	263	9	1.0952	--	--	--	--	--	--	--	--	--	--	--	--	--	--	--	--	--	--	-	-	-
Unigene000883	Unigene100796_T	236	11	1.4918	--	--	--	--	--	--	--	--	--	--	--	--	--	--	--	--	--	--	-	-	-
Unigene000884	Unigene100797_T	224	7	1.0002	--	--	--	--	--	--	--	--	--	--	--	--	--	--	--	--	--	--	-	-	-
Unigene000885	Unigene100798_T	271	11	1.2991	--	--	--	--	--	--	--	--	--	--	--	--	--	--	--	--	--	--	-	-	-
Unigene000886	Unigene100799_T	230	10	1.3915	--	--	--	--	--	--	--	--	--	--	--	--	--	--	--	--	--	--	-	-	-
Unigene000887	Unigene10079_T	524	37	2.2599	--	--	--	--	--	--	--	--	--	--	--	--	--	--	--	--	--	--	-	-	-
Unigene000888	Unigene1007_T	1801	0	0	gi|119627579|gb|EAX07174.1|	58.5	1e-06	hCG1793893 [Homo sapiens]	--	--	--	--	--	--	--	--	--	K09115	6e-06	53.1	xtr:100216033	MAX-binding protein	-	-	-
Unigene000889	Unigene100800_T	282	12	1.3619	--	--	--	--	--	--	--	--	--	--	--	--	--	--	--	--	--	--	-	-	-
Unigene000890	Unigene100801_T	251	29	3.6978	--	--	--	--	--	--	--	--	--	--	--	--	--	--	--	--	--	--	-	-	-
Unigene000891	Unigene100802_T	254	10	1.26	--	--	--	--	--	--	--	--	--	--	--	--	--	--	--	--	--	--	-	-	-
Unigene000892	Unigene100803_T	287	11	1.2267	--	--	--	--	--	--	--	--	--	--	--	--	--	--	--	--	--	--	-	-	-
Unigene000893	Unigene100804_T	308	18	1.8704	--	--	--	--	--	--	--	--	--	--	--	--	--	--	--	--	--	--	-	-	-
Unigene000894	Unigene100805_T	302	17	1.8016	--	--	--	--	--	--	--	--	--	--	--	--	--	--	--	--	--	--	-	-	-
Unigene000895	Unigene100806_T	338	11	1.0416	--	--	--	--	--	--	--	--	--	--	--	--	--	--	--	--	--	--	-	-	-
Unigene000896	Unigene100807_T	226	6	0.8497	--	--	--	--	--	--	--	--	--	--	--	--	--	--	--	--	--	--	-	-	-
Unigene000897	Unigene100808_T	280	11	1.2573	--	--	--	--	--	--	--	--	--	--	--	--	--	--	--	--	--	--	-	-	-
Unigene000898	Unigene100809_T	212	6	0.9058	--	--	--	--	--	--	--	--	--	--	--	--	--	--	--	--	--	--	-	-	-
Unigene000899	Unigene10080_T	343	19	1.7729	--	--	--	--	--	--	--	--	--	--	--	--	--	--	--	--	--	--	-	-	-
Unigene000900	Unigene100810_T	276	19	2.2032	--	--	--	--	--	--	--	--	--	--	--	--	--	--	--	--	--	--	-	-	-
Unigene000901	Unigene100811_T	206	14	2.1751	--	--	--	--	--	--	--	--	--	--	--	--	--	--	--	--	--	--	-	-	-
Unigene000902	Unigene100812_T	424	13	0.9813	--	--	--	--	--	--	--	--	--	--	--	--	--	--	--	--	--	--	-	-	-
Unigene000903	Unigene100813_T	381	12	1.008	--	--	--	--	--	--	--	--	--	--	--	--	--	--	--	--	--	--	-	-	-
Unigene000904	Unigene100814_T	285	24	2.6952	gi|326929978|ref|XP_003211130.1|	176	3e-43	PREDICTED: translational activator GCN1-like [Meleagris gallopavo]	sp|Q92616|GCN1L_HUMAN	155	6e-38	Translational activator GCN1 OS=Homo sapiens GN=GCN1L1 PE=1 SV=6	--	--	--	--	--	--	--	--	--	--	GO:0006412//translation	GO:0003723//RNA binding	GO:0030529//ribonucleoprotein complex
Unigene000905	Unigene100815_T	428	13	0.9721	gi|6576738|dbj|BAA88337.1|	65.5	1e-20	ORF2 [Platemys spixii]	--	--	--	--	--	--	--	--	--	--	--	--	--	--	-	-	-
Unigene000906	Unigene100816_T	290	0	0	gi|6576738|dbj|BAA88337.1|	83.2	3e-15	ORF2 [Platemys spixii]	--	--	--	--	--	--	--	--	--	--	--	--	--	--	-	-	-
Unigene000907	Unigene100817_T	395	13	1.0533	--	--	--	--	--	--	--	--	--	--	--	--	--	--	--	--	--	--	-	-	-
Unigene000908	Unigene100818_T	361	27	2.3937	--	--	--	--	--	--	--	--	--	--	--	--	--	--	--	--	--	--	-	-	-
Unigene000909	Unigene100819_T	301	13	1.3823	gi|118118807|ref|XP_001236431.1|	133	2e-30	PREDICTED: hypothetical protein, partial [Gallus gallus]	--	--	--	--	--	--	--	--	--	--	--	--	--	--	-	-	-
Unigene000910	Unigene10081_T	231	46	6.3733	--	--	--	--	--	--	--	--	--	--	--	--	--	--	--	--	--	--	-	-	-
Unigene000911	Unigene100820_T	256	9	1.1252	--	--	--	--	--	--	--	--	--	--	--	--	--	--	--	--	--	--	-	-	-
Unigene000912	Unigene100821_T	451	24	1.7031	gi|213626671|gb|AAI69844.1|	261	6e-69	LOC398207 protein [Xenopus laevis]	sp|P39153|YWLC_BACSU	58.2	2e-08	Probable tRNA threonylcarbamoyladenosine biosynthesis protein YwlC OS=Bacillus subtilis GN=ywlC PE=3 SV=1	SA1918	80.5	1e-15	COG0009	Putative translation factor (SUA5)	K07566	2e-07	55.1	spu:588740	putative translation factor	-	-	GO:0031224//intrinsic to membrane
Unigene000913	Unigene100822_T	264	12	1.4548	gi|328786724|ref|XP_395500.4|	54.3	1e-06	PREDICTED: DNA replication licensing factor MCM8 [Apis mellifera]	--	--	--	--	--	--	--	--	--	--	--	--	--	--	-	-	-
Unigene000914	Unigene100823_T	372	11	0.9464	--	--	--	--	--	--	--	--	--	--	--	--	--	--	--	--	--	--	-	-	-
Unigene000915	Unigene100824_T	269	11	1.3088	--	--	--	--	--	--	--	--	--	--	--	--	--	--	--	--	--	--	-	-	-
Unigene000916	Unigene100825_T	256	7	0.8751	--	--	--	--	--	--	--	--	--	--	--	--	--	--	--	--	--	--	-	-	-
Unigene000917	Unigene100826_T	232	7	0.9657	--	--	--	--	--	--	--	--	--	--	--	--	--	--	--	--	--	--	-	-	-
Unigene000918	Unigene100827_T	358	14	1.2516	--	--	--	--	--	--	--	--	--	--	--	--	--	--	--	--	--	--	-	-	-
Unigene000919	Unigene100828_T	301	10	1.0633	--	--	--	--	--	--	--	--	--	--	--	--	--	--	--	--	--	--	-	-	-
Unigene000920	Unigene100829_T	347	10	0.9223	--	--	--	--	--	--	--	--	--	--	--	--	--	--	--	--	--	--	-	-	-
Unigene000921	Unigene10082_T	328	33	3.22	gi|118099851|ref|XP_423911.2|	205	5e-52	PREDICTED: similar to chromobox homolog 2 [Gallus gallus]	sp|P30658|CBX2_MOUSE	177	1e-44	Chromobox protein homolog 2 OS=Mus musculus GN=Cbx2 PE=1 SV=1	--	--	--	--	--	K11451	6e-53	205	gga:426248	chromobox protein 2	GO:0048869;GO:0006357//regulation of transcription from RNA polymerase II promoter;GO:0006325//chromatin organization;GO:0003006//developmental process involved in reproduction	GO:0042393//histone binding;GO:0003676//nucleic acid binding	GO:0043231//intracellular membrane-bounded organelle;GO:0043234//protein complex;GO:0000785//chromatin
Unigene000922	Unigene100830_T	257	10	1.2453	--	--	--	--	--	--	--	--	--	--	--	--	--	--	--	--	--	--	-	-	-
Unigene000923	Unigene100831_T	201	13	2.07	--	--	--	--	--	--	--	--	--	--	--	--	--	--	--	--	--	--	-	-	-
Unigene000924	Unigene100832_T	381	20	1.6801	--	--	--	--	--	--	--	--	--	--	--	--	--	--	--	--	--	--	-	-	-
Unigene000925	Unigene100833_T	279	11	1.2618	gi|224055895|ref|XP_002191513.1|	62	7e-09	PREDICTED: similar to transmembrane protein 194B [Taeniopygia guttata]	sp|Q5ZJY9|T194B_CHICK	58.2	2e-08	Transmembrane protein 194B OS=Gallus gallus GN=TMEM194B PE=2 SV=1	--	--	--	--	--	--	--	--	--	--	-	-	-
Unigene000926	Unigene100834_T	231	5	0.6927	--	--	--	--	--	--	--	--	--	--	--	--	--	--	--	--	--	--	-	-	-
Unigene000927	Unigene100835_T	232	6	0.8277	--	--	--	--	--	--	--	--	--	--	--	--	--	--	--	--	--	--	-	-	-
Unigene000928	Unigene100836_T	253	14	1.771	gi|197246321|gb|AAI68523.1|	55.5	7e-07	Unknown (protein for IMAGE:5570937) [Xenopus laevis]	--	--	--	--	--	--	--	--	--	--	--	--	--	--	-	-	GO:0016020//membrane
Unigene000929	Unigene100837_T	238	7	0.9413	--	--	--	--	--	--	--	--	--	--	--	--	--	--	--	--	--	--	-	-	-
Unigene000930	Unigene100838_T	237	12	1.6205	--	--	--	--	--	--	--	--	--	--	--	--	--	--	--	--	--	--	-	-	-
Unigene000931	Unigene100839_T	314	13	1.325	--	--	--	--	--	--	--	--	--	--	--	--	--	--	--	--	--	--	-	-	-
Unigene000932	Unigene10083_T	240	149	19.8698	gi|118097925|ref|XP_414855.2|	157	1e-37	PREDICTED: similar to Rab26 protein [Gallus gallus]	sp|P51156|RAB26_RAT	140	2e-33	Ras-related protein Rab-26 OS=Rattus norvegicus GN=Rab26 PE=2 SV=2	YER031c	71.6	3e-13	COG1100	GTPase SAR1 and related small G proteins	K07913	1e-38	157	gga:416554	Ras-related protein Rab-26	GO:0048731;GO:0035556//intracellular signal transduction;GO:0006887//exocytosis;GO:0009207	GO:0017111//nucleoside-triphosphatase activity;GO:0032561//guanyl ribonucleotide binding	GO:0031224//intrinsic to membrane
Unigene000933	Unigene100840_T	211	6	0.9101	--	--	--	--	--	--	--	--	--	--	--	--	--	--	--	--	--	--	-	-	-
Unigene000934	Unigene100841_T	411	22	1.7132	gi|71413651|ref|XP_808957.1|	53.5	2e-06	trans-sialidase [Trypanosoma cruzi strain CL Brener]	sp|Q6ZQP7|YV021_HUMAN	51.6	2e-06	Uncharacterized protein LOC284861 OS=Homo sapiens PE=2 SV=1	--	--	--	--	--	--	--	--	--	--	-	-	-
Unigene000935	Unigene100842_T	259	9	1.1121	--	--	--	--	--	--	--	--	--	--	--	--	--	--	--	--	--	--	-	-	-
Unigene000936	Unigene100843_T	263	8	0.9735	--	--	--	--	--	--	--	--	--	--	--	--	--	--	--	--	--	--	-	-	-
Unigene000937	Unigene100844_T	240	17	2.267	--	--	--	--	--	--	--	--	--	--	--	--	--	--	--	--	--	--	-	-	-
Unigene000938	Unigene100845_T	237	12	1.6205	--	--	--	--	--	--	--	--	--	--	--	--	--	--	--	--	--	--	-	-	-
Unigene000939	Unigene100846_T	223	11	1.5787	--	--	--	--	--	--	--	--	--	--	--	--	--	--	--	--	--	--	-	-	-
Unigene000940	Unigene100847_T	272	11	1.2943	--	--	--	--	--	--	--	--	--	--	--	--	--	--	--	--	--	--	-	-	-
Unigene000941	Unigene100848_T	262	8	0.9773	--	--	--	--	--	--	--	--	--	--	--	--	--	--	--	--	--	--	-	-	-
Unigene000942	Unigene100849_T	221	12	1.7378	--	--	--	--	--	--	--	--	--	--	--	--	--	--	--	--	--	--	-	-	-
Unigene000943	Unigene10084_T	425	32	2.4098	gi|326921014|ref|XP_003206759.1|	239	2e-62	PREDICTED: adenylate kinase 7-like [Meleagris gallopavo]	sp|Q9D2H2|KAD7_MOUSE	217	2e-56	Adenylate kinase 7 OS=Mus musculus GN=Ak7 PE=2 SV=1	--	--	--	--	--	K00939	4e-64	242	gga:428907	adenylate kinase [EC:2.7.4.3]	GO:0071842;GO:0034641//cellular nitrogen compound metabolic process;GO:0006796//phosphate metabolic process	GO:0016776//phosphotransferase activity, phosphate group as acceptor;GO:0019201//nucleotide kinase activity;GO:0032559	GO:0044444//cytoplasmic part
Unigene000944	Unigene100850_T	288	8	0.889	--	--	--	--	--	--	--	--	--	--	--	--	--	--	--	--	--	--	-	-	-
Unigene000945	Unigene100851_T	330	12	1.1638	--	--	--	--	--	--	--	--	--	--	--	--	--	--	--	--	--	--	-	-	-
Unigene000946	Unigene100852_T	248	4	0.5162	gi|118084708|ref|XP_416989.2|	53.1	1e-07	PREDICTED: similar to glypican-6 [Gallus gallus]	--	--	--	--	--	--	--	--	--	K08112	1e-08	53.1	gga:418794	glypican 6	-	-	-
Unigene000947	Unigene100853_T	203	14	2.2072	--	--	--	--	--	--	--	--	--	--	--	--	--	--	--	--	--	--	-	-	-
Unigene000948	Unigene100854_T	404	13	1.0299	--	--	--	--	--	--	--	--	--	--	--	--	--	--	--	--	--	--	-	-	-
Unigene000949	Unigene100855_T	350	18	1.646	--	--	--	--	--	--	--	--	--	--	--	--	--	--	--	--	--	--	-	-	-
Unigene000950	Unigene100856_T	375	10	0.8535	--	--	--	--	--	--	--	--	--	--	--	--	--	--	--	--	--	--	-	-	-
Unigene000951	Unigene100857_T	213	14	2.1036	--	--	--	--	--	--	--	--	--	--	--	--	--	--	--	--	--	--	-	-	-
Unigene000952	Unigene100858_T	254	13	1.6381	--	--	--	--	--	--	--	--	--	--	--	--	--	--	--	--	--	--	-	-	-
Unigene000953	Unigene100859_T	205	11	1.7173	--	--	--	--	--	--	--	--	--	--	--	--	--	--	--	--	--	--	-	-	-
Unigene000954	Unigene10085_T	338	27	2.5566	--	--	--	--	--	--	--	--	--	--	--	--	--	--	--	--	--	--	-	-	-
Unigene000955	Unigene100860_T	277	16	1.8487	--	--	--	--	--	--	--	--	--	--	--	--	--	--	--	--	--	--	-	-	-
Unigene000956	Unigene100861_T	217	8	1.1799	--	--	--	--	--	--	--	--	--	--	--	--	--	--	--	--	--	--	-	-	-
Unigene000957	Unigene100862_T	338	9	0.8522	--	--	--	--	--	--	--	--	--	--	--	--	--	--	--	--	--	--	-	-	-
Unigene000958	Unigene100863_T	339	16	1.5106	--	--	--	--	--	--	--	--	--	--	--	--	--	--	--	--	--	--	-	-	-
Unigene000959	Unigene100864_T	267	15	1.798	--	--	--	--	--	--	--	--	--	--	--	--	--	--	--	--	--	--	-	-	-
Unigene000960	Unigene100865_T	249	9	1.1568	--	--	--	--	--	--	--	--	--	--	--	--	--	--	--	--	--	--	-	-	-
Unigene000961	Unigene100866_T	244	7	0.9182	--	--	--	--	--	--	--	--	--	--	--	--	--	--	--	--	--	--	-	-	-
Unigene000962	Unigene100867_T	373	12	1.0297	--	--	--	--	--	--	--	--	--	--	--	--	--	--	--	--	--	--	-	-	-
Unigene000963	Unigene100868_T	287	16	1.7843	--	--	--	--	--	--	--	--	--	--	--	--	--	--	--	--	--	--	-	-	-
Unigene000964	Unigene100869_T	244	15	1.9675	--	--	--	--	--	--	--	--	--	--	--	--	--	--	--	--	--	--	-	-	-
Unigene000965	Unigene10086_T	442	27	1.9551	--	--	--	--	--	--	--	--	--	--	--	--	--	--	--	--	--	--	-	-	-
Unigene000966	Unigene100870_T	262	7	0.8551	gi|118097620|ref|XP_414662.2|	179	3e-44	PREDICTED: similar to SH3 domain containing ring finger 2 [Gallus gallus]	sp|Q8C120|SH3R3_MOUSE	105	9e-23	SH3 domain-containing RING finger protein 3 OS=Mus musculus GN=Sh3rf3 PE=2 SV=2	--	--	--	--	--	K12171	3e-25	113	xla:431855	E3 ubiquitin-protein ligase SH3RF1 [EC:6.3.2.19]	-	GO:0019903//protein phosphatase binding;GO:0003824//catalytic activity;GO:0046914//transition metal ion binding	-
Unigene000967	Unigene100871_T	307	11	1.1468	--	--	--	--	--	--	--	--	--	--	--	--	--	--	--	--	--	--	-	-	-
Unigene000968	Unigene100872_T	357	20	1.793	--	--	--	--	--	--	--	--	--	--	--	--	--	--	--	--	--	--	-	-	-
Unigene000969	Unigene100873_T	236	8	1.0849	--	--	--	--	--	--	--	--	--	--	--	--	--	--	--	--	--	--	-	-	-
Unigene000970	Unigene100874_T	277	19	2.1953	--	--	--	--	--	--	--	--	--	--	--	--	--	--	--	--	--	--	-	-	-
Unigene000971	Unigene100875_T	236	6	0.8137	--	--	--	--	--	--	--	--	--	--	--	--	--	--	--	--	--	--	-	-	-
Unigene000972	Unigene100876_T	217	9	1.3274	--	--	--	--	--	--	--	--	--	--	--	--	--	--	--	--	--	--	-	-	-
Unigene000973	Unigene100877_T	221	11	1.593	--	--	--	--	--	--	--	--	--	--	--	--	--	--	--	--	--	--	-	-	-
Unigene000974	Unigene100878_T	223	8	1.1482	--	--	--	--	--	--	--	--	--	--	--	--	--	--	--	--	--	--	-	-	-
Unigene000975	Unigene100879_T	252	13	1.6511	--	--	--	--	--	--	--	--	--	--	--	--	--	--	--	--	--	--	-	-	-
Unigene000976	Unigene10087_T	271	20	2.362	--	--	--	--	--	--	--	--	--	--	--	--	--	--	--	--	--	--	-	-	-
Unigene000977	Unigene100880_T	208	5	0.7694	--	--	--	--	--	--	--	--	--	--	--	--	--	--	--	--	--	--	-	-	-
Unigene000978	Unigene100881_T	225	7	0.9957	--	--	--	--	--	--	--	--	--	--	--	--	--	--	--	--	--	--	-	-	-
Unigene000979	Unigene100882_T	265	11	1.3285	--	--	--	--	--	--	--	--	--	--	--	--	--	--	--	--	--	--	-	-	-
Unigene000980	Unigene100883_T	252	13	1.6511	gi|326921763|ref|XP_003207125.1|	102	4e-21	PREDICTED: sterile alpha motif domain-containing protein 9-like [Meleagris gallopavo]	sp|Q5K651|SAMD9_HUMAN	72	1e-12	Sterile alpha motif domain-containing protein 9 OS=Homo sapiens GN=SAMD9 PE=1 SV=1	--	--	--	--	--	--	--	--	--	--	-	-	-
Unigene000981	Unigene100884_T	268	9	1.0748	--	--	--	--	--	--	--	--	--	--	--	--	--	--	--	--	--	--	-	-	-
Unigene000982	Unigene100885_T	323	14	1.3872	--	--	--	--	--	--	--	--	--	--	--	--	--	--	--	--	--	--	-	-	-
Unigene000983	Unigene100886_T	467	18	1.2336	gi|148692560|gb|EDL24507.1|	234	6e-61	SH3 and cysteine rich domain 3, isoform CRA_b [Mus musculus]	sp|Q8BZ71|STAC3_MOUSE	234	1e-61	SH3 and cysteine-rich domain-containing protein 3 OS=Mus musculus GN=Stac3 PE=2 SV=1	--	--	--	--	--	K07366	5e-09	60.1	mmu:17444	GRB2-related adaptor protein 2	GO:0007165//signal transduction	GO:0005515//protein binding;GO:0043169//cation binding	-
Unigene000984	Unigene100887_T	313	14	1.4315	--	--	--	--	--	--	--	--	--	--	--	--	--	--	--	--	--	--	-	-	-
Unigene000985	Unigene100888_T	214	5	0.7478	--	--	--	--	--	--	--	--	--	--	--	--	--	--	--	--	--	--	-	-	-
Unigene000986	Unigene100889_T	282	16	1.8159	--	--	--	--	--	--	--	--	--	--	--	--	--	--	--	--	--	--	-	-	-
Unigene000987	Unigene10088_T	380	25	2.1056	--	--	--	--	--	--	--	--	--	--	--	--	--	--	--	--	--	--	-	-	-
Unigene000988	Unigene100890_T	240	11	1.4669	--	--	--	--	--	--	--	--	--	--	--	--	--	--	--	--	--	--	-	-	-
Unigene000989	Unigene100891_T	319	14	1.4046	--	--	--	--	--	--	--	--	--	--	--	--	--	--	--	--	--	--	-	-	-
Unigene000990	Unigene100892_T	366	11	0.9619	--	--	--	--	--	--	--	--	--	--	--	--	--	--	--	--	--	--	-	-	-
Unigene000991	Unigene100893_T	262	11	1.3437	--	--	--	--	--	--	--	--	--	--	--	--	--	--	--	--	--	--	-	-	-
Unigene000992	Unigene100894_T	250	9	1.1522	--	--	--	--	--	--	--	--	--	--	--	--	--	--	--	--	--	--	-	-	-
Unigene000993	Unigene100895_T	275	11	1.2802	--	--	--	--	--	--	--	--	--	--	--	--	--	--	--	--	--	--	-	-	-
Unigene000994	Unigene100896_T	255	13	1.6316	--	--	--	--	--	--	--	--	--	--	--	--	--	--	--	--	--	--	-	-	-
Unigene000995	Unigene100897_T	213	7	1.0518	--	--	--	--	--	--	--	--	--	--	--	--	--	--	--	--	--	--	-	-	-
Unigene000996	Unigene100898_T	287	12	1.3382	gi|224092125|ref|XP_002189015.1|	169	4e-41	PREDICTED: Dmx-like 1 [Taeniopygia guttata]	sp|Q9Y485|DMXL1_HUMAN	127	2e-29	DmX-like protein 1 OS=Homo sapiens GN=DMXL1 PE=1 SV=3	--	--	--	--	--	--	--	--	--	--	-	-	-
Unigene000997	Unigene100899_T	306	10	1.0459	--	--	--	--	--	--	--	--	--	--	--	--	--	--	--	--	--	--	-	-	-
Unigene000998	Unigene10089_T	474	37	2.4983	gi|218563318|sp|A8MVM7.3|YD021_HUMAN	184	1e-45	RecName: Full=Putative uncharacterized protein ENSP00000382790	sp|A8MVM7|YD021_HUMAN	184	2e-46	Putative uncharacterized protein ENSP00000382790 OS=Homo sapiens PE=5 SV=3	--	--	--	--	--	--	--	--	--	--	-	GO:0003676//nucleic acid binding	-
Unigene000999	Unigene1008_T	1750	88	1.6094	gi|118082765|ref|XP_416282.2|	419	1e-115	PREDICTED: similar to BTB/POZ domain-containing protein KCTD17 [Gallus gallus]	sp|Q8N5Z5|KCD17_HUMAN	355	8e-97	BTB/POZ domain-containing protein KCTD17 OS=Homo sapiens GN=KCTD17 PE=1 SV=3	--	--	--	--	--	K08023	2e-10	68.2	aml:100472196	latent transforming growth factor beta binding protein	-	-	-
Unigene001000	Unigene100900_T	245	5	0.6532	--	--	--	--	--	--	--	--	--	--	--	--	--	--	--	--	--	--	-	-	-
Unigene001001	Unigene100901_T	312	18	1.8464	--	--	--	--	--	--	--	--	--	--	--	--	--	--	--	--	--	--	-	-	-
Unigene001002	Unigene100902_T	269	11	1.3088	--	--	--	--	--	--	--	--	--	--	--	--	--	--	--	--	--	--	-	-	-
Unigene001003	Unigene100903_T	259	9	1.1121	--	--	--	--	--	--	--	--	--	--	--	--	--	--	--	--	--	--	-	-	-
Unigene001004	Unigene100904_T	237	6	0.8103	--	--	--	--	--	--	--	--	--	--	--	--	--	--	--	--	--	--	-	-	-
Unigene001005	Unigene100905_T	287	12	1.3382	--	--	--	--	--	--	--	--	--	--	--	--	--	--	--	--	--	--	-	-	-
Unigene001006	Unigene100906_T	244	9	1.1805	--	--	--	--	--	--	--	--	--	--	--	--	--	--	--	--	--	--	-	-	-
Unigene001007	Unigene100907_T	282	13	1.4754	--	--	--	--	--	--	--	--	--	--	--	--	--	--	--	--	--	--	-	-	-
Unigene001008	Unigene100908_T	220	11	1.6003	--	--	--	--	--	--	--	--	--	--	--	--	--	--	--	--	--	--	-	-	-
Unigene001009	Unigene100909_T	273	11	1.2896	--	--	--	--	--	--	--	--	--	--	--	--	--	--	--	--	--	--	-	-	-
Unigene001010	Unigene10090_T	646	39	1.9322	--	--	--	--	--	--	--	--	--	--	--	--	--	--	--	--	--	--	-	-	-
Unigene001011	Unigene100910_T	218	12	1.7617	--	--	--	--	--	--	--	--	--	--	--	--	--	--	--	--	--	--	-	-	-
Unigene001012	Unigene100911_T	206	6	0.9322	--	--	--	--	--	--	--	--	--	--	--	--	--	--	--	--	--	--	-	-	-
Unigene001013	Unigene100912_T	292	11	1.2057	--	--	--	--	--	--	--	--	--	--	--	--	--	--	--	--	--	--	-	-	-
Unigene001014	Unigene100913_T	202	5	0.7922	gi|224073919|ref|XP_002190455.1|	134	1e-30	PREDICTED: similar to G protein-coupled receptor 21 [Taeniopygia guttata]	sp|Q99679|GPR21_HUMAN	114	2e-25	Probable G-protein coupled receptor 21 OS=Homo sapiens GN=GPR21 PE=2 SV=1	--	--	--	--	--	K04318	1e-31	134	tgu:100232630	G protein-coupled receptor 21	GO:0007166//cell surface receptor linked signaling pathway	GO:0004888//transmembrane receptor activity	GO:0016021//integral to membrane
Unigene001015	Unigene100914_T	314	10	1.0193	gi|170577713|ref|XP_001894110.1|	57.4	2e-11	pherophorin-dz1 protein [Brugia malayi]	sp|Q9FPQ6|GP1_CHLRE	68.2	1e-16	Vegetative cell wall protein gp1 OS=Chlamydomonas reinhardtii GN=GP1 PE=2 SV=1	slr0599	48.9	2e-06	COG0515	Serine/threonine protein kinase	K10367	2e-09	51.6	mdo:100026834	formin 1	-	-	-
Unigene001016	Unigene100915_T	301	12	1.2759	--	--	--	--	--	--	--	--	--	--	--	--	--	--	--	--	--	--	-	-	-
Unigene001017	Unigene100916_T	297	13	1.4009	--	--	--	--	--	--	--	--	--	--	--	--	--	--	--	--	--	--	-	-	-
Unigene001018	Unigene100917_T	238	6	0.8068	--	--	--	--	--	--	--	--	--	--	--	--	--	--	--	--	--	--	-	-	-
Unigene001019	Unigene100918_T	298	12	1.2888	--	--	--	--	--	--	--	--	--	--	--	--	--	--	--	--	--	--	-	-	-
Unigene001020	Unigene100919_T	333	15	1.4417	--	--	--	--	--	--	--	--	--	--	--	--	--	--	--	--	--	--	-	-	-
Unigene001021	Unigene10091_T	256	22	2.7504	--	--	--	--	--	--	--	--	--	--	--	--	--	--	--	--	--	--	-	-	-
Unigene001022	Unigene100920_T	232	6	0.8277	--	--	--	--	--	--	--	--	--	--	--	--	--	--	--	--	--	--	-	-	-
Unigene001023	Unigene100921_T	240	5	0.6668	--	--	--	--	--	--	--	--	--	--	--	--	--	--	--	--	--	--	-	-	-
Unigene001024	Unigene100922_T	292	11	1.2057	--	--	--	--	--	--	--	--	--	--	--	--	--	--	--	--	--	--	-	-	-
Unigene001025	Unigene100923_T	351	11	1.003	--	--	--	--	--	--	--	--	--	--	--	--	--	--	--	--	--	--	-	-	-
Unigene001026	Unigene100924_T	220	8	1.1638	--	--	--	--	--	--	--	--	--	--	--	--	--	--	--	--	--	--	-	-	-
Unigene001027	Unigene100925_T	271	12	1.4172	--	--	--	--	--	--	--	--	--	--	--	--	--	--	--	--	--	--	-	-	-
Unigene001028	Unigene100926_T	233	10	1.3736	--	--	--	--	--	--	--	--	--	--	--	--	--	--	--	--	--	--	-	-	-
Unigene001029	Unigene100927_T	300	13	1.3869	--	--	--	--	--	--	--	--	--	--	--	--	--	--	--	--	--	--	-	-	-
Unigene001030	Unigene100928_T	314	12	1.2231	--	--	--	--	--	--	--	--	--	--	--	--	--	--	--	--	--	--	-	-	-
Unigene001031	Unigene100929_T	210	3	0.4572	gi|297271666|ref|XP_001117767.2|	53.1	3e-06	PREDICTED: platelet glycoprotein Ib alpha chain-like [Macaca mulatta]	sp|Q99109|REP1_USTMA	50.1	4e-06	Repellent protein 1 OS=Ustilago maydis GN=REP1 PE=1 SV=1	--	--	--	--	--	K06261	4e-07	53.1	mcc:721584	platelet glycoprotein Ib alpha chain	-	-	-
Unigene001032	Unigene10092_T	370	29	2.5085	gi|326918951|ref|XP_003205748.1|	150	1e-35	PREDICTED: Bardet-Biedl syndrome 12 protein-like [Meleagris gallopavo]	sp|Q5RC62|BBS12_PONAB	116	5e-26	Bardet-Biedl syndrome 12 protein homolog OS=Pongo abelii GN=BBS12 PE=2 SV=2	--	--	--	--	--	--	--	--	--	--	GO:0019538//protein metabolic process	GO:0032559	GO:0042995//cell projection
Unigene001033	Unigene100930_T	349	11	1.0088	--	--	--	--	--	--	--	--	--	--	--	--	--	--	--	--	--	--	-	-	-
Unigene001034	Unigene100931_T	294	10	1.0886	--	--	--	--	--	--	--	--	--	--	--	--	--	--	--	--	--	--	-	-	-
Unigene001035	Unigene100932_T	231	10	1.3855	--	--	--	--	--	--	--	--	--	--	--	--	--	--	--	--	--	--	-	-	-
Unigene001036	Unigene100933_T	234	5	0.6839	--	--	--	--	--	--	--	--	--	--	--	--	--	--	--	--	--	--	-	-	-
Unigene001037	Unigene100934_T	261	13	1.5941	--	--	--	--	--	--	--	--	--	--	--	--	--	--	--	--	--	--	-	-	-
Unigene001038	Unigene100935_T	246	13	1.6913	--	--	--	--	--	--	--	--	--	--	--	--	--	--	--	--	--	--	-	-	-
Unigene001039	Unigene100936_T	297	21	2.263	--	--	--	--	--	--	--	--	--	--	--	--	--	--	--	--	--	--	-	-	-
Unigene001040	Unigene100937_T	245	8	1.0451	--	--	--	--	--	--	--	--	--	--	--	--	--	--	--	--	--	--	-	-	-
Unigene001041	Unigene100938_T	257	7	0.8717	--	--	--	--	--	--	--	--	--	--	--	--	--	--	--	--	--	--	-	-	-
Unigene001042	Unigene100939_T	204	7	1.0982	--	--	--	--	--	--	--	--	--	--	--	--	--	--	--	--	--	--	-	-	-
Unigene001043	Unigene10093_T	491	80	5.2147	--	--	--	--	--	--	--	--	--	--	--	--	--	--	--	--	--	--	-	-	-
Unigene001044	Unigene100940_T	205	10	1.5612	--	--	--	--	--	--	--	--	--	--	--	--	--	--	--	--	--	--	-	-	-
Unigene001045	Unigene100941_T	257	10	1.2453	--	--	--	--	--	--	--	--	--	--	--	--	--	--	--	--	--	--	-	-	-
Unigene001046	Unigene100942_T	309	18	1.8644	--	--	--	--	--	--	--	--	--	--	--	--	--	--	--	--	--	--	-	-	-
Unigene001047	Unigene100943_T	208	6	0.9232	--	--	--	--	--	--	--	--	--	--	--	--	--	--	--	--	--	--	-	-	-
Unigene001048	Unigene100944_T	221	3	0.4345	--	--	--	--	--	--	--	--	--	--	--	--	--	--	--	--	--	--	-	-	-
Unigene001049	Unigene100945_T	284	13	1.465	--	--	--	--	--	--	--	--	--	--	--	--	--	--	--	--	--	--	-	-	-
Unigene001050	Unigene100946_T	241	8	1.0624	--	--	--	--	--	--	--	--	--	--	--	--	--	--	--	--	--	--	-	-	-
Unigene001051	Unigene100947_T	348	14	1.2876	--	--	--	--	--	--	--	--	--	--	--	--	--	--	--	--	--	--	-	-	-
Unigene001052	Unigene100948_T	392	15	1.2247	--	--	--	--	--	--	--	--	--	--	--	--	--	--	--	--	--	--	-	-	-
Unigene001053	Unigene100949_T	276	13	1.5075	--	--	--	--	--	--	--	--	--	--	--	--	--	--	--	--	--	--	-	-	-
Unigene001054	Unigene10094_T	387	88	7.2776	--	--	--	--	--	--	--	--	--	--	--	--	--	--	--	--	--	--	-	-	-
Unigene001055	Unigene100950_T	285	16	1.7968	--	--	--	--	--	--	--	--	--	--	--	--	--	--	--	--	--	--	-	-	-
Unigene001056	Unigene100951_T	338	12	1.1363	--	--	--	--	--	--	--	--	--	--	--	--	--	--	--	--	--	--	-	-	-
Unigene001057	Unigene100952_T	531	26	1.5671	gi|170577713|ref|XP_001894110.1|	62	1e-08	pherophorin-dz1 protein [Brugia malayi]	sp|Q89501|CD2H_ASFB7	55.8	1e-07	CD2 homolog OS=African swine fever virus (strain Badajoz 1971 Vero-adapted) GN=Ba71V-058 PE=2 SV=1	--	--	--	--	--	K12886	2e-06	52.4	dgr:Dgri_GH21981	heterogeneous nuclear ribonucleoprotein K	-	-	-
Unigene001058	Unigene100953_T	281	10	1.139	--	--	--	--	--	--	--	--	--	--	--	--	--	--	--	--	--	--	-	-	-
Unigene001059	Unigene100954_T	288	11	1.2224	--	--	--	--	--	--	--	--	--	--	--	--	--	--	--	--	--	--	-	-	-
Unigene001060	Unigene100955_T	484	4	0.2645	gi|268574002|ref|XP_002641978.1|	97.1	2e-19	Hypothetical protein CBG09200 [Caenorhabditis briggsae]	sp|P12036|NFH_HUMAN	76.6	7e-14	Neurofilament heavy polypeptide OS=Homo sapiens GN=NEFH PE=1 SV=4	HP1341	48.9	4e-06	COG0810	Periplasmic protein TonB, links inner and outer membranes	K04574	5e-18	90.1	ssc:100156492	neurofilament heavy polypeptide	-	-	GO:0044464//cell part
Unigene001061	Unigene100956_T	316	1	0.1013	gi|268574002|ref|XP_002641978.1|	75.9	5e-13	Hypothetical protein CBG09200 [Caenorhabditis briggsae]	sp|P12036|NFH_HUMAN	53.9	3e-07	Neurofilament heavy polypeptide OS=Homo sapiens GN=NEFH PE=1 SV=4	--	--	--	--	--	K04574	1e-08	58.2	pon:100441417	neurofilament heavy polypeptide	-	-	-
Unigene001062	Unigene100957_T	250	7	0.8961	--	--	--	--	--	--	--	--	--	--	--	--	--	--	--	--	--	--	-	-	-
Unigene001063	Unigene100958_T	247	6	0.7774	--	--	--	--	--	--	--	--	--	--	--	--	--	--	--	--	--	--	-	-	-
Unigene001064	Unigene100959_T	340	16	1.5061	--	--	--	--	--	--	--	--	--	--	--	--	--	--	--	--	--	--	-	-	-
Unigene001065	Unigene10095_T	384	29	2.417	gi|326911031|ref|XP_003201866.1|	60.5	2e-08	PREDICTED: uncharacterized protein C10orf18-like [Meleagris gallopavo]	sp|Q6ZQN3|YB047_HUMAN	49.3	8e-06	Putative uncharacterized protein FLJ46838 OS=Homo sapiens PE=2 SV=1	--	--	--	--	--	--	--	--	--	--	-	-	-
Unigene001066	Unigene100960_T	222	1	0.1442	--	--	--	--	--	--	--	--	--	--	--	--	--	--	--	--	--	--	-	-	-
Unigene001067	Unigene100961_T	265	11	1.3285	--	--	--	--	--	--	--	--	--	--	--	--	--	--	--	--	--	--	-	-	-
Unigene001068	Unigene100962_T	208	6	0.9232	--	--	--	--	--	--	--	--	--	--	--	--	--	--	--	--	--	--	-	-	-
Unigene001069	Unigene100963_T	209	10	1.5313	gi|224589092|ref|NP_001139156.1|	90.9	1e-17	lysyl oxidase homolog 3 [Danio rerio] >gi|220678307|emb|CAX13118.1| lysyl oxidase-like 3b [Danio rerio] >gi|220678602|emb|CAX14688.1| lysyl oxidase-like 3b [Danio rerio]	sp|Q9Z175|LOXL3_MOUSE	71.2	2e-12	Lysyl oxidase homolog 3 OS=Mus musculus GN=Loxl3 PE=2 SV=1	--	--	--	--	--	K00280	2e-18	90.9	dre:553538	lysyl oxidase-like protein 2/3/4 [EC:1.4.3.-]	-	GO:0016491//oxidoreductase activity;GO:0004872//receptor activity	-
Unigene001070	Unigene100964_T	285	12	1.3476	--	--	--	--	--	--	--	--	--	--	--	--	--	--	--	--	--	--	-	-	-
Unigene001071	Unigene100965_T	252	11	1.397	--	--	--	--	--	--	--	--	--	--	--	--	--	--	--	--	--	--	-	-	-
Unigene001072	Unigene100966_T	207	10	1.5461	--	--	--	--	--	--	--	--	--	--	--	--	--	--	--	--	--	--	-	-	-
Unigene001073	Unigene100967_T	233	10	1.3736	gi|274319878|ref|NP_001162065.1|	115	7e-25	retinol dehydrogenase 8 [Rattus norvegicus] >gi|149020545|gb|EDL78350.1| rCG31734 [Rattus norvegicus]	sp|Q9N126|RDH8_BOVIN	110	2e-24	Retinol dehydrogenase 8 OS=Bos taurus GN=RDH8 PE=1 SV=1	--	--	--	--	--	K11150	8e-26	115	ecb:100058589	retinol dehydrogenase 8 [EC:1.1.1.-]	GO:0006694//steroid biosynthetic process;GO:0050953//sensory perception of light stimulus;GO:0001523//retinoid metabolic process	GO:0008106//alcohol dehydrogenase (NADP) activity;GO:0033764	GO:0016021//integral to membrane;GO:0044424//intracellular part
Unigene001074	Unigene100968_T	241	11	1.4608	--	--	--	--	--	--	--	--	--	--	--	--	--	--	--	--	--	--	-	-	-
Unigene001075	Unigene100969_T	252	6	0.762	gi|6576738|dbj|BAA88337.1|	60.1	3e-08	ORF2 [Platemys spixii]	--	--	--	--	--	--	--	--	--	--	--	--	--	--	GO:0009987//cellular process	GO:0005488//binding	-
Unigene001076	Unigene10096_T	275	40	4.6553	--	--	--	--	--	--	--	--	--	--	--	--	--	--	--	--	--	--	-	-	-
Unigene001077	Unigene100970_T	265	10	1.2077	--	--	--	--	--	--	--	--	--	--	--	--	--	--	--	--	--	--	-	-	-
Unigene001078	Unigene100971_T	364	14	1.231	--	--	--	--	--	--	--	--	--	--	--	--	--	--	--	--	--	--	-	-	-
Unigene001079	Unigene100972_T	274	14	1.6353	--	--	--	--	--	--	--	--	--	--	--	--	--	--	--	--	--	--	-	-	-
Unigene001080	Unigene100973_T	397	19	1.5317	--	--	--	--	--	--	--	--	--	--	--	--	--	--	--	--	--	--	-	-	-
Unigene001081	Unigene100974_T	232	7	0.9657	--	--	--	--	--	--	--	--	--	--	--	--	--	--	--	--	--	--	-	-	-
Unigene001082	Unigene100975_T	274	2	0.2336	gi|195048878|ref|XP_001992609.1|	60.5	2e-08	GH24115 [Drosophila grimshawi] >gi|193893450|gb|EDV92316.1| GH24115 [Drosophila grimshawi]	sp|Q9P7E8|APP1_SCHPO	60.1	4e-09	Protein app1 OS=Schizosaccharomyces pombe (strain ATCC 38366 / 972) GN=app1 PE=2 SV=1	--	--	--	--	--	K10379	8e-08	55.5	ecb:100065124	beaded filament structural protein 2, phakinin	-	-	-
Unigene001083	Unigene100976_T	289	15	1.6612	--	--	--	--	--	--	--	--	--	--	--	--	--	--	--	--	--	--	-	-	-
Unigene001084	Unigene100977_T	245	13	1.6982	--	--	--	--	--	--	--	--	--	--	--	--	--	--	--	--	--	--	-	-	-
Unigene001085	Unigene100978_T	295	18	1.9528	--	--	--	--	--	--	--	--	--	--	--	--	--	--	--	--	--	--	-	-	-
Unigene001086	Unigene100979_T	303	9	0.9506	--	--	--	--	--	--	--	--	--	--	--	--	--	--	--	--	--	--	-	-	-
Unigene001087	Unigene10097_T	228	725	101.77	gi|66810117|ref|XP_638782.1|	61.6	9e-09	protein kinase 4 [Dictyostelium discoideum AX4] >gi|161784327|sp|P34103.2|PK4_DICDI RecName: Full=Protein kinase 4 >gi|60467398|gb|EAL65426.1| protein kinase 4 [Dictyostelium discoideum AX4]	sp|P34103|PK4_DICDI	61.6	1e-09	Protein kinase 4 (Fragment) OS=Dictyostelium discoideum GN=pkgD PE=3 SV=2	--	--	--	--	--	K08867	5e-08	56.2	aga:AgaP_AGAP012422	WNK lysine deficient protein kinase [EC:2.7.11.1]	GO:0009057//macromolecule catabolic process;GO:0006464//protein modification process	GO:0005488//binding;GO:0003824//catalytic activity	GO:0009536//plastid
Unigene001088	Unigene100980_T	241	10	1.328	--	--	--	--	--	--	--	--	--	--	--	--	--	--	--	--	--	--	-	-	-
Unigene001089	Unigene100981_T	226	19	2.6907	--	--	--	--	--	--	--	--	--	--	--	--	--	--	--	--	--	--	-	-	-
Unigene001090	Unigene100982_T	290	15	1.6554	--	--	--	--	--	--	--	--	--	--	--	--	--	--	--	--	--	--	-	-	-
Unigene001091	Unigene100983_T	276	9	1.0436	--	--	--	--	--	--	--	--	--	--	--	--	--	--	--	--	--	--	-	-	-
Unigene001092	Unigene100984_T	211	19	2.882	gi|326930540|ref|XP_003211404.1|	151	9e-36	PREDICTED: crumbs homolog 2-like [Meleagris gallopavo]	sp|Q8JZM4|DNER_MOUSE	78.2	1e-14	Delta and Notch-like epidermal growth factor-related receptor OS=Mus musculus GN=Dner PE=1 SV=1	--	--	--	--	--	K06051	2e-14	77.8	xtr:100101697	delta	GO:0044267//cellular protein metabolic process;GO:0003014//renal system process;GO:0048747//muscle fiber development;GO:0001822//kidney development;GO:0001754//eye photoreceptor cell differentiation	GO:0005102//receptor binding	GO:0032991//macromolecular complex;GO:0043005//neuron projection;GO:0044297//cell body;GO:0016020//membrane
Unigene001093	Unigene100985_T	262	8	0.9773	--	--	--	--	--	--	--	--	--	--	--	--	--	--	--	--	--	--	-	-	-
Unigene001094	Unigene100986_T	229	14	1.9566	--	--	--	--	--	--	--	--	--	--	--	--	--	--	--	--	--	--	-	-	-
Unigene001095	Unigene100987_T	225	5	0.7112	gi|326916394|ref|XP_003204492.1|	132	5e-30	PREDICTED: dystonin-like [Meleagris gallopavo]	--	--	--	--	--	--	--	--	--	K10382	2e-27	120	gga:421884	dystonin	GO:0022402//cell cycle process	GO:0046872//metal ion binding;GO:0008092//cytoskeletal protein binding	GO:0043232
Unigene001096	Unigene100988_T	283	14	1.5833	--	--	--	--	--	--	--	--	--	--	--	--	--	--	--	--	--	--	-	-	-
Unigene001097	Unigene100989_T	239	12	1.6069	--	--	--	--	--	--	--	--	--	--	--	--	--	--	--	--	--	--	-	-	-
Unigene001098	Unigene10098_T	230	103	14.3327	--	--	--	--	--	--	--	--	--	--	--	--	--	--	--	--	--	--	-	-	-
Unigene001099	Unigene100990_T	415	23	1.7738	gi|118082443|ref|XP_416110.2|	232	4e-60	PREDICTED: similar to E2F transcription factor 7 [Gallus gallus]	sp|Q6S7F2|E2F7_MOUSE	86.7	4e-17	Transcription factor E2F7 OS=Mus musculus GN=E2f7 PE=2 SV=1	--	--	--	--	--	K09391	5e-61	232	gga:417868	E2F transcription factor 7/8	GO:0006351//transcription, DNA-dependent;GO:0008283//cell proliferation	GO:0001071//nucleic acid binding transcription factor activity;GO:0005515//protein binding	GO:0043231//intracellular membrane-bounded organelle
Unigene001100	Unigene100991_T	239	10	1.3391	--	--	--	--	--	--	--	--	--	--	--	--	--	--	--	--	--	--	-	-	-
Unigene001101	Unigene100992_T	250	6	0.7681	--	--	--	--	--	--	--	--	--	--	--	--	--	--	--	--	--	--	-	-	-
Unigene001102	Unigene100993_T	331	15	1.4504	--	--	--	--	--	--	--	--	--	--	--	--	--	--	--	--	--	--	-	-	-
Unigene001103	Unigene100994_T	363	16	1.4107	--	--	--	--	--	--	--	--	--	--	--	--	--	--	--	--	--	--	-	-	-
Unigene001104	Unigene100995_T	296	11	1.1894	--	--	--	--	--	--	--	--	--	--	--	--	--	--	--	--	--	--	-	-	-
Unigene001105	Unigene100996_T	335	11	1.0509	--	--	--	--	--	--	--	--	--	--	--	--	--	--	--	--	--	--	-	-	-
Unigene001106	Unigene100997_T	212	9	1.3587	gi|6576738|dbj|BAA88337.1|	66.6	3e-12	ORF2 [Platemys spixii]	--	--	--	--	--	--	--	--	--	K06824	2e-06	51.2	bta:513362	nephronectin	GO:0006281//DNA repair	GO:0016773//phosphotransferase activity, alcohol group as acceptor;GO:0003676//nucleic acid binding;GO:0016301//kinase activity;GO:0000166//nucleotide binding	GO:0043234//protein complex;GO:0044424//intracellular part
Unigene001107	Unigene100998_T	407	15	1.1795	--	--	--	--	--	--	--	--	--	--	--	--	--	--	--	--	--	--	-	-	-
Unigene001108	Unigene100999_T	212	6	0.9058	gi|94398719|ref|XP_986781.1|	53.1	3e-06	PREDICTED: splicing factor 3B subunit 4-like [Mus musculus] >gi|94399038|ref|XP_914219.2| PREDICTED: splicing factor 3B subunit 4-like [Mus musculus]	--	--	--	--	--	--	--	--	--	K12866	8e-06	48.9	xtr:448171	WW domain-binding protein 11	-	-	-
Unigene001109	Unigene10099_T	748	34	1.4548	gi|71895343|ref|NP_001026612.1|	358	9e-98	tumor necrosis factor alpha-induced protein 8 [Gallus gallus] >gi|82081020|sp|Q5ZI78.1|TFIP8_CHICK RecName: Full=Tumor necrosis factor alpha-induced protein 8; Short=TNF alpha-induced protein 8	sp|Q5ZI78|TFIP8_CHICK	358	2e-98	Tumor necrosis factor alpha-induced protein 8 OS=Gallus gallus GN=TNFAIP8 PE=2 SV=1	--	--	--	--	--	--	--	--	--	--	GO:0006916//anti-apoptosis	GO:0004869//cysteine-type endopeptidase inhibitor activity;GO:0005488//binding	GO:0044424//intracellular part
Unigene001110	Unigene1009_T	1492	134	2.8744	--	--	--	--	--	--	--	--	--	--	--	--	--	--	--	--	--	--	-	-	-
Unigene001111	Unigene100_T	2400	0	0	gi|327265182|ref|XP_003217387.1|	713	0	PREDICTED: actin-binding LIM protein 3-like [Anolis carolinensis]	sp|Q69ZX8|ABLM3_MOUSE	691	0	Actin-binding LIM protein 3 OS=Mus musculus GN=Ablim3 PE=1 SV=2	--	--	--	--	--	K07520	0	701	mdo:100031522	actin-binding LIM protein	GO:0006996//organelle organization;GO:0006357//regulation of transcription from RNA polymerase II promoter;GO:0006935//chemotaxis	GO:0008092//cytoskeletal protein binding;GO:0046914//transition metal ion binding	GO:0044424//intracellular part
Unigene001112	Unigene101000_T	243	14	1.8439	--	--	--	--	--	--	--	--	--	--	--	--	--	--	--	--	--	--	-	-	-
Unigene001113	Unigene101001_T	202	7	1.1091	--	--	--	--	--	--	--	--	--	--	--	--	--	--	--	--	--	--	-	-	-
Unigene001114	Unigene101002_T	306	8	0.8367	--	--	--	--	--	--	--	--	--	--	--	--	--	--	--	--	--	--	-	-	-
Unigene001115	Unigene101003_T	206	8	1.2429	--	--	--	--	--	--	--	--	--	--	--	--	--	--	--	--	--	--	-	-	-
Unigene001116	Unigene101004_T	376	16	1.3619	--	--	--	--	--	--	--	--	--	--	--	--	--	--	--	--	--	--	-	-	-
Unigene001117	Unigene101005_T	211	10	1.5168	gi|332863052|ref|XP_508434.3|	99	5e-20	PREDICTED: smoothelin-like 1 [Pan troglodytes]	sp|A8MU46|SMTL1_HUMAN	99	8e-21	Smoothelin-like protein 1 OS=Homo sapiens GN=SMTNL1 PE=1 SV=1	--	--	--	--	--	K01106	2e-06	50.8	gga:416996	inositol-1,4,5-trisphosphate 5-phosphatase [EC:3.1.3.56]	GO:0006468//protein phosphorylation;GO:0019229//regulation of vasoconstriction;GO:0009887//organ morphogenesis;GO:0042221//response to chemical stimulus;GO:0042312//regulation of vasodilation	GO:0019888//protein phosphatase regulator activity;GO:0005515//protein binding;GO:0019212//phosphatase inhibitor activity	GO:0043231//intracellular membrane-bounded organelle;GO:0031672//A band
Unigene001118	Unigene101006_T	266	10	1.2032	--	--	--	--	--	--	--	--	--	--	--	--	--	--	--	--	--	--	-	-	-
Unigene001119	Unigene101007_T	310	16	1.6519	--	--	--	--	--	--	--	--	--	--	--	--	--	--	--	--	--	--	-	-	-
Unigene001120	Unigene101008_T	263	9	1.0952	gi|118095789|ref|XP_424123.2|	133	2e-30	PREDICTED: similar to rai-like protein RaLP [Gallus gallus]	sp|Q6S5L8|SHC4_HUMAN	124	2e-28	SHC-transforming protein 4 OS=Homo sapiens GN=SHC4 PE=1 SV=1	--	--	--	--	--	K06279	3e-31	133	gga:426482	src homology 2 domain-containing transforming protein C	GO:0007165//signal transduction	GO:0005102//receptor binding	GO:0044459//plasma membrane part
Unigene001121	Unigene101009_T	376	13	1.1066	--	--	--	--	sp|P40603|APG_BRANA	49.7	6e-06	Anther-specific proline-rich protein APG (Fragment) OS=Brassica napus GN=APG PE=2 SV=1	--	--	--	--	--	--	--	--	--	--	-	-	-
Unigene001122	Unigene10100_T	251	71	9.0532	gi|118100061|ref|XP_415744.2|	155	5e-37	PREDICTED: similar to KIAA0399 protein [Gallus gallus]	sp|O43149|ZZEF1_HUMAN	112	9e-25	Zinc finger ZZ-type and EF-hand domain-containing protein 1 OS=Homo sapiens GN=ZZEF1 PE=1 SV=6	--	--	--	--	--	--	--	--	--	--	-	GO:0046872//metal ion binding	-
Unigene001123	Unigene101010_T	471	23	1.5629	--	--	--	--	--	--	--	--	--	--	--	--	--	--	--	--	--	--	-	-	-
Unigene001124	Unigene101011_T	307	13	1.3553	--	--	--	--	--	--	--	--	--	--	--	--	--	--	--	--	--	--	-	-	-
Unigene001125	Unigene101012_T	355	14	1.2622	--	--	--	--	--	--	--	--	--	--	--	--	--	--	--	--	--	--	-	-	-
Unigene001126	Unigene101013_T	316	15	1.5192	--	--	--	--	--	--	--	--	--	--	--	--	--	--	--	--	--	--	-	-	-
Unigene001127	Unigene101014_T	234	11	1.5045	--	--	--	--	--	--	--	--	--	--	--	--	--	--	--	--	--	--	-	-	-
Unigene001128	Unigene101015_T	265	12	1.4493	--	--	--	--	--	--	--	--	--	--	--	--	--	--	--	--	--	--	-	-	-
Unigene001129	Unigene101016_T	352	19	1.7275	--	--	--	--	--	--	--	--	--	--	--	--	--	--	--	--	--	--	-	-	-
Unigene001130	Unigene101017_T	214	3	0.4487	gi|118109914|ref|XP_001236282.1|	57	2e-07	PREDICTED: similar to mp41, partial [Gallus gallus]	--	--	--	--	--	--	--	--	--	K01106	2e-06	51.2	gga:423973	inositol-1,4,5-trisphosphate 5-phosphatase [EC:3.1.3.56]	-	-	-
Unigene001131	Unigene101018_T	268	28	3.3438	--	--	--	--	--	--	--	--	--	--	--	--	--	--	--	--	--	--	-	-	-
Unigene001132	Unigene101019_T	412	15	1.1652	--	--	--	--	--	--	--	--	--	--	--	--	--	--	--	--	--	--	-	-	-
Unigene001133	Unigene10101_T	220	59	8.5832	--	--	--	--	--	--	--	--	--	--	--	--	--	--	--	--	--	--	-	-	-
Unigene001134	Unigene101020_T	269	15	1.7847	--	--	--	--	--	--	--	--	--	--	--	--	--	--	--	--	--	--	-	-	-
Unigene001135	Unigene101021_T	205	6	0.9367	--	--	--	--	--	--	--	--	--	--	--	--	--	--	--	--	--	--	-	-	-
Unigene001136	Unigene101022_T	285	12	1.3476	--	--	--	--	--	--	--	--	--	--	--	--	--	--	--	--	--	--	-	-	-
Unigene001137	Unigene101023_T	308	13	1.3509	--	--	--	--	--	--	--	--	--	--	--	--	--	--	--	--	--	--	-	-	-
Unigene001138	Unigene101024_T	415	23	1.7738	--	--	--	--	--	--	--	--	--	--	--	--	--	--	--	--	--	--	-	-	-
Unigene001139	Unigene101025_T	254	11	1.386	--	--	--	--	--	--	--	--	--	--	--	--	--	--	--	--	--	--	-	-	-
Unigene001140	Unigene101026_T	258	12	1.4886	gi|118085151|ref|XP_417182.2|	126	2e-28	PREDICTED: similar to NYD-SP6 [Gallus gallus]	sp|Q6AXW4|PHF7_RAT	95.1	1e-19	PHD finger protein 7 OS=Rattus norvegicus GN=Phf7 PE=2 SV=1	--	--	--	--	--	--	--	--	--	--	-	GO:0046914//transition metal ion binding	-
Unigene001141	Unigene101027_T	255	10	1.2551	--	--	--	--	--	--	--	--	--	--	--	--	--	--	--	--	--	--	-	-	-
Unigene001142	Unigene101028_T	437	13	0.9521	--	--	--	--	--	--	--	--	--	--	--	--	--	--	--	--	--	--	-	-	-
Unigene001143	Unigene101029_T	275	16	1.8621	--	--	--	--	--	--	--	--	--	--	--	--	--	--	--	--	--	--	-	-	-
Unigene001144	Unigene10102_T	288	26	2.8893	gi|224064324|ref|XP_002194185.1|	115	4e-25	PREDICTED: cylindromatosis (turban tumor syndrome) isoform 2 [Taeniopygia guttata]	sp|Q80TQ2|CYLD_MOUSE	100	2e-21	Ubiquitin carboxyl-terminal hydrolase CYLD OS=Mus musculus GN=Cyld PE=1 SV=2	--	--	--	--	--	K08601	5e-26	115	tgu:100226672	ubiquitin thioesterase CYLD [EC:3.1.2.15]	GO:0000278//mitotic cell cycle;GO:0016579//protein deubiquitination;GO:0001818//negative regulation of cytokine production;GO:0032886//regulation of microtubule-based process;GO:0043433//negative regulation of sequence-specific DNA binding transcription factor activity;GO:0030178//negative regulation of Wnt receptor signaling pathway;GO:0042345//regulation of NF-kappaB import into nucleus;GO:0019…	GO:0046914//transition metal ion binding;GO:0005198//structural molecule activity;GO:0019783//small conjugating protein-specific protease activity;GO:0016790//thiolester hydrolase activity;GO:0019900//kinase binding	GO:0005874//microtubule;GO:0044444//cytoplasmic part;GO:0030529//ribonucleoprotein complex;GO:0009898//internal side of plasma membrane
Unigene001145	Unigene101030_T	313	18	1.8405	--	--	--	--	--	--	--	--	--	--	--	--	--	--	--	--	--	--	-	-	-
Unigene001146	Unigene101031_T	215	8	1.1909	gi|45384504|ref|NP_990660.1|	138	8e-32	sarcalumenin precursor [Gallus gallus] >gi|82136235|sp|Q90577.1|SRCA_CHICK RecName: Full=Sarcalumenin; Flags: Precursor >gi|496325|emb|CAA79817.1| 53 kDa glycoprotein [Gallus gallus]	sp|Q90577|SRCA_CHICK	138	1e-32	Sarcalumenin OS=Gallus gallus GN=SRL PE=2 SV=1	--	--	--	--	--	--	--	--	--	--	GO:0009207	GO:0017111//nucleoside-triphosphatase activity;GO:0032561//guanyl ribonucleotide binding	GO:0005788//endoplasmic reticulum lumen
Unigene001147	Unigene101032_T	271	11	1.2991	--	--	--	--	--	--	--	--	--	--	--	--	--	--	--	--	--	--	-	-	-
Unigene001148	Unigene101033_T	271	13	1.5353	--	--	--	--	--	--	--	--	--	--	--	--	--	--	--	--	--	--	-	-	-
Unigene001149	Unigene101034_T	247	11	1.4253	--	--	--	--	--	--	--	--	--	--	--	--	--	--	--	--	--	--	-	-	-
Unigene001150	Unigene101035_T	289	9	0.9967	--	--	--	--	--	--	--	--	--	--	--	--	--	--	--	--	--	--	-	-	-
Unigene001151	Unigene101036_T	290	8	0.8829	--	--	--	--	--	--	--	--	--	--	--	--	--	--	--	--	--	--	-	-	-
Unigene001152	Unigene101037_T	271	10	1.181	--	--	--	--	--	--	--	--	--	--	--	--	--	--	--	--	--	--	-	-	-
Unigene001153	Unigene101038_T	327	17	1.6639	--	--	--	--	--	--	--	--	--	--	--	--	--	--	--	--	--	--	-	-	-
Unigene001154	Unigene101039_T	262	14	1.7102	--	--	--	--	--	--	--	--	--	--	--	--	--	--	--	--	--	--	-	-	-
Unigene001155	Unigene10103_T	317	44	4.4423	gi|118103418|ref|XP_424694.2|	228	7e-59	PREDICTED: similar to chromodomain helicase DNA binding protein 1 [Gallus gallus]	sp|O14646|CHD1_HUMAN	227	2e-59	Chromodomain-helicase-DNA-binding protein 1 OS=Homo sapiens GN=CHD1 PE=1 SV=2	SPAC1783.05	60.1	1e-09	COG0553	Superfamily II DNA/RNA helicases, SNF2 family	K11367	9e-60	228	gga:374195	chromodomain-helicase-DNA-binding protein 1 [EC:3.6.4.12]	GO:0016568//chromatin modification;GO:0006355//regulation of transcription, DNA-dependent	GO:0003678//DNA helicase activity;GO:0042393//histone binding;GO:0003676//nucleic acid binding;GO:0032559	GO:0043231//intracellular membrane-bounded organelle;GO:0044427
Unigene001156	Unigene101040_T	259	10	1.2357	--	--	--	--	--	--	--	--	--	--	--	--	--	--	--	--	--	--	-	-	-
Unigene001157	Unigene101041_T	269	8	0.9518	gi|326914700|ref|XP_003203661.1|	177	9e-44	PREDICTED: echinoderm microtubule-associated protein-like 6-like [Meleagris gallopavo]	sp|Q6ZMW3|EMAL6_HUMAN	171	2e-42	Echinoderm microtubule-associated protein-like 6 OS=Homo sapiens GN=EML6 PE=2 SV=2	--	--	--	--	--	--	--	--	--	--	GO:0006351//transcription, DNA-dependent;GO:0023052//signaling	-	GO:0015630//microtubule cytoskeleton
Unigene001158	Unigene101042_T	455	23	1.6178	--	--	--	--	--	--	--	--	--	--	--	--	--	--	--	--	--	--	-	-	-
Unigene001159	Unigene101043_T	212	6	0.9058	--	--	--	--	--	--	--	--	--	--	--	--	--	--	--	--	--	--	-	-	-
Unigene001160	Unigene101044_T	247	10	1.2957	--	--	--	--	--	--	--	--	--	--	--	--	--	--	--	--	--	--	-	-	-
Unigene001161	Unigene101045_T	295	14	1.5189	--	--	--	--	--	--	--	--	--	--	--	--	--	--	--	--	--	--	-	-	-
Unigene001162	Unigene101046_T	272	8	0.9413	--	--	--	--	--	--	--	--	--	--	--	--	--	--	--	--	--	--	-	-	-
Unigene001163	Unigene101047_T	214	3	0.4487	--	--	--	--	--	--	--	--	--	--	--	--	--	--	--	--	--	--	-	-	-
Unigene001164	Unigene101048_T	315	9	0.9144	--	--	--	--	--	--	--	--	--	--	--	--	--	--	--	--	--	--	-	-	-
Unigene001165	Unigene101049_T	257	11	1.3699	--	--	--	--	--	--	--	--	--	--	--	--	--	--	--	--	--	--	-	-	-
Unigene001166	Unigene10104_T	350	39	3.5663	--	--	--	--	--	--	--	--	--	--	--	--	--	--	--	--	--	--	-	-	-
Unigene001167	Unigene101050_T	230	6	0.8349	--	--	--	--	--	--	--	--	--	--	--	--	--	--	--	--	--	--	-	-	-
Unigene001168	Unigene101051_T	342	12	1.123	--	--	--	--	--	--	--	--	--	--	--	--	--	--	--	--	--	--	-	-	-
Unigene001169	Unigene101052_T	250	12	1.5362	gi|118086307|ref|XP_418883.2|	170	1e-41	PREDICTED: similar to Adenylate cyclase type 1 (Adenylate cyclase type I) (ATP pyrophosphate-lyase 1) (Ca(2)/calmodulin-activated adenylyl cyclase) [Gallus gallus]	sp|O88444|ADCY1_MOUSE	165	7e-41	Adenylate cyclase type 1 OS=Mus musculus GN=Adcy1 PE=2 SV=2	all0661	75.9	2e-14	COG2114	Adenylate cyclase, family 3 (some proteins contain HAMP domain)	K08041	2e-42	170	gga:420788	adenylate cyclase 1 [EC:4.6.1.1]	GO:0015980//energy derivation by oxidation of organic compounds;GO:0048511//rhythmic process;GO:0007267//cell-cell signaling;GO:0007613//memory;GO:0045762//positive regulation of adenylate cyclase activity;GO:0033762//response to glucagon stimulus;GO:0032147//activation of protein kinase activity;GO:0010863//positive regulation of phospholipase C activity;GO:0007169//transmembrane receptor protei…	GO:0005515//protein binding;GO:0004016//adenylate cyclase activity;GO:0032559;GO:0043169//cation binding	GO:0043231//intracellular membrane-bounded organelle;GO:0031224//intrinsic to membrane
Unigene001170	Unigene101053_T	217	14	2.0648	--	--	--	--	--	--	--	--	--	--	--	--	--	--	--	--	--	--	-	-	-
Unigene001171	Unigene101054_T	204	6	0.9413	--	--	--	--	--	--	--	--	--	--	--	--	--	--	--	--	--	--	-	-	-
Unigene001172	Unigene101055_T	377	17	1.4432	--	--	--	--	--	--	--	--	--	--	--	--	--	--	--	--	--	--	-	-	-
Unigene001173	Unigene101056_T	266	16	1.9251	--	--	--	--	--	--	--	--	--	--	--	--	--	--	--	--	--	--	-	-	-
Unigene001174	Unigene101057_T	330	3	0.291	--	--	--	--	--	--	--	--	--	--	--	--	--	--	--	--	--	--	-	-	-
Unigene001175	Unigene101058_T	304	4	0.4211	--	--	--	--	--	--	--	--	--	--	--	--	--	--	--	--	--	--	-	-	-
Unigene001176	Unigene101059_T	234	12	1.6413	--	--	--	--	--	--	--	--	--	--	--	--	--	--	--	--	--	--	-	-	-
Unigene001177	Unigene10105_T	306	43	4.4974	--	--	--	--	--	--	--	--	--	--	--	--	--	--	--	--	--	--	-	-	-
Unigene001178	Unigene101060_T	219	6	0.8768	--	--	--	--	--	--	--	--	--	--	--	--	--	--	--	--	--	--	-	-	-
Unigene001179	Unigene101061_T	410	18	1.4051	--	--	--	--	--	--	--	--	--	--	--	--	--	--	--	--	--	--	-	-	-
Unigene001180	Unigene101062_T	330	10	0.9698	--	--	--	--	--	--	--	--	--	--	--	--	--	--	--	--	--	--	-	-	-
Unigene001181	Unigene101063_T	274	15	1.7521	--	--	--	--	--	--	--	--	--	--	--	--	--	--	--	--	--	--	-	-	-
Unigene001182	Unigene101064_T	291	19	2.0897	--	--	--	--	--	--	--	--	--	--	--	--	--	--	--	--	--	--	-	-	-
Unigene001183	Unigene101065_T	204	4	0.6275	--	--	--	--	--	--	--	--	--	--	--	--	--	--	--	--	--	--	-	-	-
Unigene001184	Unigene101066_T	357	21	1.8826	--	--	--	--	--	--	--	--	--	--	--	--	--	--	--	--	--	--	-	-	-
Unigene001185	Unigene101067_T	248	9	1.1615	--	--	--	--	--	--	--	--	--	--	--	--	--	--	--	--	--	--	-	-	-
Unigene001186	Unigene101068_T	250	14	1.7923	--	--	--	--	--	--	--	--	--	--	--	--	--	--	--	--	--	--	-	-	-
Unigene001187	Unigene101069_T	240	11	1.4669	--	--	--	--	--	--	--	--	--	--	--	--	--	--	--	--	--	--	-	-	-
Unigene001188	Unigene10106_T	345	42	3.8963	--	--	--	--	--	--	--	--	--	--	--	--	--	--	--	--	--	--	-	-	-
Unigene001189	Unigene101070_T	265	7	0.8454	--	--	--	--	--	--	--	--	--	--	--	--	--	--	--	--	--	--	-	-	-
Unigene001190	Unigene101071_T	204	2	0.3138	gi|119601941|gb|EAW81535.1|	55.8	5e-07	hCG2029004 [Homo sapiens]	--	--	--	--	--	--	--	--	--	--	--	--	--	--	-	-	-
Unigene001191	Unigene101072_T	419	17	1.2985	--	--	--	--	--	--	--	--	--	--	--	--	--	--	--	--	--	--	-	-	-
Unigene001192	Unigene101073_T	413	24	1.8599	--	--	--	--	--	--	--	--	--	--	--	--	--	--	--	--	--	--	-	-	-
Unigene001193	Unigene101074_T	238	14	1.8826	--	--	--	--	--	--	--	--	--	--	--	--	--	--	--	--	--	--	-	-	-
Unigene001194	Unigene101075_T	261	10	1.2262	--	--	--	--	--	--	--	--	--	--	--	--	--	--	--	--	--	--	-	-	-
Unigene001195	Unigene101076_T	270	10	1.1854	--	--	--	--	--	--	--	--	--	--	--	--	--	--	--	--	--	--	-	-	-
Unigene001196	Unigene101077_T	238	12	1.6137	--	--	--	--	--	--	--	--	--	--	--	--	--	--	--	--	--	--	-	-	-
Unigene001197	Unigene101078_T	235	17	2.3153	--	--	--	--	--	--	--	--	--	--	--	--	--	--	--	--	--	--	-	-	-
Unigene001198	Unigene101079_T	356	15	1.3485	--	--	--	--	--	--	--	--	--	--	--	--	--	--	--	--	--	--	-	-	-
Unigene001199	Unigene10107_T	228	29	4.0708	--	--	--	--	--	--	--	--	--	--	--	--	--	--	--	--	--	--	-	-	-
Unigene001200	Unigene101080_T	277	16	1.8487	--	--	--	--	--	--	--	--	--	--	--	--	--	--	--	--	--	--	-	-	-
Unigene001201	Unigene101081_T	355	14	1.2622	--	--	--	--	--	--	--	--	--	--	--	--	--	--	--	--	--	--	-	-	-
Unigene001202	Unigene101082_T	416	32	2.4619	--	--	--	--	--	--	--	--	--	--	--	--	--	--	--	--	--	--	-	-	-
Unigene001203	Unigene101083_T	263	8	0.9735	--	--	--	--	--	--	--	--	--	--	--	--	--	--	--	--	--	--	-	-	-
Unigene001204	Unigene101084_T	450	17	1.2091	--	--	--	--	--	--	--	--	--	--	--	--	--	--	--	--	--	--	-	-	-
Unigene001205	Unigene101085_T	387	22	1.8194	--	--	--	--	--	--	--	--	--	--	--	--	--	--	--	--	--	--	-	-	-
Unigene001206	Unigene101086_T	238	9	1.2103	--	--	--	--	--	--	--	--	--	--	--	--	--	--	--	--	--	--	-	-	-
Unigene001207	Unigene101087_T	267	8	0.959	gi|224070353|ref|XP_002190625.1|	148	6e-35	PREDICTED: similar to FLJ10324 protein [Taeniopygia guttata]	sp|A7UA95|RADIL_DANRE	137	2e-32	Ras-associating and dilute domain-containing protein OS=Danio rerio GN=radil PE=2 SV=1	--	--	--	--	--	K10840	1e-05	48.5	mdo:100026359	centrin-2	GO:0032501//multicellular organismal process;GO:0001667//ameboidal cell migration;GO:0023052//signaling	-	-
Unigene001208	Unigene101088_T	297	16	1.7242	--	--	--	--	--	--	--	--	--	--	--	--	--	--	--	--	--	--	-	-	-
Unigene001209	Unigene101089_T	243	10	1.3171	--	--	--	--	--	--	--	--	--	--	--	--	--	--	--	--	--	--	-	-	-
Unigene001210	Unigene10108_T	247	57	7.3858	--	--	--	--	--	--	--	--	--	--	--	--	--	--	--	--	--	--	-	-	-
Unigene001211	Unigene101090_T	476	24	1.6137	--	--	--	--	--	--	--	--	--	--	--	--	--	--	--	--	--	--	-	-	-
Unigene001212	Unigene101091_T	332	13	1.2532	--	--	--	--	--	--	--	--	--	--	--	--	--	--	--	--	--	--	-	-	-
Unigene001213	Unigene101092_T	231	8	1.1084	--	--	--	--	--	--	--	--	--	--	--	--	--	--	--	--	--	--	-	-	-
Unigene001214	Unigene101093_T	265	9	1.087	--	--	--	--	--	--	--	--	--	--	--	--	--	--	--	--	--	--	-	-	-
Unigene001215	Unigene101094_T	215	6	0.8932	gi|160707978|ref|NP_001104266.1|	58.9	6e-08	protein piccolo isoform 2 [Mus musculus]	sp|Q9QYX7|PCLO_MOUSE	56.2	6e-08	Protein piccolo OS=Mus musculus GN=Pclo PE=1 SV=3	--	--	--	--	--	K00911	2e-07	53.9	gga:416743	1D-myo-inositol-triphosphate 3-kinase [EC:2.7.1.127]	GO:0006996//organelle organization;GO:0030194//positive regulation of blood coagulation;GO:0006887//exocytosis;GO:0019935//cyclic-nucleotide-mediated signaling	GO:0004866//endopeptidase inhibitor activity;GO:0046872//metal ion binding;GO:0005515//protein binding	-
Unigene001216	Unigene101095_T	281	14	1.5946	--	--	--	--	--	--	--	--	--	--	--	--	--	--	--	--	--	--	-	-	-
Unigene001217	Unigene101096_T	244	13	1.7052	--	--	--	--	--	--	--	--	--	--	--	--	--	--	--	--	--	--	-	-	-
Unigene001218	Unigene101097_T	242	9	1.1903	--	--	--	--	--	--	--	--	--	--	--	--	--	--	--	--	--	--	-	-	-
Unigene001219	Unigene101098_T	331	16	1.5471	--	--	--	--	--	--	--	--	--	--	--	--	--	--	--	--	--	--	-	-	-
Unigene001220	Unigene101099_T	322	17	1.6897	--	--	--	--	--	--	--	--	--	--	--	--	--	--	--	--	--	--	-	-	-
Unigene001221	Unigene10109_T	270	37	4.3859	--	--	--	--	--	--	--	--	--	--	--	--	--	--	--	--	--	--	-	-	-
Unigene001222	Unigene1010_T	1867	4	0.0686	gi|119627579|gb|EAX07174.1|	58.5	1e-06	hCG1793893 [Homo sapiens]	--	--	--	--	--	--	--	--	--	--	--	--	--	--	-	-	-
Unigene001223	Unigene101100_T	205	9	1.4051	--	--	--	--	--	--	--	--	--	--	--	--	--	--	--	--	--	--	-	-	-
Unigene001224	Unigene101101_T	262	11	1.3437	--	--	--	--	--	--	--	--	--	--	--	--	--	--	--	--	--	--	-	-	-
Unigene001225	Unigene101102_T	276	5	0.5798	gi|170594471|ref|XP_001901987.1|	95.1	7e-19	Ground-like domain containing protein [Brugia malayi] >gi|158590931|gb|EDP29546.1| Ground-like domain containing protein [Brugia malayi]	sp|Q9FPQ6|GP1_CHLRE	81.6	1e-15	Vegetative cell wall protein gp1 OS=Chlamydomonas reinhardtii GN=GP1 PE=2 SV=1	XF0818	63.5	9e-11	COG2730	Endoglucanase	K10367	4e-15	79.7	mmu:14260	formin 1	-	-	-
Unigene001226	Unigene101103_T	467	17	1.1651	--	--	--	--	--	--	--	--	--	--	--	--	--	--	--	--	--	--	-	-	-
Unigene001227	Unigene101104_T	261	23	2.8204	--	--	--	--	--	--	--	--	--	--	--	--	--	--	--	--	--	--	-	-	-
Unigene001228	Unigene101105_T	246	4	0.5204	--	--	--	--	--	--	--	--	--	--	--	--	--	--	--	--	--	--	-	-	-
Unigene001229	Unigene101106_T	242	9	1.1903	--	--	--	--	--	--	--	--	--	--	--	--	--	--	--	--	--	--	-	-	-
Unigene001230	Unigene101107_T	252	6	0.762	--	--	--	--	--	--	--	--	--	--	--	--	--	--	--	--	--	--	-	-	-
Unigene001231	Unigene101108_T	240	8	1.0668	gi|194900904|ref|XP_001979995.1|	64.3	1e-09	GG16889 [Drosophila erecta] >gi|190651698|gb|EDV48953.1| GG16889 [Drosophila erecta]	sp|Q9C0J8|WDR33_HUMAN	53.9	3e-07	WD repeat-containing protein 33 OS=Homo sapiens GN=WDR33 PE=1 SV=2	--	--	--	--	--	K06237	1e-07	55.1	dwi:Dwil_GK24152	collagen, type IV, alpha	-	-	GO:0005578//proteinaceous extracellular matrix
Unigene001232	Unigene101109_T	233	9	1.2362	--	--	--	--	--	--	--	--	--	--	--	--	--	--	--	--	--	--	-	-	-
Unigene001233	Unigene10110_T	253	45	5.6926	--	--	--	--	--	--	--	--	--	--	--	--	--	--	--	--	--	--	-	-	-
Unigene001234	Unigene101110_T	255	9	1.1296	--	--	--	--	--	--	--	--	--	--	--	--	--	--	--	--	--	--	-	-	-
Unigene001235	Unigene101111_T	388	13	1.0723	--	--	--	--	--	--	--	--	--	--	--	--	--	--	--	--	--	--	-	-	-
Unigene001236	Unigene101112_T	330	14	1.3578	--	--	--	--	--	--	--	--	--	--	--	--	--	--	--	--	--	--	-	-	-
Unigene001237	Unigene101113_T	296	9	0.9731	--	--	--	--	--	--	--	--	--	--	--	--	--	--	--	--	--	--	-	-	-
Unigene001238	Unigene101114_T	288	20	2.2226	--	--	--	--	--	--	--	--	--	--	--	--	--	--	--	--	--	--	-	-	-
Unigene001239	Unigene101115_T	228	8	1.123	--	--	--	--	--	--	--	--	--	--	--	--	--	--	--	--	--	--	-	-	-
Unigene001240	Unigene101116_T	331	13	1.257	--	--	--	--	--	--	--	--	--	--	--	--	--	--	--	--	--	--	-	-	-
Unigene001241	Unigene101117_T	266	15	1.8048	--	--	--	--	--	--	--	--	--	--	--	--	--	--	--	--	--	--	-	-	-
Unigene001242	Unigene101118_T	270	12	1.4224	--	--	--	--	--	--	--	--	--	--	--	--	--	--	--	--	--	--	-	-	-
Unigene001243	Unigene101119_T	328	17	1.6588	--	--	--	--	--	--	--	--	--	--	--	--	--	--	--	--	--	--	-	-	-
Unigene001244	Unigene10111_T	567	27	1.524	--	--	--	--	--	--	--	--	--	--	--	--	--	--	--	--	--	--	-	-	-
Unigene001245	Unigene101120_T	278	14	1.6118	--	--	--	--	--	--	--	--	--	--	--	--	--	--	--	--	--	--	-	-	-
Unigene001246	Unigene101121_T	438	11	0.8038	--	--	--	--	--	--	--	--	--	--	--	--	--	--	--	--	--	--	-	-	-
Unigene001247	Unigene101122_T	350	2	0.1829	gi|189235844|ref|XP_968928.2|	81.6	9e-15	PREDICTED: similar to calpain B [Tribolium castaneum]	sp|Q95JC9|PRP_PIG	75.9	7e-14	Basic proline-rich protein OS=Sus scrofa PE=1 SV=2	Rv0171	63.5	9e-11	COG1463	ABC-type transport system involved in resistance to organic solvents, periplasmic component	K08585	1e-15	81.6	tca:657371	calpain, invertebrate [EC:3.4.22.-]	-	-	-
Unigene001248	Unigene101123_T	290	2	0.2207	gi|189235844|ref|XP_968928.2|	70.9	2e-11	PREDICTED: similar to calpain B [Tribolium castaneum]	sp|Q95JC9|PRP_PIG	63.9	3e-10	Basic proline-rich protein OS=Sus scrofa PE=1 SV=2	Rv0171	55.5	2e-08	COG1463	ABC-type transport system involved in resistance to organic solvents, periplasmic component	K08585	2e-12	70.9	tca:657371	calpain, invertebrate [EC:3.4.22.-]	-	-	-
Unigene001249	Unigene101124_T	284	14	1.5777	--	--	--	--	--	--	--	--	--	--	--	--	--	--	--	--	--	--	-	-	-
Unigene001250	Unigene101125_T	319	15	1.5049	--	--	--	--	--	--	--	--	--	--	--	--	--	--	--	--	--	--	-	-	-
Unigene001251	Unigene101126_T	240	9	1.2002	--	--	--	--	--	--	--	--	--	--	--	--	--	--	--	--	--	--	-	-	-
Unigene001252	Unigene101127_T	273	12	1.4068	--	--	--	--	--	--	--	--	--	--	--	--	--	--	--	--	--	--	-	-	-
Unigene001253	Unigene101128_T	324	3	0.2963	gi|326930008|ref|XP_003211145.1|	173	2e-42	PREDICTED: apoptosis-inducing factor 3-like isoform 2 [Meleagris gallopavo]	sp|Q96NN9|AIFM3_HUMAN	149	3e-41	Apoptosis-inducing factor 3 OS=Homo sapiens GN=AIFM3 PE=1 SV=1	SPAC26F1.14c_1	53.1	1e-07	COG2146	Ferredoxin subunits of nitrite reductase and ring-hydroxylating dioxygenases	K00530	1e-13	74.7	dme:Dmel_CG10700	[EC:1.18.1.-]	GO:0012502//induction of programmed cell death;GO:0006091//generation of precursor metabolites and energy;GO:0051881//regulation of mitochondrial membrane potential;GO:0051234//establishment of localization;GO:0006919//activation of caspase activity	GO:0043169//cation binding;GO:0051536//iron-sulfur cluster binding;GO:0016505//apoptotic protease activator activity;GO:0050662//coenzyme binding;GO:0003824//catalytic activity	GO:0043231//intracellular membrane-bounded organelle;GO:0019866//organelle inner membrane;GO:0044444//cytoplasmic part
Unigene001254	Unigene101129_T	414	21	1.6234	--	--	--	--	--	--	--	--	--	--	--	--	--	--	--	--	--	--	-	-	-
Unigene001255	Unigene10112_T	344	19	1.7677	--	--	--	--	--	--	--	--	--	--	--	--	--	--	--	--	--	--	-	-	-
Unigene001256	Unigene101130_T	294	19	2.0684	--	--	--	--	--	--	--	--	--	--	--	--	--	--	--	--	--	--	-	-	-
Unigene001257	Unigene101131_T	500	20	1.2802	--	--	--	--	--	--	--	--	--	--	--	--	--	--	--	--	--	--	-	-	-
Unigene001258	Unigene101132_T	273	19	2.2275	--	--	--	--	--	--	--	--	--	--	--	--	--	--	--	--	--	--	-	-	-
Unigene001259	Unigene101133_T	293	15	1.6385	--	--	--	--	--	--	--	--	--	--	--	--	--	--	--	--	--	--	-	-	-
Unigene001260	Unigene101134_T	216	8	1.1854	--	--	--	--	--	--	--	--	--	--	--	--	--	--	--	--	--	--	-	-	-
Unigene001261	Unigene101135_T	257	11	1.3699	--	--	--	--	--	--	--	--	--	--	--	--	--	--	--	--	--	--	-	-	-
Unigene001262	Unigene101136_T	253	9	1.1385	--	--	--	--	--	--	--	--	--	--	--	--	--	--	--	--	--	--	-	-	-
Unigene001263	Unigene101137_T	278	9	1.0361	--	--	--	--	--	--	--	--	--	--	--	--	--	--	--	--	--	--	-	-	-
Unigene001264	Unigene101138_T	265	7	0.8454	gi|194765555|ref|XP_001964892.1|	58.2	1e-07	GF22773 [Drosophila ananassae] >gi|190617502|gb|EDV33026.1| GF22773 [Drosophila ananassae]	sp|Q9FLQ7|FH20_ARATH	49.7	6e-06	Formin-like protein 20 OS=Arabidopsis thaliana GN=FH20 PE=2 SV=3	--	--	--	--	--	K07515	6e-06	49.3	dan:Dana_GF21951	enoyl-CoA hydratase / long-chain 3-hydroxyacyl-CoA dehydrogenase [EC:4.2.1.17 1.1.1.211]	-	-	-
Unigene001265	Unigene101139_T	322	18	1.7891	--	--	--	--	--	--	--	--	--	--	--	--	--	--	--	--	--	--	-	-	-
Unigene001266	Unigene10113_T	232	17	2.3452	--	--	--	--	--	--	--	--	--	--	--	--	--	--	--	--	--	--	-	-	-
Unigene001267	Unigene101140_T	239	11	1.473	--	--	--	--	--	--	--	--	--	--	--	--	--	--	--	--	--	--	-	-	-
Unigene001268	Unigene101141_T	281	16	1.8223	--	--	--	--	--	--	--	--	--	--	--	--	--	--	--	--	--	--	-	-	-
Unigene001269	Unigene101142_T	302	10	1.0598	--	--	--	--	--	--	--	--	--	--	--	--	--	--	--	--	--	--	-	-	-
Unigene001270	Unigene101143_T	233	2	0.2747	gi|119627579|gb|EAX07174.1|	60.5	2e-08	hCG1793893 [Homo sapiens]	sp|P41479|Y091_NPVAC	59.7	6e-09	Uncharacterized 24.1 kDa protein in LEF4-P33 intergenic region OS=Autographa californica nuclear polyhedrosis virus PE=4 SV=1	--	--	--	--	--	K09557	6e-08	55.8	xla:379174	BCL2-associated athanogene 3	-	-	-
Unigene001271	Unigene101144_T	332	11	1.0604	--	--	--	--	--	--	--	--	--	--	--	--	--	--	--	--	--	--	-	-	-
Unigene001272	Unigene101145_T	274	3	0.3504	--	--	--	--	--	--	--	--	--	--	--	--	--	--	--	--	--	--	-	-	-
Unigene001273	Unigene101146_T	285	13	1.4599	--	--	--	--	--	--	--	--	--	--	--	--	--	--	--	--	--	--	-	-	-
Unigene001274	Unigene101147_T	205	11	1.7173	--	--	--	--	--	--	--	--	--	--	--	--	--	--	--	--	--	--	-	-	-
Unigene001275	Unigene101148_T	263	11	1.3386	--	--	--	--	--	--	--	--	--	--	--	--	--	--	--	--	--	--	-	-	-
Unigene001276	Unigene101149_T	232	11	1.5175	--	--	--	--	--	--	--	--	--	--	--	--	--	--	--	--	--	--	-	-	-
Unigene001277	Unigene10114_T	281	9	1.0251	--	--	--	--	--	--	--	--	--	--	--	--	--	--	--	--	--	--	-	-	-
Unigene001278	Unigene101150_T	261	8	0.981	--	--	--	--	--	--	--	--	--	--	--	--	--	--	--	--	--	--	-	-	-
Unigene001279	Unigene101151_T	304	9	0.9475	--	--	--	--	--	--	--	--	--	--	--	--	--	--	--	--	--	--	-	-	-
Unigene001280	Unigene101152_T	255	11	1.3806	--	--	--	--	--	--	--	--	--	--	--	--	--	--	--	--	--	--	-	-	-
Unigene001281	Unigene101153_T	217	3	0.4425	gi|194208007|ref|XP_001489441.2|	71.6	9e-12	PREDICTED: similar to transmembrane protein 82 [Equus caballus]	sp|Q8R115|TMM82_MOUSE	63.5	4e-10	Transmembrane protein 82 OS=Mus musculus GN=Tmem82 PE=2 SV=2	--	--	--	--	--	--	--	--	--	--	-	-	GO:0016020//membrane
Unigene001282	Unigene101154_T	261	11	1.3489	--	--	--	--	--	--	--	--	--	--	--	--	--	--	--	--	--	--	-	-	-
Unigene001283	Unigene101155_T	301	10	1.0633	--	--	--	--	--	--	--	--	--	--	--	--	--	--	--	--	--	--	-	-	-
Unigene001284	Unigene101156_T	247	11	1.4253	--	--	--	--	--	--	--	--	--	--	--	--	--	--	--	--	--	--	-	-	-
Unigene001285	Unigene101157_T	290	10	1.1036	--	--	--	--	--	--	--	--	--	--	--	--	--	--	--	--	--	--	-	-	-
Unigene001286	Unigene101158_T	251	10	1.2751	--	--	--	--	--	--	--	--	--	--	--	--	--	--	--	--	--	--	-	-	-
Unigene001287	Unigene101159_T	260	10	1.231	--	--	--	--	--	--	--	--	--	--	--	--	--	--	--	--	--	--	-	-	-
Unigene001288	Unigene10115_T	348	14	1.2876	--	--	--	--	--	--	--	--	--	--	--	--	--	--	--	--	--	--	-	-	-
Unigene001289	Unigene101160_T	275	12	1.3966	--	--	--	--	--	--	--	--	--	--	--	--	--	--	--	--	--	--	-	-	-
Unigene001290	Unigene101161_T	320	18	1.8003	--	--	--	--	--	--	--	--	--	--	--	--	--	--	--	--	--	--	-	-	-
Unigene001291	Unigene101162_T	231	9	1.2469	--	--	--	--	--	--	--	--	--	--	--	--	--	--	--	--	--	--	-	-	-
Unigene001292	Unigene101163_T	269	10	1.1898	gi|319738594|ref|NP_956439.2|	77.4	2e-13	ovochymase-1 precursor [Danio rerio]	sp|P40313|CTRL_HUMAN	70.5	3e-12	Chymotrypsin-like protease CTRL-1 OS=Homo sapiens GN=CTRL PE=2 SV=1	VC1200	51.6	3e-07	COG5640	Secreted trypsin-like serine protease	K01310	4e-14	76.3	xtr:496968	chymotrypsin [EC:3.4.21.1]	-	GO:0070011	-
Unigene001293	Unigene101164_T	271	16	1.8896	--	--	--	--	--	--	--	--	--	--	--	--	--	--	--	--	--	--	-	-	-
Unigene001294	Unigene101165_T	261	16	1.962	gi|224048801|ref|XP_002188421.1|	129	5e-29	PREDICTED: similar to growth/differentiation factor 16 precursor protein [Taeniopygia guttata]	sp|Q7Z4P5|GDF7_HUMAN	61.6	1e-09	Growth/differentiation factor 7 OS=Homo sapiens GN=GDF7 PE=2 SV=2	--	--	--	--	--	K04664	6e-30	129	tgu:100223715	growth differentiation factor 5/6/7	GO:0009653//anatomical structure morphogenesis;GO:0001934//positive regulation of protein phosphorylation;GO:0007178//transmembrane receptor protein serine/threonine kinase signaling pathway;GO:0030154//cell differentiation;GO:0007399//nervous system development	GO:0005515//protein binding	-
Unigene001295	Unigene101166_T	293	21	2.2939	--	--	--	--	--	--	--	--	--	--	--	--	--	--	--	--	--	--	-	-	-
Unigene001296	Unigene101167_T	331	10	0.9669	gi|301604033|ref|XP_002931677.1|	126	3e-28	PREDICTED: phosphotidylinositol phosphatase PTPRQ-like [Xenopus (Silurana) tropicalis]	--	--	--	--	--	--	--	--	--	--	--	--	--	--	-	-	-
Unigene001297	Unigene101168_T	221	7	1.0137	--	--	--	--	--	--	--	--	--	--	--	--	--	--	--	--	--	--	-	-	-
Unigene001298	Unigene101169_T	270	10	1.1854	--	--	--	--	--	--	--	--	--	--	--	--	--	--	--	--	--	--	-	-	-
Unigene001299	Unigene10116_T	240	13	1.7336	gi|326916809|ref|XP_003204697.1|	153	2e-36	PREDICTED: opsin-5-like [Meleagris gallopavo]	sp|Q6U736|OPN5_HUMAN	70.1	4e-12	Opsin-5 OS=Homo sapiens GN=OPN5 PE=1 SV=3	--	--	--	--	--	K08385	8e-13	72	pon:100460988	G0-opsin	GO:0050896//response to stimulus;GO:0006464//protein modification process;GO:0050953//sensory perception of light stimulus	GO:0004888//transmembrane receptor activity	GO:0031224//intrinsic to membrane
Unigene001300	Unigene101170_T	206	9	1.3983	--	--	--	--	--	--	--	--	--	--	--	--	--	--	--	--	--	--	-	-	-
Unigene001301	Unigene101171_T	410	29	2.2638	gi|118090108|ref|XP_420520.2|	281	4e-75	PREDICTED: similar to Polypeptide N-acetylgalactosaminyltransferase 17 [Gallus gallus]	sp|Q49A17|GLTL6_HUMAN	275	5e-74	Polypeptide N-acetylgalactosaminyltransferase-like 6 OS=Homo sapiens GN=GALNTL6 PE=2 SV=2	--	--	--	--	--	K00710	6e-76	281	gga:422560	polypeptide N-acetylgalactosaminyltransferase [EC:2.4.1.41]	-	GO:0043169//cation binding;GO:0030246//carbohydrate binding;GO:0008376//acetylgalactosaminyltransferase activity	GO:0012505//endomembrane system;GO:0043231//intracellular membrane-bounded organelle;GO:0031224//intrinsic to membrane
Unigene001302	Unigene101172_T	246	12	1.5612	--	--	--	--	--	--	--	--	--	--	--	--	--	--	--	--	--	--	-	-	-
Unigene001303	Unigene101173_T	271	8	0.9448	--	--	--	--	--	--	--	--	--	--	--	--	--	--	--	--	--	--	-	-	-
Unigene001304	Unigene101174_T	264	12	1.4548	--	--	--	--	--	--	--	--	--	--	--	--	--	--	--	--	--	--	-	-	-
Unigene001305	Unigene101175_T	287	13	1.4497	gi|326920509|ref|XP_003206514.1|	136	2e-31	PREDICTED: stAR-related lipid transfer protein 9-like [Meleagris gallopavo]	--	--	--	--	--	--	--	--	--	--	--	--	--	--	-	-	-
Unigene001306	Unigene101176_T	329	14	1.3619	--	--	--	--	--	--	--	--	--	--	--	--	--	--	--	--	--	--	-	-	-
Unigene001307	Unigene101177_T	318	13	1.3084	--	--	--	--	--	--	--	--	--	--	--	--	--	--	--	--	--	--	-	-	-
Unigene001308	Unigene101178_T	244	9	1.1805	--	--	--	--	--	--	--	--	--	--	--	--	--	--	--	--	--	--	-	-	-
Unigene001309	Unigene101179_T	270	17	2.0151	--	--	--	--	--	--	--	--	--	--	--	--	--	--	--	--	--	--	-	-	-
Unigene001310	Unigene10117_T	344	19	1.7677	gi|326923778|ref|XP_003208111.1|	218	4e-56	PREDICTED: probable G-protein coupled receptor 125-like, partial [Meleagris gallopavo]	sp|Q96PE1|GP124_HUMAN	124	2e-28	G-protein coupled receptor 124 OS=Homo sapiens GN=GPR124 PE=1 SV=2	--	--	--	--	--	K08460	2e-56	216	gga:423825	G protein-coupled receptor 123	GO:0007186//G-protein coupled receptor protein signaling pathway	GO:0004888//transmembrane receptor activity	GO:0031224//intrinsic to membrane
Unigene001311	Unigene101180_T	268	11	1.3136	--	--	--	--	--	--	--	--	--	--	--	--	--	--	--	--	--	--	-	-	-
Unigene001312	Unigene101181_T	241	6	0.7968	gi|198458674|ref|XP_001361125.2|	55.1	9e-07	GA11808 [Drosophila pseudoobscura pseudoobscura] >gi|198136425|gb|EAL25702.2| GA11808 [Drosophila pseudoobscura pseudoobscura]	sp|P0C1J6|FKBP4_RHIOR	55.5	1e-07	FK506-binding protein 4 OS=Rhizopus oryzae GN=FKBP4 PE=3 SV=1	--	--	--	--	--	K04573	1e-05	48.5	tgu:751981	neurofilament medium polypeptide (neurofilament 3)	-	-	-
Unigene001313	Unigene101182_T	305	17	1.7839	--	--	--	--	--	--	--	--	--	--	--	--	--	--	--	--	--	--	-	-	-
Unigene001314	Unigene101183_T	253	15	1.8975	--	--	--	--	--	--	--	--	--	--	--	--	--	--	--	--	--	--	-	-	-
Unigene001315	Unigene101184_T	274	13	1.5185	--	--	--	--	--	--	--	--	--	--	--	--	--	--	--	--	--	--	-	-	-
Unigene001316	Unigene101185_T	206	21	3.2626	--	--	--	--	--	--	--	--	--	--	--	--	--	--	--	--	--	--	-	-	-
Unigene001317	Unigene101186_T	295	13	1.4104	--	--	--	--	--	--	--	--	--	--	--	--	--	--	--	--	--	--	-	-	-
Unigene001318	Unigene101187_T	227	2	0.282	--	--	--	--	--	--	--	--	--	--	--	--	--	--	--	--	--	--	-	-	-
Unigene001319	Unigene101188_T	250	15	1.9203	--	--	--	--	--	--	--	--	--	--	--	--	--	--	--	--	--	--	-	-	-
Unigene001320	Unigene101189_T	273	14	1.6413	--	--	--	--	--	--	--	--	--	--	--	--	--	--	--	--	--	--	-	-	-
Unigene001321	Unigene10118_T	340	21	1.9768	--	--	--	--	--	--	--	--	--	--	--	--	--	--	--	--	--	--	-	-	-
Unigene001322	Unigene101190_T	322	10	0.9939	--	--	--	--	--	--	--	--	--	--	--	--	--	--	--	--	--	--	-	-	-
Unigene001323	Unigene101191_T	206	16	2.4858	--	--	--	--	--	--	--	--	--	--	--	--	--	--	--	--	--	--	-	-	-
Unigene001324	Unigene101192_T	264	13	1.576	--	--	--	--	--	--	--	--	--	--	--	--	--	--	--	--	--	--	-	-	-
Unigene001325	Unigene101193_T	385	13	1.0807	--	--	--	--	--	--	--	--	--	--	--	--	--	--	--	--	--	--	-	-	-
Unigene001326	Unigene101194_T	267	9	1.0788	--	--	--	--	--	--	--	--	--	--	--	--	--	--	--	--	--	--	-	-	-
Unigene001327	Unigene101195_T	257	10	1.2453	--	--	--	--	--	--	--	--	--	--	--	--	--	--	--	--	--	--	-	-	-
Unigene001328	Unigene101196_T	316	8	0.8103	--	--	--	--	--	--	--	--	--	--	--	--	--	--	--	--	--	--	-	-	-
Unigene001329	Unigene101197_T	290	9	0.9933	gi|296803147|gb|ADH51652.1|	194	1e-48	FTO isoform 1 [Anser anser]	sp|Q2A121|FTO_RAT	129	6e-30	Alpha-ketoglutarate-dependent dioxygenase FTO OS=Rattus norvegicus GN=Fto PE=2 SV=1	--	--	--	--	--	--	--	--	--	--	GO:0009888//tissue development;GO:0035513;GO:0006281//DNA repair;GO:0043576//regulation of respiratory gaseous exchange;GO:0035511//oxidative DNA demethylation;GO:0035264//multicellular organism growth;GO:0070344;GO:0019915//lipid storage;GO:0048871//multicellular organismal homeostasis	GO:0016706//oxidoreductase activity, acting on paired donors, with incorporation or reduction of molecular oxygen, 2-oxoglutarate as one donor, and incorporation of one atom each of oxygen into both donors;GO:0016701//oxidoreductase activity, acting on single donors with incorporation of molecular oxygen;GO:0005506//iron ion binding	GO:0043231//intracellular membrane-bounded organelle
Unigene001330	Unigene101198_T	275	8	0.9311	--	--	--	--	--	--	--	--	--	--	--	--	--	--	--	--	--	--	-	-	-
Unigene001331	Unigene101199_T	299	22	2.3549	gi|224049645|ref|XP_002196414.1|	159	2e-38	PREDICTED: similar to dachsous 2 (Drosophila) [Taeniopygia guttata]	sp|Q6V1P9|PCD23_HUMAN	122	7e-28	Protocadherin-23 OS=Homo sapiens GN=DCHS2 PE=2 SV=1	--	--	--	--	--	K04601	4e-14	76.3	hmg:100215197	cadherin EGF LAG seven-pass G-type receptor 2 (flamingo)	GO:0016337//cell-cell adhesion	GO:0046872//metal ion binding	GO:0016020//membrane
Unigene001332	Unigene10119_T	229	18	2.5157	--	--	--	--	--	--	--	--	--	--	--	--	--	--	--	--	--	--	-	-	-
Unigene001333	Unigene1011_T	608	47	2.4741	gi|326929288|ref|XP_003210799.1|	359	5e-98	PREDICTED: transmembrane protein 8A-like [Meleagris gallopavo]	sp|Q9HCN3|TMM8A_HUMAN	268	1e-71	Transmembrane protein 8A OS=Homo sapiens GN=TMEM8A PE=1 SV=3	--	--	--	--	--	--	--	--	--	--	-	-	-
Unigene001334	Unigene101200_T	266	12	1.4438	gi|46048882|ref|NP_990118.1|	129	3e-29	versican core protein precursor [Gallus gallus] >gi|2497655|sp|Q90953.1|CSPG2_CHICK RecName: Full=Versican core protein; AltName: Full=Chondroitin sulfate proteoglycan core protein 2; Short=Chondroitin sulfate proteoglycan 2; AltName: Full=Large fibroblast proteoglycan; AltName: Full=PG-M; Flags: Precursor >gi|391644|dbj|BAA02742.1| proteoglycan [Gallus gallus]	sp|Q90953|CSPG2_CHICK	129	4e-30	Versican core protein OS=Gallus gallus GN=VCAN PE=2 SV=1	--	--	--	--	--	K06793	3e-30	129	gga:395565	chondroitin sulfate proteoglycan 2 (versican)	GO:0009987//cellular process	GO:0005539//glycosaminoglycan binding;GO:0046872//metal ion binding	GO:0031012//extracellular matrix
Unigene001335	Unigene101201_T	318	9	0.9058	--	--	--	--	--	--	--	--	--	--	--	--	--	--	--	--	--	--	-	-	-
Unigene001336	Unigene101202_T	259	17	2.1007	--	--	--	--	--	--	--	--	--	--	--	--	--	--	--	--	--	--	-	-	-
Unigene001337	Unigene101203_T	502	28	1.7851	--	--	--	--	--	--	--	--	--	--	--	--	--	--	--	--	--	--	-	-	-
Unigene001338	Unigene101204_T	268	13	1.5525	gi|224050025|ref|XP_002190274.1|	88.2	9e-17	PREDICTED: similar to Putative death domain-containing protein FLJ16686 [Taeniopygia guttata]	--	--	--	--	--	--	--	--	--	--	--	--	--	--	-	-	-
Unigene001339	Unigene101205_T	397	19	1.5317	--	--	--	--	--	--	--	--	--	--	--	--	--	--	--	--	--	--	-	-	-
Unigene001340	Unigene101206_T	243	8	1.0537	--	--	--	--	--	--	--	--	--	--	--	--	--	--	--	--	--	--	-	-	-
Unigene001341	Unigene101207_T	245	12	1.5676	--	--	--	--	--	--	--	--	--	--	--	--	--	--	--	--	--	--	-	-	-
Unigene001342	Unigene101208_T	252	12	1.524	--	--	--	--	--	--	--	--	--	--	--	--	--	--	--	--	--	--	-	-	-
Unigene001343	Unigene101209_T	323	13	1.2881	gi|70908116|emb|CAJ17109.1|	47	2e-06	hypothetical protein Tb11.1300 [Trypanosoma brucei brucei strain 927/4 GUTat10.1]	--	--	--	--	--	--	--	--	--	--	--	--	--	--	-	-	-
Unigene001344	Unigene10120_T	225	10	1.4224	--	--	--	--	--	--	--	--	--	--	--	--	--	--	--	--	--	--	-	-	-
Unigene001345	Unigene101210_T	233	8	1.0989	gi|224058988|ref|XP_002191633.1|	116	3e-25	PREDICTED: similar to ADAMTS-like 2 [Taeniopygia guttata]	sp|Q86TH1|ATL2_HUMAN	94.4	2e-19	ADAMTS-like protein 2 OS=Homo sapiens GN=ADAMTSL2 PE=1 SV=1	--	--	--	--	--	--	--	--	--	--	-	GO:0046914//transition metal ion binding;GO:0004175//endopeptidase activity	GO:0031012//extracellular matrix
Unigene001346	Unigene101211_T	384	12	1.0002	--	--	--	--	--	--	--	--	--	--	--	--	--	--	--	--	--	--	-	-	-
Unigene001347	Unigene101212_T	262	18	2.1988	gi|149757714|ref|XP_001505111.1|	105	4e-22	PREDICTED: similar to Transferrin receptor protein 2 (TfR2) [Equus caballus]	sp|Q9UP52|TFR2_HUMAN	104	2e-22	Transferrin receptor protein 2 OS=Homo sapiens GN=TFR2 PE=1 SV=1	--	--	--	--	--	K06503	6e-11	65.9	dre:494477	transferrin receptor	GO:0000041//transition metal ion transport;GO:0006875//cellular metal ion homeostasis	GO:0004888//transmembrane receptor activity	GO:0016021//integral to membrane
Unigene001348	Unigene101213_T	417	17	1.3048	--	--	--	--	--	--	--	--	--	--	--	--	--	--	--	--	--	--	-	-	-
Unigene001349	Unigene101214_T	272	14	1.6473	--	--	--	--	--	--	--	--	--	--	--	--	--	--	--	--	--	--	-	-	-
Unigene001350	Unigene101215_T	248	7	0.9034	--	--	--	--	--	--	--	--	--	--	--	--	--	--	--	--	--	--	-	-	-
Unigene001351	Unigene101216_T	328	13	1.2685	--	--	--	--	--	--	--	--	--	--	--	--	--	--	--	--	--	--	-	-	-
Unigene001352	Unigene101217_T	212	5	0.7548	--	--	--	--	--	--	--	--	--	--	--	--	--	--	--	--	--	--	-	-	-
Unigene001353	Unigene101218_T	278	12	1.3815	--	--	--	--	--	--	--	--	--	--	--	--	--	--	--	--	--	--	-	-	-
Unigene001354	Unigene101219_T	328	15	1.4636	--	--	--	--	--	--	--	--	--	--	--	--	--	--	--	--	--	--	-	-	-
Unigene001355	Unigene10121_T	240	163	21.7367	gi|56090602|ref|NP_001007572.1|	85.9	4e-16	leydig cell tumor 10 kDa protein homolog [Mus musculus] >gi|81878886|sp|Q8R1F0.1|L10K_MOUSE RecName: Full=Leydig cell tumor 10 kDa protein homolog >gi|19353073|gb|AAH24662.1| DNA segment, Chr 8, ERATO Doi 738, expressed [Mus musculus] >gi|148678992|gb|EDL10939.1| DNA segment, Chr 8, ERATO Doi 738, expressed [Mus musculus]	sp|Q8R1F0|L10K_MOUSE	85.9	7e-17	Leydig cell tumor 10 kDa protein homolog OS=Mus musculus GN=D8Ertd738e PE=2 SV=1	--	--	--	--	--	K00235	7e-06	48.9	dme:Dmel_CG7349	succinate dehydrogenase (ubiquinone) iron-sulfur protein [EC:1.3.5.1]	-	-	-
Unigene001356	Unigene101220_T	285	10	1.123	--	--	--	--	--	--	--	--	--	--	--	--	--	--	--	--	--	--	-	-	-
Unigene001357	Unigene101221_T	257	11	1.3699	--	--	--	--	--	--	--	--	--	--	--	--	--	--	--	--	--	--	-	-	-
Unigene001358	Unigene101222_T	267	14	1.6782	--	--	--	--	--	--	--	--	--	--	--	--	--	--	--	--	--	--	-	-	-
Unigene001359	Unigene101223_T	278	15	1.7269	--	--	--	--	--	--	--	--	--	--	--	--	--	--	--	--	--	--	-	-	-
Unigene001360	Unigene101224_T	342	14	1.3101	--	--	--	--	--	--	--	--	--	--	--	--	--	--	--	--	--	--	-	-	-
Unigene001361	Unigene101225_T	230	13	1.809	--	--	--	--	--	--	--	--	--	--	--	--	--	--	--	--	--	--	-	-	-
Unigene001362	Unigene101226_T	327	14	1.3702	--	--	--	--	--	--	--	--	--	--	--	--	--	--	--	--	--	--	-	-	-
Unigene001363	Unigene101227_T	213	6	0.9015	--	--	--	--	--	--	--	--	--	--	--	--	--	--	--	--	--	--	-	-	-
Unigene001364	Unigene101228_T	437	23	1.6845	gi|226440557|gb|ACO57137.1|	263	2e-69	myogenic differentiation 1 [Anas platyrhynchos]	sp|P21572|MYOD1_COTJA	261	1e-69	Myoblast determination protein 1 homolog OS=Coturnix coturnix japonica GN=MYOD1 PE=2 SV=1	--	--	--	--	--	K09064	9e-68	254	tgu:100232528	myogenic factor	GO:0048747//muscle fiber development;GO:0043416//regulation of skeletal muscle tissue regeneration;GO:0007519//skeletal muscle tissue development;GO:0001709//cell fate determination;GO:0000380//alternative nuclear mRNA splicing, via spliceosome	GO:0001071//nucleic acid binding transcription factor activity;GO:0046983//protein dimerization activity	GO:0031981//nuclear lumen;GO:0043234//protein complex
Unigene001365	Unigene101229_T	269	11	1.3088	--	--	--	--	--	--	--	--	--	--	--	--	--	--	--	--	--	--	-	-	-
Unigene001366	Unigene10122_T	309	10	1.0358	--	--	--	--	--	--	--	--	--	--	--	--	--	--	--	--	--	--	-	-	-
Unigene001367	Unigene101230_T	327	14	1.3702	--	--	--	--	--	--	--	--	--	--	--	--	--	--	--	--	--	--	-	-	-
Unigene001368	Unigene101231_T	250	10	1.2802	--	--	--	--	--	--	--	--	--	--	--	--	--	--	--	--	--	--	-	-	-
Unigene001369	Unigene101232_T	314	11	1.1212	--	--	--	--	--	--	--	--	--	--	--	--	--	--	--	--	--	--	-	-	-
Unigene001370	Unigene101233_T	233	10	1.3736	--	--	--	--	--	--	--	--	--	--	--	--	--	--	--	--	--	--	-	-	-
Unigene001371	Unigene101234_T	292	13	1.4249	--	--	--	--	--	--	--	--	--	--	--	--	--	--	--	--	--	--	-	-	-
Unigene001372	Unigene101235_T	258	9	1.1165	--	--	--	--	--	--	--	--	--	--	--	--	--	--	--	--	--	--	-	-	-
Unigene001373	Unigene101236_T	240	10	1.3335	--	--	--	--	--	--	--	--	--	--	--	--	--	--	--	--	--	--	-	-	-
Unigene001374	Unigene101237_T	246	12	1.5612	--	--	--	--	--	--	--	--	--	--	--	--	--	--	--	--	--	--	-	-	-
Unigene001375	Unigene101238_T	240	10	1.3335	--	--	--	--	--	--	--	--	--	--	--	--	--	--	--	--	--	--	-	-	-
Unigene001376	Unigene101239_T	288	15	1.6669	--	--	--	--	--	--	--	--	--	--	--	--	--	--	--	--	--	--	-	-	-
Unigene001377	Unigene10123_T	302	18	1.9076	--	--	--	--	--	--	--	--	--	--	--	--	--	--	--	--	--	--	-	-	-
Unigene001378	Unigene101240_T	313	13	1.3293	--	--	--	--	--	--	--	--	--	--	--	--	--	--	--	--	--	--	-	-	-
Unigene001379	Unigene101241_T	345	14	1.2988	--	--	--	--	--	--	--	--	--	--	--	--	--	--	--	--	--	--	-	-	-
Unigene001380	Unigene101242_T	257	8	0.9963	--	--	--	--	--	--	--	--	--	--	--	--	--	--	--	--	--	--	-	-	-
Unigene001381	Unigene101243_T	271	13	1.5353	--	--	--	--	--	--	--	--	--	--	--	--	--	--	--	--	--	--	-	-	-
Unigene001382	Unigene101244_T	253	10	1.265	gi|326926737|ref|XP_003209554.1|	101	1e-20	PREDICTED: retinaldehyde-binding protein 1-like [Meleagris gallopavo]	sp|P10123|RLBP1_BOVIN	82	1e-15	Retinaldehyde-binding protein 1 OS=Bos taurus GN=RLBP1 PE=1 SV=4	--	--	--	--	--	--	--	--	--	--	GO:0051234//establishment of localization;GO:0006720//isoprenoid metabolic process;GO:0050953//sensory perception of light stimulus	GO:0016918//retinal binding	GO:0000267//cell fraction;GO:0044424//intracellular part
Unigene001383	Unigene101245_T	267	12	1.4384	--	--	--	--	--	--	--	--	--	--	--	--	--	--	--	--	--	--	-	-	-
Unigene001384	Unigene101246_T	202	8	1.2675	--	--	--	--	--	--	--	--	--	--	--	--	--	--	--	--	--	--	-	-	-
Unigene001385	Unigene101247_T	286	10	1.1191	--	--	--	--	--	--	--	--	--	--	--	--	--	--	--	--	--	--	-	-	-
Unigene001386	Unigene101248_T	251	10	1.2751	--	--	--	--	--	--	--	--	--	--	--	--	--	--	--	--	--	--	-	-	-
Unigene001387	Unigene101249_T	239	10	1.3391	gi|326930063|ref|XP_003211172.1|	166	3e-40	PREDICTED: protein deltex-1-like [Meleagris gallopavo]	sp|Q61010|DTX1_MOUSE	159	7e-39	Protein deltex-1 OS=Mus musculus GN=Dtx1 PE=1 SV=2	--	--	--	--	--	K06058	5e-39	159	bta:512873	deltex	GO:0045596//negative regulation of cell differentiation;GO:0007219//Notch signaling pathway;GO:0006351//transcription, DNA-dependent;GO:0045580//regulation of T cell differentiation	GO:0003712//transcription cofactor activity;GO:0046914//transition metal ion binding;GO:0019899//enzyme binding;GO:0005102//receptor binding;GO:0019904//protein domain specific binding	GO:0043231//intracellular membrane-bounded organelle
Unigene001388	Unigene10124_T	238	13	1.7482	--	--	--	--	--	--	--	--	--	--	--	--	--	--	--	--	--	--	-	-	-
Unigene001389	Unigene101250_T	244	10	1.3117	--	--	--	--	--	--	--	--	--	--	--	--	--	--	--	--	--	--	-	-	-
Unigene001390	Unigene101251_T	257	14	1.7435	--	--	--	--	--	--	--	--	--	--	--	--	--	--	--	--	--	--	-	-	-
Unigene001391	Unigene101252_T	267	9	1.0788	--	--	--	--	--	--	--	--	--	--	--	--	--	--	--	--	--	--	-	-	-
Unigene001392	Unigene101253_T	242	12	1.587	--	--	--	--	--	--	--	--	--	--	--	--	--	--	--	--	--	--	-	-	-
Unigene001393	Unigene101254_T	258	12	1.4886	--	--	--	--	--	--	--	--	--	--	--	--	--	--	--	--	--	--	-	-	-
Unigene001394	Unigene101255_T	240	18	2.4004	--	--	--	--	--	--	--	--	--	--	--	--	--	--	--	--	--	--	-	-	-
Unigene001395	Unigene101256_T	295	10	1.0849	--	--	--	--	--	--	--	--	--	--	--	--	--	--	--	--	--	--	-	-	-
Unigene001396	Unigene101257_T	297	6	0.6466	gi|326916318|ref|XP_003204455.1|	178	7e-44	PREDICTED: uncharacterized protein C6orf150-like [Meleagris gallopavo]	sp|Q8N884|M21D1_HUMAN	107	2e-23	Protein MB21D1 OS=Homo sapiens GN=MB21D1 PE=1 SV=2	--	--	--	--	--	--	--	--	--	--	-	-	-
Unigene001397	Unigene101258_T	321	15	1.4956	--	--	--	--	--	--	--	--	--	--	--	--	--	--	--	--	--	--	-	-	-
Unigene001398	Unigene101259_T	262	17	2.0767	--	--	--	--	--	--	--	--	--	--	--	--	--	--	--	--	--	--	-	-	-
Unigene001399	Unigene10125_T	265	15	1.8116	--	--	--	--	--	--	--	--	--	--	--	--	--	--	--	--	--	--	-	-	-
Unigene001400	Unigene101260_T	233	12	1.6483	--	--	--	--	--	--	--	--	--	--	--	--	--	--	--	--	--	--	-	-	-
Unigene001401	Unigene101261_T	249	14	1.7995	gi|327271612|ref|XP_003220581.1|	68.9	6e-11	PREDICTED: arf-GAP with SH3 domain, ANK repeat and PH domain-containing protein 1-like [Anolis carolinensis]	sp|O97902|ASAP1_BOVIN	62	1e-09	Arf-GAP with SH3 domain, ANK repeat and PH domain-containing protein 1 OS=Bos taurus GN=ASAP1 PE=1 SV=1	--	--	--	--	--	K12488	9e-10	62	ecb:100068654	Arf-GAP with SH3 domain, ANK repeat and PH domain-containing protein	GO:0030035//microspike assembly;GO:0048858//cell projection morphogenesis;GO:0032012//regulation of ARF protein signal transduction	GO:0030674//protein binding, bridging;GO:0005083//small GTPase regulator activity;GO:0046914//transition metal ion binding;GO:0019904//protein domain specific binding	GO:0044424//intracellular part
Unigene001402	Unigene101262_T	281	17	1.9362	--	--	--	--	--	--	--	--	--	--	--	--	--	--	--	--	--	--	-	-	-
Unigene001403	Unigene101263_T	264	15	1.8185	--	--	--	--	--	--	--	--	--	--	--	--	--	--	--	--	--	--	-	-	-
Unigene001404	Unigene101264_T	342	15	1.4037	gi|119627579|gb|EAX07174.1|	65.1	8e-10	hCG1793893 [Homo sapiens]	sp|P41479|Y091_NPVAC	62.8	6e-10	Uncharacterized 24.1 kDa protein in LEF4-P33 intergenic region OS=Autographa californica nuclear polyhedrosis virus PE=4 SV=1	Rv3876	51.6	3e-07	COG0455	ATPases involved in chromosome partitioning	K05185	6e-08	55.8	rno:65191	gamma-aminobutyric acid (GABA) A receptor epsilon	-	-	-
Unigene001405	Unigene101265_T	277	13	1.502	--	--	--	--	--	--	--	--	--	--	--	--	--	--	--	--	--	--	-	-	-
Unigene001406	Unigene101266_T	249	8	1.0283	--	--	--	--	--	--	--	--	--	--	--	--	--	--	--	--	--	--	-	-	-
Unigene001407	Unigene101267_T	201	14	2.2292	--	--	--	--	--	--	--	--	--	--	--	--	--	--	--	--	--	--	-	-	-
Unigene001408	Unigene101268_T	203	7	1.1036	--	--	--	--	--	--	--	--	--	--	--	--	--	--	--	--	--	--	-	-	-
Unigene001409	Unigene101269_T	302	19	2.0136	--	--	--	--	--	--	--	--	--	--	--	--	--	--	--	--	--	--	-	-	-
Unigene001410	Unigene10126_T	436	19	1.3947	--	--	--	--	--	--	--	--	--	--	--	--	--	--	--	--	--	--	-	-	-
Unigene001411	Unigene101270_T	330	16	1.5518	--	--	--	--	--	--	--	--	--	--	--	--	--	--	--	--	--	--	-	-	-
Unigene001412	Unigene101271_T	274	12	1.4017	--	--	--	--	--	--	--	--	--	--	--	--	--	--	--	--	--	--	-	-	-
Unigene001413	Unigene101272_T	210	22	3.3529	--	--	--	--	--	--	--	--	--	--	--	--	--	--	--	--	--	--	-	-	-
Unigene001414	Unigene101273_T	277	16	1.8487	--	--	--	--	--	--	--	--	--	--	--	--	--	--	--	--	--	--	-	-	-
Unigene001415	Unigene101274_T	242	12	1.587	--	--	--	--	--	--	--	--	--	--	--	--	--	--	--	--	--	--	-	-	-
Unigene001416	Unigene101275_T	247	8	1.0366	--	--	--	--	--	--	--	--	--	--	--	--	--	--	--	--	--	--	-	-	-
Unigene001417	Unigene101276_T	205	9	1.4051	--	--	--	--	--	--	--	--	--	--	--	--	--	--	--	--	--	--	-	-	-
Unigene001418	Unigene101277_T	399	18	1.4438	--	--	--	--	--	--	--	--	--	--	--	--	--	--	--	--	--	--	-	-	-
Unigene001419	Unigene101278_T	287	11	1.2267	--	--	--	--	--	--	--	--	--	--	--	--	--	--	--	--	--	--	-	-	-
Unigene001420	Unigene101279_T	425	14	1.0543	--	--	--	--	--	--	--	--	--	--	--	--	--	--	--	--	--	--	-	-	-
Unigene001421	Unigene10127_T	318	16	1.6103	--	--	--	--	--	--	--	--	--	--	--	--	--	--	--	--	--	--	-	-	-
Unigene001422	Unigene101280_T	279	12	1.3766	gi|118093549|ref|XP_001234169.1|	182	3e-45	PREDICTED: similar to Titin (Connectin) (Rhabdomyosarcoma antigen MU-RMS-40.14) [Gallus gallus]	sp|Q8WZ42|TITIN_HUMAN	167	2e-41	Titin OS=Homo sapiens GN=TTN PE=1 SV=2	--	--	--	--	--	K12567	2e-43	174	oaa:100085022	titin [EC:2.7.11.1]	GO:0007599//hemostasis;GO:0033058//directional locomotion;GO:0060415//muscle tissue morphogenesis;GO:0007507//heart development;GO:0014866//skeletal myofibril assembly;GO:0048747//muscle fiber development;GO:0006936//muscle contraction;GO:0006887//exocytosis;GO:0043009//chordate embryonic development;GO:0001932//regulation of protein phosphorylation;GO:0007015//actin filament organization;GO:0010…	GO:0005198//structural molecule activity;GO:0004672//protein kinase activity;GO:0042805//actinin binding;GO:0003779//actin binding;GO:0046872//metal ion binding;GO:0032559	GO:0015629//actin cytoskeleton;GO:0031672//A band;GO:0031674//I band;GO:0000228//nuclear chromosome
Unigene001423	Unigene101281_T	292	12	1.3153	--	--	--	--	--	--	--	--	--	--	--	--	--	--	--	--	--	--	-	-	-
Unigene001424	Unigene101282_T	374	18	1.5403	--	--	--	--	--	--	--	--	--	--	--	--	--	--	--	--	--	--	-	-	-
Unigene001425	Unigene101283_T	257	10	1.2453	--	--	--	--	--	--	--	--	--	--	--	--	--	--	--	--	--	--	-	-	-
Unigene001426	Unigene101284_T	222	5	0.7208	--	--	--	--	--	--	--	--	--	--	--	--	--	--	--	--	--	--	-	-	-
Unigene001427	Unigene101285_T	228	10	1.4037	--	--	--	--	--	--	--	--	--	--	--	--	--	--	--	--	--	--	-	-	-
Unigene001428	Unigene101286_T	263	9	1.0952	--	--	--	--	--	--	--	--	--	--	--	--	--	--	--	--	--	--	-	-	-
Unigene001429	Unigene101287_T	278	10	1.1513	--	--	--	--	--	--	--	--	--	--	--	--	--	--	--	--	--	--	-	-	-
Unigene001430	Unigene101288_T	242	9	1.1903	--	--	--	--	--	--	--	--	--	--	--	--	--	--	--	--	--	--	-	-	-
Unigene001431	Unigene101289_T	366	14	1.2242	--	--	--	--	--	--	--	--	--	--	--	--	--	--	--	--	--	--	-	-	-
Unigene001432	Unigene10128_T	312	24	2.4619	--	--	--	--	--	--	--	--	--	--	--	--	--	--	--	--	--	--	-	-	-
Unigene001433	Unigene101290_T	278	15	1.7269	--	--	--	--	--	--	--	--	--	--	--	--	--	--	--	--	--	--	-	-	-
Unigene001434	Unigene101291_T	287	14	1.5612	--	--	--	--	--	--	--	--	--	--	--	--	--	--	--	--	--	--	-	-	-
Unigene001435	Unigene101292_T	233	9	1.2362	--	--	--	--	--	--	--	--	--	--	--	--	--	--	--	--	--	--	-	-	-
Unigene001436	Unigene101293_T	294	13	1.4152	--	--	--	--	--	--	--	--	--	--	--	--	--	--	--	--	--	--	-	-	-
Unigene001437	Unigene101294_T	379	14	1.1822	gi|224095974|ref|XP_002193214.1|	241	5e-63	PREDICTED: ATP-binding cassette, sub-family C (CFTR/MRP), member 9 isoform 3 [Taeniopygia guttata]	sp|Q63563|ABCC9_RAT	218	7e-57	ATP-binding cassette sub-family C member 9 OS=Rattus norvegicus GN=Abcc9 PE=2 SV=1	YDR135c	77.4	6e-15	COG1132	ABC-type multidrug transport system, ATPase and permease components	K05033	6e-64	241	tgu:100225907	ATP-binding cassette subfamily C (CFTR/MRP) member 9	GO:0023052//signaling;GO:0009207;GO:0002252;GO:0071805//potassium ion transmembrane transport	GO:0017111//nucleoside-triphosphatase activity;GO:0000149//SNARE binding;GO:0005261//cation channel activity;GO:0015405;GO:0032559;GO:0016247//channel regulator activity;GO:0004888//transmembrane receptor activity	GO:0043231//intracellular membrane-bounded organelle;GO:0005626//insoluble fraction;GO:0030016//myofibril;GO:0042383//sarcolemma;GO:0005887//integral to plasma membrane
Unigene001438	Unigene101295_T	247	3	0.3887	gi|224095974|ref|XP_002193214.1|	115	5e-25	PREDICTED: ATP-binding cassette, sub-family C (CFTR/MRP), member 9 isoform 3 [Taeniopygia guttata]	sp|Q63563|ABCC9_RAT	109	6e-24	ATP-binding cassette sub-family C member 9 OS=Rattus norvegicus GN=Abcc9 PE=2 SV=1	--	--	--	--	--	K05033	7e-26	115	tgu:100225907	ATP-binding cassette subfamily C (CFTR/MRP) member 9	GO:0023052//signaling;GO:0009207;GO:0002252;GO:0071805//potassium ion transmembrane transport	GO:0017111//nucleoside-triphosphatase activity;GO:0000149//SNARE binding;GO:0005261//cation channel activity;GO:0015405;GO:0032559;GO:0016247//channel regulator activity;GO:0004888//transmembrane receptor activity	GO:0043231//intracellular membrane-bounded organelle;GO:0005626//insoluble fraction;GO:0030016//myofibril;GO:0042383//sarcolemma;GO:0005887//integral to plasma membrane
Unigene001439	Unigene101296_T	265	10	1.2077	--	--	--	--	--	--	--	--	--	--	--	--	--	--	--	--	--	--	-	-	-
Unigene001440	Unigene101297_T	255	7	0.8786	--	--	--	--	--	--	--	--	--	--	--	--	--	--	--	--	--	--	-	-	-
Unigene001441	Unigene101298_T	221	2	0.2896	--	--	--	--	--	--	--	--	--	--	--	--	--	--	--	--	--	--	-	-	-
Unigene001442	Unigene101299_T	254	7	0.882	gi|326920256|ref|XP_003206390.1|	160	1e-38	PREDICTED: bestrophin-1-like [Meleagris gallopavo]	sp|O76090|BEST1_HUMAN	60.8	2e-09	Bestrophin-1 OS=Homo sapiens GN=BEST1 PE=1 SV=1	--	--	--	--	--	K13878	1e-37	154	tgu:100229562	bestrophin-1	GO:0006821//chloride transport	GO:0005253//anion channel activity	GO:0044459//plasma membrane part
Unigene001443	Unigene10129_T	241	24	3.1872	--	--	--	--	--	--	--	--	--	--	--	--	--	--	--	--	--	--	-	-	-
Unigene001444	Unigene1012_T	1518	303	6.3884	gi|326929288|ref|XP_003210799.1|	217	1e-54	PREDICTED: transmembrane protein 8A-like [Meleagris gallopavo]	sp|Q9HCN3|TMM8A_HUMAN	149	7e-35	Transmembrane protein 8A OS=Homo sapiens GN=TMEM8A PE=1 SV=3	--	--	--	--	--	--	--	--	--	--	-	-	-
Unigene001445	Unigene101300_T	416	18	1.3848	--	--	--	--	--	--	--	--	--	--	--	--	--	--	--	--	--	--	-	-	-
Unigene001446	Unigene101301_T	371	14	1.2077	gi|118091665|ref|XP_421162.2|	199	3e-50	PREDICTED: similar to kinesin-like protein [Gallus gallus]	--	--	--	--	--	--	--	--	--	--	--	--	--	--	GO:0007017//microtubule-based process	GO:0003774//motor activity;GO:0032559	-
Unigene001447	Unigene101302_T	382	22	1.8432	--	--	--	--	--	--	--	--	--	--	--	--	--	--	--	--	--	--	-	-	-
Unigene001448	Unigene101303_T	329	18	1.751	gi|146184580|ref|XP_001029661.2|	116	3e-25	IBR domain containing protein [Tetrahymena thermophila] >gi|146142628|gb|EAR81998.2| IBR domain containing protein [Tetrahymena thermophila SB210]	sp|P08307|CSP_PLAFW	99.4	6e-21	Circumsporozoite protein OS=Plasmodium falciparum (isolate Wellcome) PE=3 SV=1	alr0841	50.8	6e-07	COG1672	Predicted ATPase (AAA superfamily)	K12323	3e-11	57.4	spu:576434	atrial natriuretic peptide receptor A [EC:4.6.1.2]	GO:0050794//regulation of cellular process;GO:0044237//cellular metabolic process	GO:0016772//transferase activity, transferring phosphorus-containing groups;GO:0005488//binding	-
Unigene001449	Unigene101304_T	293	16	1.7477	--	--	--	--	--	--	--	--	--	--	--	--	--	--	--	--	--	--	-	-	-
Unigene001450	Unigene101305_T	204	14	2.1964	--	--	--	--	--	--	--	--	--	--	--	--	--	--	--	--	--	--	-	-	-
Unigene001451	Unigene101306_T	305	15	1.574	--	--	--	--	--	--	--	--	--	--	--	--	--	--	--	--	--	--	-	-	-
Unigene001452	Unigene101307_T	204	6	0.9413	--	--	--	--	--	--	--	--	--	--	--	--	--	--	--	--	--	--	-	-	-
Unigene001453	Unigene101308_T	227	10	1.4099	gi|347221|gb|AAA49024.1|	79.3	4e-14	POL-like [Gallus gallus]	--	--	--	--	--	--	--	--	--	K11854	2e-09	60.8	gga:776022	ubiquitin carboxyl-terminal hydrolase 35/38 [EC:3.1.2.15]	GO:0044238//primary metabolic process;GO:0044260;GO:0007155//cell adhesion	GO:0005488//binding;GO:0016787//hydrolase activity	GO:0044464//cell part
Unigene001454	Unigene101309_T	519	28	1.7267	--	--	--	--	--	--	--	--	--	--	--	--	--	--	--	--	--	--	-	-	-
Unigene001455	Unigene10130_T	256	19	2.3754	--	--	--	--	--	--	--	--	--	--	--	--	--	--	--	--	--	--	-	-	-
Unigene001456	Unigene101310_T	235	6	0.8171	gi|52345468|ref|NP_001004782.1|	51.6	9e-06	splicing factor 3a, subunit 2, 66kDa [Xenopus (Silurana) tropicalis] >gi|49250573|gb|AAH74517.1| splicing factor 3a, subunit 2, 66kDa [Xenopus (Silurana) tropicalis]	--	--	--	--	--	--	--	--	--	K12826	1e-06	51.6	xtr:448002	splicing factor 3A subunit 2	-	-	-
Unigene001457	Unigene101311_T	230	8	1.1132	--	--	--	--	--	--	--	--	--	--	--	--	--	--	--	--	--	--	-	-	-
Unigene001458	Unigene101312_T	213	10	1.5026	--	--	--	--	--	--	--	--	--	--	--	--	--	--	--	--	--	--	-	-	-
Unigene001459	Unigene101313_T	228	7	0.9826	gi|194895053|ref|XP_001978173.1|	62	7e-09	GG19458 [Drosophila erecta] >gi|190649822|gb|EDV47100.1| GG19458 [Drosophila erecta]	sp|Q9JL04|FMN2_MOUSE	58.2	2e-08	Formin-2 OS=Mus musculus GN=Fmn2 PE=1 SV=2	Rv1078	47.4	6e-06	COG1714	Predicted membrane protein/domain	K02184	1e-09	61.6	ecb:100060203	formin 2	GO:0007126//meiosis;GO:0032501//multicellular organismal process;GO:0016043//cellular component organization	-	-
Unigene001460	Unigene101314_T	273	10	1.1723	--	--	--	--	--	--	--	--	--	--	--	--	--	--	--	--	--	--	-	-	-
Unigene001461	Unigene101315_T	210	4	0.6096	--	--	--	--	--	--	--	--	--	--	--	--	--	--	--	--	--	--	-	-	-
Unigene001462	Unigene101316_T	266	10	1.2032	--	--	--	--	--	--	--	--	--	--	--	--	--	--	--	--	--	--	-	-	-
Unigene001463	Unigene101317_T	327	11	1.0766	--	--	--	--	--	--	--	--	--	--	--	--	--	--	--	--	--	--	-	-	-
Unigene001464	Unigene101318_T	266	9	1.0829	--	--	--	--	--	--	--	--	--	--	--	--	--	--	--	--	--	--	-	-	-
Unigene001465	Unigene101319_T	224	16	2.2861	--	--	--	--	sp|Q9XIL9|PLRX3_ARATH	53.9	3e-07	Pollen-specific leucine-rich repeat extensin-like protein 3 OS=Arabidopsis thaliana GN=PEX3 PE=2 SV=1	--	--	--	--	--	K13911	1e-05	48.5	spu:577326	basic salivary proline-rich protein 1/2	-	-	-
Unigene001466	Unigene10131_T	280	21	2.4004	--	--	--	--	--	--	--	--	--	--	--	--	--	--	--	--	--	--	-	-	-
Unigene001467	Unigene101320_T	356	23	2.0677	--	--	--	--	--	--	--	--	--	--	--	--	--	--	--	--	--	--	-	-	-
Unigene001468	Unigene101321_T	263	8	0.9735	--	--	--	--	--	--	--	--	--	--	--	--	--	--	--	--	--	--	-	-	-
Unigene001469	Unigene101322_T	269	14	1.6657	--	--	--	--	--	--	--	--	--	--	--	--	--	--	--	--	--	--	-	-	-
Unigene001470	Unigene101323_T	331	20	1.9338	--	--	--	--	--	--	--	--	--	--	--	--	--	--	--	--	--	--	-	-	-
Unigene001471	Unigene101324_T	268	15	1.7913	--	--	--	--	--	--	--	--	--	--	--	--	--	--	--	--	--	--	-	-	-
Unigene001472	Unigene101325_T	253	9	1.1385	gi|296006076|dbj|BAJ07536.1|	54.3	1e-06	choriogenin H [Fundulus heteroclitus]	--	--	--	--	--	--	--	--	--	--	--	--	--	--	-	-	-
Unigene001473	Unigene101326_T	306	10	1.0459	--	--	--	--	--	--	--	--	--	--	--	--	--	--	--	--	--	--	-	-	-
Unigene001474	Unigene101327_T	385	11	0.9144	--	--	--	--	--	--	--	--	--	--	--	--	--	--	--	--	--	--	-	-	-
Unigene001475	Unigene101328_T	321	16	1.5953	gi|6576737|dbj|BAA21739.2|	55.5	7e-07	ORF1 [Platemys spixii]	--	--	--	--	--	--	--	--	--	--	--	--	--	--	-	-	-
Unigene001476	Unigene101329_T	216	7	1.0372	gi|195040645|ref|XP_001991109.1|	52.8	4e-06	GH12253 [Drosophila grimshawi] >gi|193900867|gb|EDV99733.1| GH12253 [Drosophila grimshawi]	--	--	--	--	--	--	--	--	--	K12826	4e-06	49.7	xla:100101277	splicing factor 3A subunit 2	-	-	-
Unigene001477	Unigene10132_T	223	21	3.0139	--	--	--	--	--	--	--	--	--	--	--	--	--	--	--	--	--	--	-	-	-
Unigene001478	Unigene101330_T	349	22	2.0175	--	--	--	--	--	--	--	--	--	--	--	--	--	--	--	--	--	--	-	-	-
Unigene001479	Unigene101331_T	346	11	1.0175	--	--	--	--	--	--	--	--	--	--	--	--	--	--	--	--	--	--	-	-	-
Unigene001480	Unigene101332_T	331	9	0.8702	gi|328786724|ref|XP_395500.4|	59.3	5e-08	PREDICTED: DNA replication licensing factor MCM8 [Apis mellifera]	--	--	--	--	--	--	--	--	--	--	--	--	--	--	-	-	-
Unigene001481	Unigene101333_T	328	17	1.6588	--	--	--	--	--	--	--	--	--	--	--	--	--	--	--	--	--	--	-	-	-
Unigene001482	Unigene101334_T	241	14	1.8592	gi|224046742|ref|XP_002187989.1|	124	9e-28	PREDICTED: leucine rich repeat containing 6 [Taeniopygia guttata]	sp|Q86X45|LRRC6_HUMAN	69.3	7e-12	Leucine-rich repeat-containing protein 6 OS=Homo sapiens GN=LRRC6 PE=2 SV=3	--	--	--	--	--	--	--	--	--	--	GO:0048598//embryonic morphogenesis;GO:0048513//organ development;GO:0002009//morphogenesis of an epithelium;GO:0007389//pattern specification process	-	-
Unigene001483	Unigene101335_T	217	10	1.4749	--	--	--	--	--	--	--	--	--	--	--	--	--	--	--	--	--	--	-	-	-
Unigene001484	Unigene101336_T	251	10	1.2751	--	--	--	--	--	--	--	--	--	--	--	--	--	--	--	--	--	--	-	-	-
Unigene001485	Unigene101337_T	216	10	1.4817	--	--	--	--	--	--	--	--	--	--	--	--	--	--	--	--	--	--	-	-	-
Unigene001486	Unigene101338_T	255	9	1.1296	gi|194672809|ref|XP_584630.4|	54.7	1e-06	PREDICTED: oxidative stress induced growth inhibitor family member 2-like isoform 1 [Bos taurus]	sp|Q9FPQ6|GP1_CHLRE	50.4	3e-06	Vegetative cell wall protein gp1 OS=Chlamydomonas reinhardtii GN=GP1 PE=2 SV=1	--	--	--	--	--	K14407	9e-07	52	bta:783569	cleavage stimulation factor subunit 2	-	-	-
Unigene001487	Unigene101339_T	242	7	0.9258	--	--	--	--	--	--	--	--	--	--	--	--	--	--	--	--	--	--	-	-	-
Unigene001488	Unigene10133_T	472	34	2.3054	--	--	--	--	--	--	--	--	--	--	--	--	--	--	--	--	--	--	-	-	-
Unigene001489	Unigene101340_T	384	30	2.5004	--	--	--	--	--	--	--	--	--	--	--	--	--	--	--	--	--	--	-	-	-
Unigene001490	Unigene101341_T	271	12	1.4172	--	--	--	--	--	--	--	--	--	--	--	--	--	--	--	--	--	--	-	-	-
Unigene001491	Unigene101342_T	243	8	1.0537	--	--	--	--	--	--	--	--	--	--	--	--	--	--	--	--	--	--	-	-	-
Unigene001492	Unigene101343_T	383	8	0.6685	--	--	--	--	--	--	--	--	--	--	--	--	--	--	--	--	--	--	-	-	-
Unigene001493	Unigene101344_T	231	8	1.1084	--	--	--	--	--	--	--	--	--	--	--	--	--	--	--	--	--	--	-	-	-
Unigene001494	Unigene101345_T	219	6	0.8768	--	--	--	--	--	--	--	--	--	--	--	--	--	--	--	--	--	--	-	-	-
Unigene001495	Unigene101346_T	283	9	1.0178	gi|157783877|gb|ABV72703.1|	156	3e-37	carbohydrate response element binding protein variant 2 [Gallus gallus]	sp|Q9NP71|WBS14_HUMAN	87.4	2e-17	Williams-Beuren syndrome chromosomal region 14 protein OS=Homo sapiens GN=MLXIPL PE=1 SV=1	--	--	--	--	--	K09113	3e-38	156	gga:425603	MAX-like protein X	GO:0015980//energy derivation by oxidation of organic compounds;GO:0006110//regulation of glycolysis;GO:0033500//carbohydrate homeostasis;GO:0008283//cell proliferation;GO:0009757//hexose mediated signaling;GO:0006633//fatty acid biosynthetic process;GO:0007050//cell cycle arrest;GO:0001933//negative regulation of protein phosphorylation;GO:0002082//regulation of oxidative phosphorylation;GO:0032…	GO:0046983//protein dimerization activity;GO:0042802//identical protein binding	GO:0031981//nuclear lumen;GO:0043234//protein complex;GO:0044444//cytoplasmic part
Unigene001496	Unigene101347_T	242	6	0.7935	gi|268535670|ref|XP_002632970.1|	58.9	6e-08	Hypothetical protein CBG21728 [Caenorhabditis briggsae]	--	--	--	--	--	--	--	--	--	--	--	--	--	--	-	-	-
Unigene001497	Unigene101348_T	282	6	0.681	--	--	--	--	--	--	--	--	--	--	--	--	--	--	--	--	--	--	-	-	-
Unigene001498	Unigene101349_T	354	11	0.9945	--	--	--	--	--	--	--	--	--	--	--	--	--	--	--	--	--	--	-	-	-
Unigene001499	Unigene10134_T	300	25	2.6671	--	--	--	--	--	--	--	--	--	--	--	--	--	--	--	--	--	--	-	-	-
Unigene001500	Unigene101350_T	288	9	1.0002	--	--	--	--	--	--	--	--	--	--	--	--	--	--	--	--	--	--	-	-	-
Unigene001501	Unigene101351_T	312	8	0.8206	--	--	--	--	--	--	--	--	--	--	--	--	--	--	--	--	--	--	-	-	-
Unigene001502	Unigene101352_T	217	8	1.1799	--	--	--	--	--	--	--	--	--	--	--	--	--	--	--	--	--	--	-	-	-
Unigene001503	Unigene101353_T	280	13	1.4859	--	--	--	--	--	--	--	--	--	--	--	--	--	--	--	--	--	--	-	-	-
Unigene001504	Unigene101354_T	311	13	1.3378	--	--	--	--	--	--	--	--	--	--	--	--	--	--	--	--	--	--	-	-	-
Unigene001505	Unigene101355_T	202	1	0.1584	gi|149520365|ref|XP_001513679.1|	58.9	6e-08	PREDICTED: similar to Rim2, partial [Ornithorhynchus anatinus]	sp|P21997|SSGP_VOLCA	56.2	6e-08	Sulfated surface glycoprotein 185 OS=Volvox carteri PE=1 SV=1	SP0117	54.3	5e-08	COG5263	FOG: Glucan-binding domain (YG repeat)	K01104	5e-07	52.8	rno:117552	protein-tyrosine phosphatase [EC:3.1.3.48]	-	-	-
Unigene001506	Unigene101356_T	257	17	2.1171	--	--	--	--	--	--	--	--	--	--	--	--	--	--	--	--	--	--	-	-	-
Unigene001507	Unigene101357_T	207	6	0.9277	--	--	--	--	--	--	--	--	--	--	--	--	--	--	--	--	--	--	-	-	-
Unigene001508	Unigene101358_T	286	15	1.6786	gi|224090759|ref|XP_002191136.1|	168	5e-41	PREDICTED: similar to RAS and EF-hand domain containing [Taeniopygia guttata]	sp|Q08CX1|RASEF_XENTR	129	4e-30	Ras and EF-hand domain-containing protein OS=Xenopus tropicalis GN=rasef PE=2 SV=1	--	--	--	--	--	--	--	--	--	--	GO:0035556//intracellular signal transduction;GO:0006810//transport	GO:0046872//metal ion binding;GO:0032561//guanyl ribonucleotide binding	GO:0044444//cytoplasmic part
Unigene001509	Unigene101359_T	249	13	1.6709	gi|327264251|ref|XP_003216928.1|	175	4e-43	PREDICTED: voltage-dependent L-type calcium channel subunit alpha-1F-like [Anolis carolinensis]	sp|P27732|CAC1D_RAT	174	2e-43	Voltage-dependent L-type calcium channel subunit alpha-1D OS=Rattus norvegicus GN=Cacna1d PE=1 SV=2	--	--	--	--	--	K04851	1e-43	174	mdo:100014450	voltage-dependent calcium channel L type alpha-1D	GO:0015980//energy derivation by oxidation of organic compounds;GO:0007611//learning or memory;GO:0006816//calcium ion transport;GO:0032412//regulation of ion transmembrane transporter activity;GO:0050954//sensory perception of mechanical stimulus;GO:0030073//insulin secretion;GO:0006935//chemotaxis;GO:0007187//G-protein signaling, coupled to cyclic nucleotide second messenger	GO:0005245//voltage-gated calcium channel activity	GO:0034704//calcium channel complex;GO:0044459//plasma membrane part
Unigene001510	Unigene10135_T	479	56	3.7417	--	--	--	--	--	--	--	--	--	--	--	--	--	--	--	--	--	--	-	-	-
Unigene001511	Unigene101360_T	255	11	1.3806	--	--	--	--	--	--	--	--	--	--	--	--	--	--	--	--	--	--	-	-	-
Unigene001512	Unigene101361_T	332	21	2.0244	--	--	--	--	--	--	--	--	--	--	--	--	--	--	--	--	--	--	-	-	-
Unigene001513	Unigene101362_T	227	9	1.2689	--	--	--	--	--	--	--	--	--	--	--	--	--	--	--	--	--	--	-	-	-
Unigene001514	Unigene101363_T	264	6	0.7274	--	--	--	--	--	--	--	--	--	--	--	--	--	--	--	--	--	--	-	-	-
Unigene001515	Unigene101364_T	331	17	1.6438	--	--	--	--	--	--	--	--	--	--	--	--	--	--	--	--	--	--	-	-	-
Unigene001516	Unigene101365_T	292	12	1.3153	--	--	--	--	--	--	--	--	--	--	--	--	--	--	--	--	--	--	-	-	-
Unigene001517	Unigene101366_T	293	19	2.0754	--	--	--	--	--	--	--	--	--	--	--	--	--	--	--	--	--	--	-	-	-
Unigene001518	Unigene101367_T	266	17	2.0454	--	--	--	--	--	--	--	--	--	--	--	--	--	--	--	--	--	--	-	-	-
Unigene001519	Unigene101368_T	311	14	1.4407	--	--	--	--	--	--	--	--	--	--	--	--	--	--	--	--	--	--	-	-	-
Unigene001520	Unigene101369_T	219	7	1.023	gi|224083636|ref|XP_002193320.1|	80.1	2e-14	PREDICTED: similar to robo4 [Taeniopygia guttata]	--	--	--	--	--	--	--	--	--	K06784	3e-15	80.1	tgu:100219539	roundabout, axon guidance receptor 4	-	-	-
Unigene001521	Unigene10136_T	430	21	1.563	--	--	--	--	--	--	--	--	--	--	--	--	--	--	--	--	--	--	-	-	-
Unigene001522	Unigene101370_T	221	18	2.6067	--	--	--	--	--	--	--	--	--	--	--	--	--	--	--	--	--	--	-	-	-
Unigene001523	Unigene101371_T	256	10	1.2502	--	--	--	--	--	--	--	--	--	--	--	--	--	--	--	--	--	--	-	-	-
Unigene001524	Unigene101372_T	266	8	0.9626	--	--	--	--	--	--	--	--	--	--	--	--	--	--	--	--	--	--	-	-	-
Unigene001525	Unigene101373_T	327	9	0.8809	--	--	--	--	--	--	--	--	--	--	--	--	--	--	--	--	--	--	-	-	-
Unigene001526	Unigene101374_T	227	6	0.8459	--	--	--	--	--	--	--	--	--	--	--	--	--	--	--	--	--	--	-	-	-
Unigene001527	Unigene101375_T	284	14	1.5777	--	--	--	--	--	--	--	--	--	--	--	--	--	--	--	--	--	--	-	-	-
Unigene001528	Unigene101376_T	304	13	1.3686	--	--	--	--	--	--	--	--	--	--	--	--	--	--	--	--	--	--	-	-	-
Unigene001529	Unigene101377_T	267	10	1.1987	--	--	--	--	--	--	--	--	--	--	--	--	--	--	--	--	--	--	-	-	-
Unigene001530	Unigene101378_T	284	13	1.465	--	--	--	--	--	--	--	--	--	--	--	--	--	--	--	--	--	--	-	-	-
Unigene001531	Unigene101379_T	283	15	1.6964	--	--	--	--	--	--	--	--	--	--	--	--	--	--	--	--	--	--	-	-	-
Unigene001532	Unigene10137_T	683	39	1.8275	--	--	--	--	--	--	--	--	--	--	--	--	--	--	--	--	--	--	-	-	-
Unigene001533	Unigene101380_T	311	7	0.7204	gi|118104615|ref|XP_424420.2|	135	4e-31	PREDICTED: similar to KIAA1281 protein [Gallus gallus]	sp|Q56A10|ZN608_MOUSE	134	2e-31	Zinc finger protein 608 OS=Mus musculus GN=Znf608 PE=2 SV=1	--	--	--	--	--	K10847	2e-06	50.8	spu:582941	DNA-repair protein complementing XP-A cells	-	GO:0046914//transition metal ion binding	GO:0044464//cell part
Unigene001534	Unigene101381_T	247	15	1.9436	--	--	--	--	--	--	--	--	--	--	--	--	--	--	--	--	--	--	-	-	-
Unigene001535	Unigene101382_T	280	11	1.2573	--	--	--	--	--	--	--	--	--	--	--	--	--	--	--	--	--	--	-	-	-
Unigene001536	Unigene101383_T	263	11	1.3386	--	--	--	--	--	--	--	--	--	--	--	--	--	--	--	--	--	--	-	-	-
Unigene001537	Unigene101384_T	255	8	1.0041	--	--	--	--	--	--	--	--	--	--	--	--	--	--	--	--	--	--	-	-	-
Unigene001538	Unigene101385_T	295	6	0.6509	gi|224139530|ref|XP_002194406.1|	49.3	1e-06	PREDICTED: similar to pol-like protein ENS-3, partial [Taeniopygia guttata]	--	--	--	--	--	--	--	--	--	--	--	--	--	--	-	-	-
Unigene001539	Unigene101386_T	222	6	0.865	--	--	--	--	--	--	--	--	--	--	--	--	--	--	--	--	--	--	-	-	-
Unigene001540	Unigene101387_T	443	12	0.867	--	--	--	--	--	--	--	--	--	--	--	--	--	--	--	--	--	--	-	-	-
Unigene001541	Unigene101388_T	296	15	1.6219	--	--	--	--	--	--	--	--	--	--	--	--	--	--	--	--	--	--	-	-	-
Unigene001542	Unigene101389_T	249	8	1.0283	gi|326922705|ref|XP_003207587.1|	136	2e-31	PREDICTED: acetylcholine receptor subunit alpha-like [Meleagris gallopavo]	sp|P09479|ACHA_CHICK	136	4e-32	Acetylcholine receptor subunit alpha OS=Gallus gallus GN=CHRNA1 PE=1 SV=1	--	--	--	--	--	K04803	3e-32	136	gga:395608	nicotinic acetylcholine receptor alpha-1 (muscle)	GO:0001508//regulation of action potential;GO:0006810//transport;GO:0006941//striated muscle contraction;GO:0048741//skeletal muscle fiber development;GO:0050879//multicellular organismal movement;GO:0048589//developmental growth;GO:0007268//synaptic transmission	GO:0042165//neurotransmitter binding;GO:0005231//excitatory extracellular ligand-gated ion channel activity;GO:0004888//transmembrane receptor activity	GO:0045202//synapse;GO:0005887//integral to plasma membrane
Unigene001543	Unigene10138_T	254	17	2.1421	--	--	--	--	--	--	--	--	--	--	--	--	--	--	--	--	--	--	-	-	-
Unigene001544	Unigene101390_T	229	10	1.3976	gi|301611013|ref|XP_002935032.1|	111	8e-24	PREDICTED: glutamate [NMDA] receptor subunit epsilon-4-like [Xenopus (Silurana) tropicalis]	sp|Q03391|NMDE4_MOUSE	93.6	4e-19	Glutamate [NMDA] receptor subunit epsilon-4 OS=Mus musculus GN=Grin2d PE=1 SV=2	--	--	--	--	--	K05212	9e-25	111	xtr:100496465	glutamate receptor, ionotropic, N-methyl-D-aspartate 2D	GO:0050974//detection of mechanical stimulus involved in sensory perception;GO:0051931;GO:0007270//neuron-neuron synaptic transmission;GO:0051899//membrane depolarization;GO:0007626//locomotory behavior;GO:0034220//ion transmembrane transport	GO:0004970//ionotropic glutamate receptor activity;GO:0005231//excitatory extracellular ligand-gated ion channel activity;GO:0005244//voltage-gated ion channel activity;GO:0016597//amino acid binding	GO:0030313;GO:0005624//membrane fraction;GO:0008328//ionotropic glutamate receptor complex
Unigene001545	Unigene101391_T	309	12	1.2429	--	--	--	--	--	--	--	--	--	--	--	--	--	--	--	--	--	--	-	-	-
Unigene001546	Unigene101392_T	244	8	1.0493	--	--	--	--	--	--	--	--	--	--	--	--	--	--	--	--	--	--	-	-	-
Unigene001547	Unigene101393_T	272	11	1.2943	--	--	--	--	--	--	--	--	--	--	--	--	--	--	--	--	--	--	-	-	-
Unigene001548	Unigene101394_T	269	9	1.0708	--	--	--	--	--	--	--	--	--	--	--	--	--	--	--	--	--	--	-	-	-
Unigene001549	Unigene101395_T	283	9	1.0178	--	--	--	--	--	--	--	--	--	--	--	--	--	--	--	--	--	--	-	-	-
Unigene001550	Unigene101396_T	219	8	1.1691	--	--	--	--	--	--	--	--	--	--	--	--	--	--	--	--	--	--	-	-	-
Unigene001551	Unigene101397_T	247	11	1.4253	--	--	--	--	--	--	--	--	--	--	--	--	--	--	--	--	--	--	-	-	-
Unigene001552	Unigene101398_T	203	4	0.6306	--	--	--	--	--	--	--	--	--	--	--	--	--	--	--	--	--	--	-	-	-
Unigene001553	Unigene101399_T	256	9	1.1252	--	--	--	--	--	--	--	--	--	--	--	--	--	--	--	--	--	--	-	-	-
Unigene001554	Unigene10139_T	300	22	2.347	--	--	--	--	--	--	--	--	--	--	--	--	--	--	--	--	--	--	-	-	-
Unigene001555	Unigene1013_T	2429	6	0.0791	gi|1362732|pir||S56750	617	1e-174	single stranded D box binding factor 2 - chicken	sp|Q99729|ROAA_HUMAN	520	2e-146	Heterogeneous nuclear ribonucleoprotein A/B OS=Homo sapiens GN=HNRNPAB PE=1 SV=2	SPAC140.02	122	3e-27	COG0724	RNA-binding proteins (RRM domain)	K13044	2e-159	563	tgu:100220480	heterogeneous nuclear ribonucleoprotein A/B/D	-	-	-
Unigene001556	Unigene101400_T	204	8	1.2551	--	--	--	--	--	--	--	--	--	--	--	--	--	--	--	--	--	--	-	-	-
Unigene001557	Unigene101401_T	325	18	1.7726	gi|326913316|ref|XP_003202985.1|	156	2e-37	PREDICTED: G protein-activated inward rectifier potassium channel 2-like, partial [Meleagris gallopavo]	sp|P48550|IRK6_RAT	133	3e-31	G protein-activated inward rectifier potassium channel 2 OS=Rattus norvegicus GN=Kcnj6 PE=2 SV=1	--	--	--	--	--	K05000	3e-38	156	gga:427983	potassium inwardly-rectifying channel subfamily J member 6	GO:0006575//cellular modified amino acid metabolic process;GO:0007267//cell-cell signaling;GO:0009628//response to abiotic stimulus;GO:0034220//ion transmembrane transport;GO:0030001//metal ion transport	GO:0005488//binding;GO:0005242//inward rectifier potassium channel activity	GO:0043231//intracellular membrane-bounded organelle;GO:0043005//neuron projection;GO:0043025//neuronal cell body;GO:0005887//integral to plasma membrane
Unigene001558	Unigene101402_T	266	10	1.2032	gi|327264291|ref|XP_003216947.1|	63.9	2e-09	PREDICTED: n-alpha-acetyltransferase 10, NatA catalytic subunit-like [Anolis carolinensis]	sp|Q9QY36|NAA10_MOUSE	60.1	4e-09	N-alpha-acetyltransferase 10, NatA catalytic subunit OS=Mus musculus GN=Naa10 PE=1 SV=1	--	--	--	--	--	K00670	3e-09	60.1	ecb:100058039	peptide alpha-N-acetyltransferase [EC:2.3.1.88]	-	-	-
Unigene001559	Unigene101403_T	231	13	1.8011	--	--	--	--	--	--	--	--	--	--	--	--	--	--	--	--	--	--	-	-	-
Unigene001560	Unigene101404_T	501	28	1.7887	gi|45382291|ref|NP_990168.1|	244	8e-64	17-beta-hydroxysteroid dehydrogenase [Gallus gallus] >gi|1944049|dbj|BAA19567.1| 17-beta-hydroxysteroid dehydrogenase [Gallus gallus]	sp|Q1WNP0|DHB1_PANTR	173	6e-43	Estradiol 17-beta-dehydrogenase 1 OS=Pan troglodytes GN=HSD17B1 PE=3 SV=3	CAC3335	98.2	6e-21	COG1028	Dehydrogenases with different specificities (related to short-chain alcohol dehydrogenases)	K00044	1e-64	244	gga:395641	estradiol 17beta-dehydrogenase [EC:1.1.1.62]	GO:0006694//steroid biosynthetic process	GO:0033764	GO:0044444//cytoplasmic part
Unigene001561	Unigene101405_T	211	9	1.3651	--	--	--	--	--	--	--	--	--	--	--	--	--	--	--	--	--	--	-	-	-
Unigene001562	Unigene101406_T	244	13	1.7052	--	--	--	--	--	--	--	--	--	--	--	--	--	--	--	--	--	--	-	-	-
Unigene001563	Unigene101407_T	234	8	1.0942	--	--	--	--	--	--	--	--	--	--	--	--	--	--	--	--	--	--	-	-	-
Unigene001564	Unigene101408_T	245	9	1.1757	--	--	--	--	--	--	--	--	--	--	--	--	--	--	--	--	--	--	-	-	-
Unigene001565	Unigene101409_T	243	10	1.3171	--	--	--	--	--	--	--	--	--	--	--	--	--	--	--	--	--	--	-	-	-
Unigene001566	Unigene10140_T	383	22	1.8384	--	--	--	--	--	--	--	--	--	--	--	--	--	--	--	--	--	--	-	-	-
Unigene001567	Unigene101410_T	279	11	1.2618	--	--	--	--	--	--	--	--	--	--	--	--	--	--	--	--	--	--	-	-	-
Unigene001568	Unigene101411_T	307	18	1.8765	--	--	--	--	--	--	--	--	--	--	--	--	--	--	--	--	--	--	-	-	-
Unigene001569	Unigene101412_T	239	8	1.0713	--	--	--	--	--	--	--	--	--	--	--	--	--	--	--	--	--	--	-	-	-
Unigene001570	Unigene101413_T	432	17	1.2595	gi|326928624|ref|XP_003210476.1|	223	2e-57	PREDICTED: polycystic kidney disease 2-like 2 protein-like [Meleagris gallopavo]	sp|Q9JLG4|PK2L2_MOUSE	175	1e-43	Polycystic kidney disease 2-like 2 protein OS=Mus musculus GN=Pkd2l2 PE=2 SV=1	--	--	--	--	--	K04991	4e-57	219	gga:416298	polycystin 2L2	GO:0006810//transport	GO:0046872//metal ion binding	GO:0031224//intrinsic to membrane
Unigene001571	Unigene101414_T	245	9	1.1757	--	--	--	--	--	--	--	--	--	--	--	--	--	--	--	--	--	--	-	-	-
Unigene001572	Unigene101415_T	256	14	1.7503	--	--	--	--	--	--	--	--	--	--	--	--	--	--	--	--	--	--	-	-	-
Unigene001573	Unigene101416_T	301	13	1.3823	--	--	--	--	--	--	--	--	--	--	--	--	--	--	--	--	--	--	-	-	-
Unigene001574	Unigene101417_T	214	15	2.2433	--	--	--	--	--	--	--	--	--	--	--	--	--	--	--	--	--	--	-	-	-
Unigene001575	Unigene101418_T	498	25	1.6067	--	--	--	--	--	--	--	--	--	--	--	--	--	--	--	--	--	--	-	-	-
Unigene001576	Unigene101419_T	402	18	1.4331	--	--	--	--	--	--	--	--	--	--	--	--	--	--	--	--	--	--	-	-	-
Unigene001577	Unigene10141_T	274	17	1.9857	--	--	--	--	--	--	--	--	--	--	--	--	--	--	--	--	--	--	-	-	-
Unigene001578	Unigene101420_T	231	10	1.3855	gi|328786724|ref|XP_395500.4|	98.2	9e-20	PREDICTED: DNA replication licensing factor MCM8 [Apis mellifera]	sp|Q5UPE4|COLL1_MIMIV	75.5	1e-13	Collagen-like protein 1 OS=Acanthamoeba polyphaga mimivirus GN=MIMI_L71 PE=4 SV=1	--	--	--	--	--	K10379	2e-09	60.5	ecb:100065124	beaded filament structural protein 2, phakinin	GO:0006351//transcription, DNA-dependent	GO:0005488//binding	-
Unigene001579	Unigene101421_T	271	14	1.6534	--	--	--	--	--	--	--	--	--	--	--	--	--	--	--	--	--	--	-	-	-
Unigene001580	Unigene101422_T	412	19	1.476	--	--	--	--	--	--	--	--	--	--	--	--	--	--	--	--	--	--	-	-	-
Unigene001581	Unigene101423_T	329	11	1.0701	--	--	--	--	--	--	--	--	--	--	--	--	--	--	--	--	--	--	-	-	-
Unigene001582	Unigene101424_T	277	24	2.773	--	--	--	--	--	--	--	--	--	--	--	--	--	--	--	--	--	--	-	-	-
Unigene001583	Unigene101425_T	299	15	1.6056	--	--	--	--	--	--	--	--	--	--	--	--	--	--	--	--	--	--	-	-	-
Unigene001584	Unigene101426_T	349	11	1.0088	--	--	--	--	--	--	--	--	--	--	--	--	--	--	--	--	--	--	-	-	-
Unigene001585	Unigene101427_T	251	5	0.6376	gi|195446675|ref|XP_002070875.1|	57	2e-07	GK25435 [Drosophila willistoni] >gi|194166960|gb|EDW81861.1| GK25435 [Drosophila willistoni]	--	--	--	--	--	--	--	--	--	K12831	2e-06	51.2	dre:192318	splicing factor 3B subunit 4	-	-	-
Unigene001586	Unigene101428_T	272	10	1.1767	--	--	--	--	--	--	--	--	--	--	--	--	--	--	--	--	--	--	-	-	-
Unigene001587	Unigene101429_T	251	13	1.6576	--	--	--	--	--	--	--	--	--	--	--	--	--	--	--	--	--	--	-	-	-
Unigene001588	Unigene10142_T	225	15	2.1337	gi|50747031|ref|XP_420728.1|	103	2e-21	PREDICTED: similar to MGC89839 protein [Gallus gallus]	sp|Q8N8F6|YIPF7_HUMAN	68.6	1e-11	Protein YIPF7 OS=Homo sapiens GN=YIPF7 PE=1 SV=2	--	--	--	--	--	--	--	--	--	--	-	-	GO:0016020//membrane
Unigene001589	Unigene101430_T	255	18	2.2592	gi|118087109|ref|XP_001233132.1|	102	5e-21	PREDICTED: hypothetical protein [Gallus gallus]	--	--	--	--	--	--	--	--	--	--	--	--	--	--	-	-	-
Unigene001590	Unigene101431_T	381	21	1.7641	--	--	--	--	--	--	--	--	--	--	--	--	--	--	--	--	--	--	-	-	-
Unigene001591	Unigene101432_T	234	2	0.2735	--	--	--	--	--	--	--	--	--	--	--	--	--	--	--	--	--	--	-	-	-
Unigene001592	Unigene101433_T	466	23	1.5796	--	--	--	--	--	--	--	--	--	--	--	--	--	--	--	--	--	--	-	-	-
Unigene001593	Unigene101434_T	254	5	0.63	--	--	--	--	--	--	--	--	--	--	--	--	--	--	--	--	--	--	-	-	-
Unigene001594	Unigene101435_T	243	9	1.1854	--	--	--	--	--	--	--	--	--	--	--	--	--	--	--	--	--	--	-	-	-
Unigene001595	Unigene101436_T	329	14	1.3619	--	--	--	--	--	--	--	--	--	--	--	--	--	--	--	--	--	--	-	-	-
Unigene001596	Unigene101437_T	275	10	1.1638	--	--	--	--	--	--	--	--	--	--	--	--	--	--	--	--	--	--	-	-	-
Unigene001597	Unigene101438_T	238	9	1.2103	--	--	--	--	--	--	--	--	--	--	--	--	--	--	--	--	--	--	-	-	-
Unigene001598	Unigene101439_T	289	15	1.6612	--	--	--	--	--	--	--	--	--	--	--	--	--	--	--	--	--	--	-	-	-
Unigene001599	Unigene10143_T	254	17	2.1421	gi|332840155|ref|XP_003313934.1|	179	4e-44	PREDICTED: anoctamin-4 isoform 1 [Pan troglodytes]	sp|Q8C5H1|ANO4_MOUSE	179	6e-45	Anoctamin-4 OS=Mus musculus GN=Ano4 PE=2 SV=2	--	--	--	--	--	--	--	--	--	--	GO:0015698//inorganic anion transport	GO:0005253//anion channel activity	GO:0034702//ion channel complex
Unigene001600	Unigene101440_T	303	11	1.1619	--	--	--	--	--	--	--	--	--	--	--	--	--	--	--	--	--	--	-	-	-
Unigene001601	Unigene101441_T	263	10	1.2169	--	--	--	--	--	--	--	--	--	--	--	--	--	--	--	--	--	--	-	-	-
Unigene001602	Unigene101442_T	429	19	1.4175	--	--	--	--	--	--	--	--	--	--	--	--	--	--	--	--	--	--	-	-	-
Unigene001603	Unigene101443_T	440	17	1.2366	--	--	--	--	--	--	--	--	--	--	--	--	--	--	--	--	--	--	-	-	-
Unigene001604	Unigene101444_T	231	13	1.8011	--	--	--	--	--	--	--	--	--	--	--	--	--	--	--	--	--	--	-	-	-
Unigene001605	Unigene101445_T	271	14	1.6534	--	--	--	--	--	--	--	--	--	--	--	--	--	--	--	--	--	--	-	-	-
Unigene001606	Unigene101446_T	304	13	1.3686	--	--	--	--	--	--	--	--	--	--	--	--	--	--	--	--	--	--	-	-	-
Unigene001607	Unigene101447_T	368	14	1.2176	--	--	--	--	--	--	--	--	--	--	--	--	--	--	--	--	--	--	-	-	-
Unigene001608	Unigene101448_T	249	10	1.2853	--	--	--	--	--	--	--	--	--	--	--	--	--	--	--	--	--	--	-	-	-
Unigene001609	Unigene101449_T	233	15	2.0604	gi|326927959|ref|XP_003210154.1|	79.3	4e-14	PREDICTED: kelch repeat and BTB domain-containing protein 12-like [Meleagris gallopavo]	sp|Q9D618|KBTBC_MOUSE	67.8	2e-11	Kelch repeat and BTB domain-containing protein 12 OS=Mus musculus GN=Kbtbd12 PE=2 SV=2	--	--	--	--	--	--	--	--	--	--	-	-	-
Unigene001610	Unigene10144_T	248	31	4.0006	--	--	--	--	--	--	--	--	--	--	--	--	--	--	--	--	--	--	-	-	-
Unigene001611	Unigene101450_T	251	8	1.0201	--	--	--	--	--	--	--	--	--	--	--	--	--	--	--	--	--	--	-	-	-
Unigene001612	Unigene101451_T	244	13	1.7052	--	--	--	--	--	--	--	--	--	--	--	--	--	--	--	--	--	--	-	-	-
Unigene001613	Unigene101452_T	330	16	1.5518	--	--	--	--	--	--	--	--	--	--	--	--	--	--	--	--	--	--	-	-	-
Unigene001614	Unigene101453_T	264	11	1.3335	--	--	--	--	--	--	--	--	--	--	--	--	--	--	--	--	--	--	-	-	-
Unigene001615	Unigene101454_T	352	14	1.2729	--	--	--	--	--	--	--	--	--	--	--	--	--	--	--	--	--	--	-	-	-
Unigene001616	Unigene101455_T	318	13	1.3084	--	--	--	--	--	--	--	--	--	--	--	--	--	--	--	--	--	--	-	-	-
Unigene001617	Unigene101456_T	324	10	0.9878	--	--	--	--	--	--	--	--	--	--	--	--	--	--	--	--	--	--	-	-	-
Unigene001618	Unigene101457_T	277	14	1.6176	--	--	--	--	--	--	--	--	--	--	--	--	--	--	--	--	--	--	-	-	-
Unigene001619	Unigene101458_T	235	8	1.0895	--	--	--	--	--	--	--	--	--	--	--	--	--	--	--	--	--	--	-	-	-
Unigene001620	Unigene101459_T	229	9	1.2578	--	--	--	--	--	--	--	--	--	--	--	--	--	--	--	--	--	--	-	-	-
Unigene001621	Unigene10145_T	229	42	5.8699	gi|224045469|ref|XP_002196435.1|	108	6e-23	PREDICTED: similar to asteroid homolog 1 [Taeniopygia guttata]	sp|Q5RCY5|ASTE1_PONAB	58.2	2e-08	Protein asteroid homolog 1 OS=Pongo abelii GN=ASTE1 PE=2 SV=1	--	--	--	--	--	--	--	--	--	--	-	-	-
Unigene001622	Unigene101460_T	281	10	1.139	--	--	--	--	--	--	--	--	--	--	--	--	--	--	--	--	--	--	-	-	-
Unigene001623	Unigene101461_T	209	8	1.2251	--	--	--	--	--	--	--	--	--	--	--	--	--	--	--	--	--	--	-	-	-
Unigene001624	Unigene101462_T	249	17	2.1851	--	--	--	--	--	--	--	--	--	--	--	--	--	--	--	--	--	--	-	-	-
Unigene001625	Unigene101463_T	211	11	1.6685	--	--	--	--	--	--	--	--	--	--	--	--	--	--	--	--	--	--	-	-	-
Unigene001626	Unigene101464_T	223	6	0.8611	--	--	--	--	--	--	--	--	--	--	--	--	--	--	--	--	--	--	-	-	-
Unigene001627	Unigene101465_T	321	14	1.3959	--	--	--	--	--	--	--	--	--	--	--	--	--	--	--	--	--	--	-	-	-
Unigene001628	Unigene101466_T	301	13	1.3823	--	--	--	--	--	--	--	--	--	--	--	--	--	--	--	--	--	--	-	-	-
Unigene001629	Unigene101467_T	293	11	1.2016	--	--	--	--	--	--	--	--	--	--	--	--	--	--	--	--	--	--	-	-	-
Unigene001630	Unigene101468_T	302	7	0.7418	--	--	--	--	--	--	--	--	--	--	--	--	--	--	--	--	--	--	-	-	-
Unigene001631	Unigene101469_T	267	17	2.0378	--	--	--	--	--	--	--	--	--	--	--	--	--	--	--	--	--	--	-	-	-
Unigene001632	Unigene10146_T	399	30	2.4064	--	--	--	--	--	--	--	--	--	--	--	--	--	--	--	--	--	--	-	-	-
Unigene001633	Unigene101470_T	321	21	2.0938	--	--	--	--	--	--	--	--	--	--	--	--	--	--	--	--	--	--	-	-	-
Unigene001634	Unigene101471_T	257	9	1.1208	--	--	--	--	--	--	--	--	--	--	--	--	--	--	--	--	--	--	-	-	-
Unigene001635	Unigene101472_T	221	2	0.2896	--	--	--	--	--	--	--	--	--	--	--	--	--	--	--	--	--	--	-	-	-
Unigene001636	Unigene101473_T	233	9	1.2362	--	--	--	--	--	--	--	--	--	--	--	--	--	--	--	--	--	--	-	-	-
Unigene001637	Unigene101474_T	266	17	2.0454	--	--	--	--	--	--	--	--	--	--	--	--	--	--	--	--	--	--	-	-	-
Unigene001638	Unigene101475_T	264	12	1.4548	--	--	--	--	--	--	--	--	--	--	--	--	--	--	--	--	--	--	-	-	-
Unigene001639	Unigene101476_T	340	15	1.412	--	--	--	--	--	--	--	--	--	--	--	--	--	--	--	--	--	--	-	-	-
Unigene001640	Unigene101477_T	208	8	1.231	--	--	--	--	--	--	--	--	--	--	--	--	--	--	--	--	--	--	-	-	-
Unigene001641	Unigene101478_T	271	10	1.181	gi|327277860|ref|XP_003223681.1|	133	2e-30	PREDICTED: neurexophilin-2-like [Anolis carolinensis]	sp|O95158|NXPH4_HUMAN	104	2e-22	Neurexophilin-4 OS=Homo sapiens GN=NXPH4 PE=2 SV=3	--	--	--	--	--	--	--	--	--	--	GO:0007186//G-protein coupled receptor protein signaling pathway	GO:0005515//protein binding	-
Unigene001642	Unigene101479_T	284	12	1.3523	--	--	--	--	--	--	--	--	--	--	--	--	--	--	--	--	--	--	-	-	-
Unigene001643	Unigene10147_T	256	32	4.0006	--	--	--	--	--	--	--	--	--	--	--	--	--	--	--	--	--	--	-	-	-
Unigene001644	Unigene101480_T	209	11	1.6845	--	--	--	--	--	--	--	--	--	--	--	--	--	--	--	--	--	--	-	-	-
Unigene001645	Unigene101481_T	250	11	1.4082	--	--	--	--	--	--	--	--	--	--	--	--	--	--	--	--	--	--	-	-	-
Unigene001646	Unigene101482_T	334	22	2.1081	gi|326920661|ref|XP_003206587.1|	219	3e-56	PREDICTED: LOW QUALITY PROTEIN: ryanodine receptor 3 [Meleagris gallopavo]	sp|Q15413|RYR3_HUMAN	185	9e-47	Ryanodine receptor 3 OS=Homo sapiens GN=RYR3 PE=1 SV=3	--	--	--	--	--	K04963	9e-57	218	gga:396111	ryanodine receptor 3	GO:0023052//signaling;GO:0006875//cellular metal ion homeostasis;GO:0006816//calcium ion transport	GO:0005218//intracellular ligand-gated calcium channel activity;GO:0004871//signal transducer activity;GO:0046872//metal ion binding	GO:0031224//intrinsic to membrane;GO:0016528//sarcoplasm;GO:0005789//endoplasmic reticulum membrane
Unigene001647	Unigene101483_T	249	11	1.4139	--	--	--	--	--	--	--	--	--	--	--	--	--	--	--	--	--	--	-	-	-
Unigene001648	Unigene101484_T	325	14	1.3787	--	--	--	--	--	--	--	--	--	--	--	--	--	--	--	--	--	--	-	-	-
Unigene001649	Unigene101485_T	307	11	1.1468	--	--	--	--	--	--	--	--	--	--	--	--	--	--	--	--	--	--	-	-	-
Unigene001650	Unigene101486_T	250	10	1.2802	--	--	--	--	--	--	--	--	--	--	--	--	--	--	--	--	--	--	-	-	-
Unigene001651	Unigene101487_T	276	8	0.9277	--	--	--	--	--	--	--	--	--	--	--	--	--	--	--	--	--	--	-	-	-
Unigene001652	Unigene101488_T	233	2	0.2747	gi|326925633|ref|XP_003209016.1|	142	5e-33	PREDICTED: myosin-VIIb-like [Meleagris gallopavo]	sp|Q28970|MYO7A_PIG	123	4e-28	Myosin-VIIa (Fragment) OS=Sus scrofa GN=MYO7A PE=2 SV=1	SPBC146.13c	74.3	5e-14	COG5022	Myosin heavy chain	K10359	6e-34	142	tgu:100226327	myosin VII	GO:0051648//vesicle localization;GO:0030029//actin filament-based process;GO:0007033//vacuole organization;GO:0050953//sensory perception of light stimulus;GO:0006906//vesicle fusion;GO:0009913//epidermal cell differentiation;GO:0009207;GO:0050954//sensory perception of mechanical stimulus;GO:0060122//inner ear receptor stereocilium organization;GO:0006897//endocytosis;GO:0042471//ear morphogenes…	GO:0008092//cytoskeletal protein binding;GO:0042802//identical protein binding;GO:0032559;GO:0042623//ATPase activity, coupled	GO:0031513//nonmotile primary cilium;GO:0016461//unconventional myosin complex;GO:0005902//microvillus;GO:0005764//lysosome;GO:0048770;GO:0044459//plasma membrane part
Unigene001653	Unigene101489_T	295	9	0.9764	--	--	--	--	--	--	--	--	--	--	--	--	--	--	--	--	--	--	-	-	-
Unigene001654	Unigene10148_T	364	27	2.374	--	--	--	--	--	--	--	--	--	--	--	--	--	--	--	--	--	--	-	-	-
Unigene001655	Unigene101490_T	284	11	1.2396	--	--	--	--	--	--	--	--	--	--	--	--	--	--	--	--	--	--	-	-	-
Unigene001656	Unigene101491_T	674	27	1.2821	--	--	--	--	--	--	--	--	--	--	--	--	--	--	--	--	--	--	-	-	-
Unigene001657	Unigene101492_T	247	8	1.0366	gi|326934146|ref|XP_003213155.1|	64.7	1e-09	PREDICTED: keratin, type I cytoskeletal 12-like [Meleagris gallopavo]	sp|P25030|K1C20_RAT	51.6	2e-06	Keratin, type I cytoskeletal 20 OS=Rattus norvegicus GN=Krt20 PE=2 SV=2	--	--	--	--	--	K07604	1e-10	64.7	gga:428314	type I keratin, acidic	-	-	-
Unigene001658	Unigene101493_T	264	11	1.3335	--	--	--	--	--	--	--	--	--	--	--	--	--	--	--	--	--	--	-	-	-
Unigene001659	Unigene101494_T	253	10	1.265	--	--	--	--	--	--	--	--	--	--	--	--	--	--	--	--	--	--	-	-	-
Unigene001660	Unigene101495_T	233	11	1.511	gi|224060613|ref|XP_002190613.1|	147	2e-34	PREDICTED: similar to CPD photolyase-like [Taeniopygia guttata]	sp|Q28811|PHR_POTTR	110	2e-24	Deoxyribodipyrimidine photo-lyase OS=Potorous tridactylus GN=PHR PE=2 SV=1	MA4066	72	2e-13	COG0415	Deoxyribodipyrimidine photolyase	K01669	2e-34	143	gga:424919	deoxyribodipyrimidine photo-lyase [EC:4.1.99.3]	GO:0033554//cellular response to stress;GO:0006259//DNA metabolic process	GO:0003913//DNA photolyase activity	-
Unigene001661	Unigene101496_T	296	14	1.5138	--	--	--	--	--	--	--	--	--	--	--	--	--	--	--	--	--	--	-	-	-
Unigene001662	Unigene101497_T	237	19	2.5658	--	--	--	--	--	--	--	--	--	--	--	--	--	--	--	--	--	--	-	-	-
Unigene001663	Unigene101498_T	221	6	0.8689	--	--	--	--	--	--	--	--	--	--	--	--	--	--	--	--	--	--	-	-	-
Unigene001664	Unigene101499_T	317	11	1.1106	--	--	--	--	--	--	--	--	--	--	--	--	--	--	--	--	--	--	-	-	-
Unigene001665	Unigene10149_T	335	20	1.9107	gi|347227|gb|AAA49027.1|	77.4	2e-13	reverse transcriptase [Gallus gallus]	--	--	--	--	--	--	--	--	--	--	--	--	--	--	GO:0009987//cellular process	GO:0046872//metal ion binding	-
Unigene001666	Unigene1014_T	2541	2	0.0252	gi|45384514|ref|NP_990659.1|	498	1e-139	heterogeneous nuclear ribonucleoprotein A/B [Gallus gallus] >gi|515838|emb|CAA56586.1| single stranded D box binding factor [Gallus gallus]	sp|Q99020|ROAA_MOUSE	429	4e-119	Heterogeneous nuclear ribonucleoprotein A/B OS=Mus musculus GN=Hnrnpab PE=1 SV=1	SPAC140.02	124	8e-28	COG0724	RNA-binding proteins (RRM domain)	K13044	8e-140	498	gga:396268	heterogeneous nuclear ribonucleoprotein A/B/D	-	-	-
Unigene001667	Unigene101500_T	303	16	1.69	--	--	--	--	--	--	--	--	--	--	--	--	--	--	--	--	--	--	-	-	-
Unigene001668	Unigene101501_T	314	19	1.9366	--	--	--	--	--	--	--	--	--	--	--	--	--	--	--	--	--	--	-	-	-
Unigene001669	Unigene101502_T	237	8	1.0803	--	--	--	--	--	--	--	--	--	--	--	--	--	--	--	--	--	--	-	-	-
Unigene001670	Unigene101503_T	256	16	2.0003	--	--	--	--	--	--	--	--	--	--	--	--	--	--	--	--	--	--	-	-	-
Unigene001671	Unigene101504_T	431	18	1.3366	--	--	--	--	--	--	--	--	--	--	--	--	--	--	--	--	--	--	-	-	-
Unigene001672	Unigene101505_T	237	6	0.8103	gi|297692227|ref|XP_002823463.1|	168	5e-41	PREDICTED: SH3 and cysteine-rich domain-containing protein 3-like isoform 2 [Pongo abelii]	sp|Q8BZ71|STAC3_MOUSE	168	9e-42	SH3 and cysteine-rich domain-containing protein 3 OS=Mus musculus GN=Stac3 PE=2 SV=1	--	--	--	--	--	K06068	2e-08	57.4	xla:404227	novel protein kinase C [EC:2.7.11.13]	GO:0007165//signal transduction	GO:0005515//protein binding;GO:0043169//cation binding	-
Unigene001673	Unigene101506_T	237	6	0.8103	--	--	--	--	--	--	--	--	--	--	--	--	--	--	--	--	--	--	-	-	-
Unigene001674	Unigene101507_T	280	19	2.1718	--	--	--	--	--	--	--	--	--	--	--	--	--	--	--	--	--	--	-	-	-
Unigene001675	Unigene101508_T	328	16	1.5612	--	--	--	--	--	--	--	--	--	--	--	--	--	--	--	--	--	--	-	-	-
Unigene001676	Unigene101509_T	281	23	2.6196	--	--	--	--	--	--	--	--	--	--	--	--	--	--	--	--	--	--	-	-	-
Unigene001677	Unigene10150_T	258	25	3.1013	gi|224042821|ref|XP_002190056.1|	170	2e-41	PREDICTED: similar to adlican [Taeniopygia guttata]	sp|Q9NR99|MXRA5_HUMAN	143	3e-34	Matrix-remodeling-associated protein 5 OS=Homo sapiens GN=MXRA5 PE=2 SV=3	--	--	--	--	--	K06260	4e-09	59.7	gga:768872	platelet glycoprotein V	-	-	-
Unigene001678	Unigene101510_T	318	9	0.9058	--	--	--	--	--	--	--	--	--	--	--	--	--	--	--	--	--	--	-	-	-
Unigene001679	Unigene101511_T	256	8	1.0002	--	--	--	--	--	--	--	--	--	--	--	--	--	--	--	--	--	--	-	-	-
Unigene001680	Unigene101512_T	308	11	1.143	gi|38349125|gb|AAR18084.1|	206	3e-52	T-cell receptor delta chain V domain 1 [Anas platyrhynchos]	sp|P18533|HVM62_MOUSE	73.2	5e-13	Ig heavy chain V region 733 OS=Mus musculus PE=4 SV=1	--	--	--	--	--	K06856	1e-09	61.6	ptr:751072	immunoglobulin heavy chain	-	-	-
Unigene001681	Unigene101513_T	265	13	1.5701	--	--	--	--	--	--	--	--	--	--	--	--	--	--	--	--	--	--	-	-	-
Unigene001682	Unigene101514_T	234	7	0.9574	--	--	--	--	--	--	--	--	--	--	--	--	--	--	--	--	--	--	-	-	-
Unigene001683	Unigene101515_T	267	11	1.3186	--	--	--	--	--	--	--	--	--	--	--	--	--	--	--	--	--	--	-	-	-
Unigene001684	Unigene101516_T	255	10	1.2551	--	--	--	--	--	--	--	--	--	--	--	--	--	--	--	--	--	--	-	-	-
Unigene001685	Unigene101517_T	276	5	0.5798	gi|224083067|ref|XP_002188523.1|	69.3	4e-11	PREDICTED: similar to transmembrane protein 25 [Taeniopygia guttata]	sp|Q86YD3|TMM25_HUMAN	53.1	5e-07	Transmembrane protein 25 OS=Homo sapiens GN=TMEM25 PE=1 SV=1	--	--	--	--	--	--	--	--	--	--	-	-	-
Unigene001686	Unigene101518_T	275	15	1.7457	--	--	--	--	--	--	--	--	--	--	--	--	--	--	--	--	--	--	-	-	-
Unigene001687	Unigene101519_T	244	11	1.4428	--	--	--	--	--	--	--	--	--	--	--	--	--	--	--	--	--	--	-	-	-
Unigene001688	Unigene10151_T	372	37	3.1833	gi|118104493|ref|XP_429198.2|	250	1e-65	PREDICTED: similar to RP11-438B23.1 [Gallus gallus]	sp|Q3URE9|LIGO2_MOUSE	234	1e-61	Leucine-rich repeat and immunoglobulin-like domain-containing nogo receptor-interacting protein 2 OS=Mus musculus GN=Lingo2 PE=2 SV=1	--	--	--	--	--	K07523	1e-10	65.1	dre:553785	netrin-G1 ligand	-	-	GO:0031224//intrinsic to membrane
Unigene001689	Unigene101520_T	458	20	1.3976	--	--	--	--	--	--	--	--	--	--	--	--	--	--	--	--	--	--	-	-	-
Unigene001690	Unigene101521_T	273	12	1.4068	--	--	--	--	--	--	--	--	--	--	--	--	--	--	--	--	--	--	-	-	-
Unigene001691	Unigene101522_T	227	5	0.705	--	--	--	--	--	--	--	--	--	--	--	--	--	--	--	--	--	--	-	-	-
Unigene001692	Unigene101523_T	202	4	0.6338	--	--	--	--	--	--	--	--	--	--	--	--	--	--	--	--	--	--	-	-	-
Unigene001693	Unigene101524_T	252	8	1.016	--	--	--	--	--	--	--	--	--	--	--	--	--	--	--	--	--	--	-	-	-
Unigene001694	Unigene101525_T	257	12	1.4944	--	--	--	--	--	--	--	--	--	--	--	--	--	--	--	--	--	--	-	-	-
Unigene001695	Unigene101526_T	290	13	1.4347	--	--	--	--	--	--	--	--	--	--	--	--	--	--	--	--	--	--	-	-	-
Unigene001696	Unigene101527_T	224	8	1.143	--	--	--	--	--	--	--	--	--	--	--	--	--	--	--	--	--	--	-	-	-
Unigene001697	Unigene101528_T	279	12	1.3766	--	--	--	--	--	--	--	--	--	--	--	--	--	--	--	--	--	--	-	-	-
Unigene001698	Unigene101529_T	224	8	1.143	--	--	--	--	--	--	--	--	--	--	--	--	--	--	--	--	--	--	-	-	-
Unigene001699	Unigene10152_T	288	32	3.5561	gi|118086745|ref|XP_001235315.1|	52.4	6e-06	PREDICTED: hypothetical protein [Gallus gallus]	--	--	--	--	--	--	--	--	--	--	--	--	--	--	-	-	-
Unigene001700	Unigene101530_T	205	8	1.249	--	--	--	--	--	--	--	--	--	--	--	--	--	--	--	--	--	--	-	-	-
Unigene001701	Unigene101531_T	230	12	1.6698	--	--	--	--	--	--	--	--	--	--	--	--	--	--	--	--	--	--	-	-	-
Unigene001702	Unigene101532_T	252	13	1.6511	--	--	--	--	--	--	--	--	--	--	--	--	--	--	--	--	--	--	-	-	-
Unigene001703	Unigene101533_T	213	16	2.4041	gi|118101496|ref|XP_417696.2|	94.4	1e-18	PREDICTED: similar to socius [Gallus gallus]	sp|Q5T124|UBX11_HUMAN	52	1e-06	UBX domain-containing protein 11 OS=Homo sapiens GN=UBXN11 PE=2 SV=2	--	--	--	--	--	--	--	--	--	--	-	-	-
Unigene001704	Unigene101534_T	253	9	1.1385	--	--	--	--	--	--	--	--	--	--	--	--	--	--	--	--	--	--	-	-	-
Unigene001705	Unigene101535_T	241	7	0.9296	gi|149634626|ref|XP_001513734.1|	80.1	3e-14	PREDICTED: similar to actin-binding LIM protein 1 long [Ornithorhynchus anatinus]	sp|Q8K4G5|ABLM1_MOUSE	70.1	4e-12	Actin-binding LIM protein 1 OS=Mus musculus GN=Ablim1 PE=1 SV=1	--	--	--	--	--	K07520	3e-15	80.1	oaa:100083142	actin-binding LIM protein	GO:0006996//organelle organization;GO:0006357//regulation of transcription from RNA polymerase II promoter;GO:0050953//sensory perception of light stimulus;GO:0006935//chemotaxis;GO:0009653//anatomical structure morphogenesis	GO:0008092//cytoskeletal protein binding;GO:0046914//transition metal ion binding	GO:0005856//cytoskeleton
Unigene001706	Unigene101536_T	206	9	1.3983	--	--	--	--	--	--	--	--	--	--	--	--	--	--	--	--	--	--	-	-	-
Unigene001707	Unigene101537_T	309	13	1.3465	--	--	--	--	--	--	--	--	--	--	--	--	--	--	--	--	--	--	-	-	-
Unigene001708	Unigene101538_T	209	12	1.8376	--	--	--	--	--	--	--	--	--	--	--	--	--	--	--	--	--	--	-	-	-
Unigene001709	Unigene101539_T	476	25	1.6809	--	--	--	--	--	--	--	--	--	--	--	--	--	--	--	--	--	--	-	-	-
Unigene001710	Unigene10153_T	322	20	1.9879	--	--	--	--	--	--	--	--	--	--	--	--	--	--	--	--	--	--	-	-	-
Unigene001711	Unigene101540_T	226	7	0.9913	--	--	--	--	--	--	--	--	--	--	--	--	--	--	--	--	--	--	-	-	-
Unigene001712	Unigene101541_T	249	17	2.1851	--	--	--	--	--	--	--	--	--	--	--	--	--	--	--	--	--	--	-	-	-
Unigene001713	Unigene101542_T	223	10	1.4352	--	--	--	--	--	--	--	--	--	--	--	--	--	--	--	--	--	--	-	-	-
Unigene001714	Unigene101543_T	265	11	1.3285	--	--	--	--	--	--	--	--	--	--	--	--	--	--	--	--	--	--	-	-	-
Unigene001715	Unigene101544_T	209	10	1.5313	--	--	--	--	--	--	--	--	--	--	--	--	--	--	--	--	--	--	-	-	-
Unigene001716	Unigene101545_T	269	9	1.0708	--	--	--	--	--	--	--	--	--	--	--	--	--	--	--	--	--	--	-	-	-
Unigene001717	Unigene101546_T	302	18	1.9076	--	--	--	--	--	--	--	--	--	--	--	--	--	--	--	--	--	--	-	-	-
Unigene001718	Unigene101547_T	360	10	0.889	--	--	--	--	--	--	--	--	--	--	--	--	--	--	--	--	--	--	-	-	-
Unigene001719	Unigene101548_T	220	5	0.7274	--	--	--	--	--	--	--	--	--	--	--	--	--	--	--	--	--	--	-	-	-
Unigene001720	Unigene101549_T	225	6	0.8535	--	--	--	--	--	--	--	--	--	--	--	--	--	--	--	--	--	--	-	-	-
Unigene001721	Unigene10154_T	236	25	3.3904	--	--	--	--	--	--	--	--	--	--	--	--	--	--	--	--	--	--	-	-	-
Unigene001722	Unigene101550_T	356	25	2.2475	--	--	--	--	--	--	--	--	--	--	--	--	--	--	--	--	--	--	-	-	-
Unigene001723	Unigene101551_T	299	9	0.9634	--	--	--	--	--	--	--	--	--	--	--	--	--	--	--	--	--	--	-	-	-
Unigene001724	Unigene101552_T	255	6	0.7531	--	--	--	--	--	--	--	--	--	--	--	--	--	--	--	--	--	--	-	-	-
Unigene001725	Unigene101553_T	232	8	1.1036	--	--	--	--	--	--	--	--	--	--	--	--	--	--	--	--	--	--	-	-	-
Unigene001726	Unigene101554_T	211	6	0.9101	--	--	--	--	--	--	--	--	--	--	--	--	--	--	--	--	--	--	-	-	-
Unigene001727	Unigene101555_T	346	9	0.8325	--	--	--	--	--	--	--	--	--	--	--	--	--	--	--	--	--	--	-	-	-
Unigene001728	Unigene101556_T	432	13	0.9631	--	--	--	--	--	--	--	--	--	--	--	--	--	--	--	--	--	--	-	-	-
Unigene001729	Unigene101557_T	271	12	1.4172	--	--	--	--	--	--	--	--	--	--	--	--	--	--	--	--	--	--	-	-	-
Unigene001730	Unigene101558_T	250	11	1.4082	--	--	--	--	--	--	--	--	--	--	--	--	--	--	--	--	--	--	-	-	-
Unigene001731	Unigene101559_T	209	4	0.6125	--	--	--	--	--	--	--	--	--	--	--	--	--	--	--	--	--	--	-	-	-
Unigene001732	Unigene10155_T	377	19	1.613	--	--	--	--	--	--	--	--	--	--	--	--	--	--	--	--	--	--	-	-	-
Unigene001733	Unigene101560_T	234	12	1.6413	--	--	--	--	--	--	--	--	--	--	--	--	--	--	--	--	--	--	-	-	-
Unigene001734	Unigene101561_T	295	6	0.6509	--	--	--	--	--	--	--	--	--	--	--	--	--	--	--	--	--	--	-	-	-
Unigene001735	Unigene101562_T	341	18	1.6894	gi|326912901|ref|XP_003202783.1|	168	7e-41	PREDICTED: coiled-coil domain-containing protein KIAA1407 homolog [Meleagris gallopavo]	sp|Q95KD7|K1407_MACFA	107	3e-23	Coiled-coil domain-containing protein KIAA1407 homolog OS=Macaca fascicularis GN=QflA-14927 PE=2 SV=1	--	--	--	--	--	--	--	--	--	--	-	-	-
Unigene001736	Unigene101563_T	242	6	0.7935	--	--	--	--	--	--	--	--	--	--	--	--	--	--	--	--	--	--	-	-	-
Unigene001737	Unigene101564_T	243	5	0.6585	gi|32812298|gb|AAP88020.1|AF355752_1	50.8	2e-08	reverse transcriptase [Chelonia mydas]	--	--	--	--	--	--	--	--	--	K06577	3e-06	50.1	gga:418306	Kell blood group glycoprotein [EC:3.4.24.-]	-	-	-
Unigene001738	Unigene101565_T	250	13	1.6643	--	--	--	--	--	--	--	--	--	--	--	--	--	--	--	--	--	--	-	-	-
Unigene001739	Unigene101566_T	255	5	0.6275	gi|327267450|ref|XP_003218515.1|	140	2e-32	PREDICTED: ankyrin repeat domain-containing protein 2-like [Anolis carolinensis]	sp|Q9GZV1|ANKR2_HUMAN	137	3e-32	Ankyrin repeat domain-containing protein 2 OS=Homo sapiens GN=ANKRD2 PE=1 SV=3	FN0178	56.6	1e-08	COG0666	FOG: Ankyrin repeat	K06694	5e-12	69.3	dre:403085	26S proteasome non-ATPase regulatory subunit 10	GO:0048513//organ development;GO:0003012//muscle system process	GO:0005198//structural molecule activity	GO:0030017//sarcomere
Unigene001740	Unigene101567_T	250	7	0.8961	--	--	--	--	--	--	--	--	--	--	--	--	--	--	--	--	--	--	-	-	-
Unigene001741	Unigene101568_T	231	7	0.9698	--	--	--	--	--	--	--	--	--	--	--	--	--	--	--	--	--	--	-	-	-
Unigene001742	Unigene101569_T	224	4	0.5715	--	--	--	--	--	--	--	--	--	--	--	--	--	--	--	--	--	--	-	-	-
Unigene001743	Unigene10156_T	432	29	2.1485	--	--	--	--	--	--	--	--	--	--	--	--	--	--	--	--	--	--	-	-	-
Unigene001744	Unigene101570_T	248	5	0.6453	--	--	--	--	--	--	--	--	--	--	--	--	--	--	--	--	--	--	-	-	-
Unigene001745	Unigene101571_T	214	8	1.1964	--	--	--	--	--	--	--	--	--	--	--	--	--	--	--	--	--	--	-	-	-
Unigene001746	Unigene101572_T	242	6	0.7935	--	--	--	--	--	--	--	--	--	--	--	--	--	--	--	--	--	--	-	-	-
Unigene001747	Unigene101573_T	261	7	0.8584	--	--	--	--	--	--	--	--	--	--	--	--	--	--	--	--	--	--	-	-	-
Unigene001748	Unigene101574_T	205	7	1.0929	--	--	--	--	--	--	--	--	--	--	--	--	--	--	--	--	--	--	-	-	-
Unigene001749	Unigene101575_T	222	12	1.73	--	--	--	--	--	--	--	--	--	--	--	--	--	--	--	--	--	--	-	-	-
Unigene001750	Unigene101576_T	255	7	0.8786	--	--	--	--	--	--	--	--	--	--	--	--	--	--	--	--	--	--	-	-	-
Unigene001751	Unigene101577_T	250	7	0.8961	--	--	--	--	--	--	--	--	--	--	--	--	--	--	--	--	--	--	-	-	-
Unigene001752	Unigene101578_T	228	9	1.2634	--	--	--	--	--	--	--	--	--	--	--	--	--	--	--	--	--	--	-	-	-
Unigene001753	Unigene101579_T	233	7	0.9615	--	--	--	--	--	--	--	--	--	--	--	--	--	--	--	--	--	--	-	-	-
Unigene001754	Unigene10157_T	451	38	2.6967	--	--	--	--	--	--	--	--	--	--	--	--	--	--	--	--	--	--	-	-	-
Unigene001755	Unigene101580_T	220	5	0.7274	--	--	--	--	--	--	--	--	--	--	--	--	--	--	--	--	--	--	-	-	-
Unigene001756	Unigene101581_T	244	7	0.9182	--	--	--	--	--	--	--	--	--	--	--	--	--	--	--	--	--	--	-	-	-
Unigene001757	Unigene101582_T	276	10	1.1596	--	--	--	--	--	--	--	--	--	--	--	--	--	--	--	--	--	--	-	-	-
Unigene001758	Unigene101583_T	253	9	1.1385	--	--	--	--	--	--	--	--	--	--	--	--	--	--	--	--	--	--	-	-	-
Unigene001759	Unigene101584_T	209	4	0.6125	--	--	--	--	--	--	--	--	--	--	--	--	--	--	--	--	--	--	-	-	-
Unigene001760	Unigene101585_T	272	8	0.9413	--	--	--	--	--	--	--	--	--	--	--	--	--	--	--	--	--	--	-	-	-
Unigene001761	Unigene101586_T	222	8	1.1533	--	--	--	--	--	--	--	--	--	--	--	--	--	--	--	--	--	--	-	-	-
Unigene001762	Unigene101587_T	202	4	0.6338	--	--	--	--	--	--	--	--	--	--	--	--	--	--	--	--	--	--	-	-	-
Unigene001763	Unigene101588_T	219	6	0.8768	--	--	--	--	--	--	--	--	--	--	--	--	--	--	--	--	--	--	-	-	-
Unigene001764	Unigene101589_T	269	9	1.0708	--	--	--	--	--	--	--	--	--	--	--	--	--	--	--	--	--	--	-	-	-
Unigene001765	Unigene10158_T	421	32	2.4327	gi|301622059|ref|XP_002940360.1|	102	6e-21	PREDICTED: protein QN1 homolog [Xenopus (Silurana) tropicalis]	sp|Q6ZQ06|QN1_MOUSE	80.1	4e-15	Protein QN1 homolog OS=Mus musculus GN=Kiaa1009 PE=1 SV=2	--	--	--	--	--	--	--	--	--	--	GO:0009987//cellular process	GO:0005488//binding	GO:0005815//microtubule organizing center;GO:0016020//membrane;GO:0031981//nuclear lumen
Unigene001766	Unigene101590_T	317	9	0.9087	--	--	--	--	--	--	--	--	--	--	--	--	--	--	--	--	--	--	-	-	-
Unigene001767	Unigene101591_T	220	8	1.1638	--	--	--	--	--	--	--	--	--	--	--	--	--	--	--	--	--	--	-	-	-
Unigene001768	Unigene101592_T	245	6	0.7838	--	--	--	--	--	--	--	--	--	--	--	--	--	--	--	--	--	--	-	-	-
Unigene001769	Unigene101593_T	245	9	1.1757	gi|39579174|gb|AAR28760.1|	58.5	8e-08	DNA-dependent protein kinase catalytic subunit [Gallus gallus]	--	--	--	--	--	--	--	--	--	--	--	--	--	--	GO:0006260//DNA replication;GO:0006281//DNA repair	GO:0016773//phosphotransferase activity, alcohol group as acceptor;GO:0003676//nucleic acid binding;GO:0016301//kinase activity;GO:0034061;GO:0000166//nucleotide binding	GO:0043234//protein complex;GO:0044424//intracellular part
Unigene001770	Unigene101594_T	362	9	0.7957	--	--	--	--	--	--	--	--	--	--	--	--	--	--	--	--	--	--	-	-	-
Unigene001771	Unigene101595_T	209	6	0.9188	--	--	--	--	--	--	--	--	--	--	--	--	--	--	--	--	--	--	-	-	-
Unigene001772	Unigene101596_T	220	12	1.7457	--	--	--	--	--	--	--	--	--	--	--	--	--	--	--	--	--	--	-	-	-
Unigene001773	Unigene101597_T	261	8	0.981	--	--	--	--	--	--	--	--	--	--	--	--	--	--	--	--	--	--	-	-	-
Unigene001774	Unigene101598_T	271	9	1.0629	--	--	--	--	--	--	--	--	--	--	--	--	--	--	--	--	--	--	-	-	-
Unigene001775	Unigene101599_T	204	5	0.7844	--	--	--	--	--	--	--	--	--	--	--	--	--	--	--	--	--	--	-	-	-
Unigene001776	Unigene10159_T	462	35	2.4246	--	--	--	--	--	--	--	--	--	--	--	--	--	--	--	--	--	--	-	-	-
Unigene001777	Unigene1015_T	2276	12	0.1687	gi|45384514|ref|NP_990659.1|	494	1e-138	heterogeneous nuclear ribonucleoprotein A/B [Gallus gallus] >gi|515838|emb|CAA56586.1| single stranded D box binding factor [Gallus gallus]	sp|Q99020|ROAA_MOUSE	427	2e-118	Heterogeneous nuclear ribonucleoprotein A/B OS=Mus musculus GN=Hnrnpab PE=1 SV=1	SPAC140.02	124	7e-28	COG0724	RNA-binding proteins (RRM domain)	K13044	8e-139	494	gga:396268	heterogeneous nuclear ribonucleoprotein A/B/D	-	-	-
Unigene001778	Unigene101600_T	265	7	0.8454	--	--	--	--	--	--	--	--	--	--	--	--	--	--	--	--	--	--	-	-	-
Unigene001779	Unigene101601_T	244	5	0.6558	--	--	--	--	--	--	--	--	--	--	--	--	--	--	--	--	--	--	-	-	-
Unigene001780	Unigene101602_T	201	5	0.7961	gi|224049160|ref|XP_002193830.1|	121	1e-26	PREDICTED: prematurely terminated mRNA decay factor-like [Taeniopygia guttata]	sp|Q6ZU11|YD002_HUMAN	109	6e-24	Uncharacterized protein FLJ44066 OS=Homo sapiens PE=1 SV=1	--	--	--	--	--	--	--	--	--	--	-	GO:0046914//transition metal ion binding	GO:0031224//intrinsic to membrane
Unigene001781	Unigene101603_T	225	5	0.7112	--	--	--	--	--	--	--	--	--	--	--	--	--	--	--	--	--	--	-	-	-
Unigene001782	Unigene101604_T	257	7	0.8717	--	--	--	--	--	--	--	--	--	--	--	--	--	--	--	--	--	--	-	-	-
Unigene001783	Unigene101605_T	238	7	0.9413	gi|327271939|ref|XP_003220744.1|	98.2	9e-20	PREDICTED: zinc finger protein 704-like [Anolis carolinensis]	sp|Q9NR83|S2A4R_HUMAN	82.4	8e-16	SLC2A4 regulator OS=Homo sapiens GN=SLC2A4RG PE=1 SV=4	YMR109w	48.9	2e-06	COG5022	Myosin heavy chain	K05747	1e-07	55.1	dvi:Dvir_GJ24177	Wiskott-Aldrich syndrome protein	GO:0006351//transcription, DNA-dependent	GO:0046872//metal ion binding;GO:0001071//nucleic acid binding transcription factor activity	GO:0043231//intracellular membrane-bounded organelle
Unigene001784	Unigene101606_T	237	5	0.6752	--	--	--	--	--	--	--	--	--	--	--	--	--	--	--	--	--	--	-	-	-
Unigene001785	Unigene101607_T	284	8	0.9015	--	--	--	--	--	--	--	--	--	--	--	--	--	--	--	--	--	--	-	-	-
Unigene001786	Unigene101608_T	210	5	0.762	--	--	--	--	--	--	--	--	--	--	--	--	--	--	--	--	--	--	-	-	-
Unigene001787	Unigene101609_T	241	10	1.328	--	--	--	--	--	--	--	--	--	--	--	--	--	--	--	--	--	--	-	-	-
Unigene001788	Unigene10160_T	459	36	2.5102	--	--	--	--	--	--	--	--	--	--	--	--	--	--	--	--	--	--	-	-	-
Unigene001789	Unigene101610_T	226	7	0.9913	--	--	--	--	--	--	--	--	--	--	--	--	--	--	--	--	--	--	-	-	-
Unigene001790	Unigene101611_T	249	7	0.8997	--	--	--	--	--	--	--	--	--	--	--	--	--	--	--	--	--	--	-	-	-
Unigene001791	Unigene101612_T	283	11	1.244	--	--	--	--	--	--	--	--	--	--	--	--	--	--	--	--	--	--	-	-	-
Unigene001792	Unigene101613_T	227	7	0.9869	--	--	--	--	--	--	--	--	--	--	--	--	--	--	--	--	--	--	-	-	-
Unigene001793	Unigene101614_T	238	8	1.0758	--	--	--	--	--	--	--	--	--	--	--	--	--	--	--	--	--	--	-	-	-
Unigene001794	Unigene101615_T	305	11	1.1543	gi|224095630|ref|XP_002200247.1|	187	1e-46	PREDICTED: pyridine nucleotide-disulphide oxidoreductase domain 1 [Taeniopygia guttata]	sp|Q68FS6|PYRD1_RAT	169	5e-42	Pyridine nucleotide-disulfide oxidoreductase domain-containing protein 1 OS=Rattus norvegicus GN=Pyroxd1 PE=2 SV=1	--	--	--	--	--	--	--	--	--	--	GO:0008152//metabolic process	GO:0003824//catalytic activity	-
Unigene001795	Unigene101616_T	213	7	1.0518	--	--	--	--	--	--	--	--	--	--	--	--	--	--	--	--	--	--	-	-	-
Unigene001796	Unigene101617_T	339	6	0.5665	gi|200547|gb|AAA40004.1|	64.3	1e-09	proline-rich protein [Mus musculus]	sp|P24152|EXTN_SORBI	63.9	3e-10	Extensin OS=Sorghum bicolor GN=HRGP PE=3 SV=1	Rv3876	50.4	8e-07	COG0455	ATPases involved in chromosome partitioning	K12567	1e-09	61.2	aml:100476638	titin [EC:2.7.11.1]	-	-	-
Unigene001797	Unigene101618_T	231	5	0.6927	--	--	--	--	--	--	--	--	--	--	--	--	--	--	--	--	--	--	-	-	-
Unigene001798	Unigene101619_T	292	14	1.5345	--	--	--	--	--	--	--	--	--	--	--	--	--	--	--	--	--	--	-	-	-
Unigene001799	Unigene10161_T	250	10	1.2802	--	--	--	--	--	--	--	--	--	--	--	--	--	--	--	--	--	--	-	-	-
Unigene001800	Unigene101620_T	234	9	1.231	--	--	--	--	--	--	--	--	--	--	--	--	--	--	--	--	--	--	-	-	-
Unigene001801	Unigene101621_T	209	5	0.7657	--	--	--	--	--	--	--	--	--	--	--	--	--	--	--	--	--	--	-	-	-
Unigene001802	Unigene101622_T	266	9	1.0829	--	--	--	--	--	--	--	--	--	--	--	--	--	--	--	--	--	--	-	-	-
Unigene001803	Unigene101623_T	290	10	1.1036	--	--	--	--	--	--	--	--	--	--	--	--	--	--	--	--	--	--	-	-	-
Unigene001804	Unigene101624_T	205	7	1.0929	--	--	--	--	--	--	--	--	--	--	--	--	--	--	--	--	--	--	-	-	-
Unigene001805	Unigene101625_T	237	5	0.6752	--	--	--	--	--	--	--	--	--	--	--	--	--	--	--	--	--	--	-	-	-
Unigene001806	Unigene101626_T	270	10	1.1854	--	--	--	--	--	--	--	--	--	--	--	--	--	--	--	--	--	--	-	-	-
Unigene001807	Unigene101627_T	269	7	0.8328	--	--	--	--	--	--	--	--	--	--	--	--	--	--	--	--	--	--	-	-	-
Unigene001808	Unigene101628_T	233	7	0.9615	--	--	--	--	--	--	--	--	--	--	--	--	--	--	--	--	--	--	-	-	-
Unigene001809	Unigene101629_T	209	6	0.9188	--	--	--	--	--	--	--	--	--	--	--	--	--	--	--	--	--	--	-	-	-
Unigene001810	Unigene10162_T	233	11	1.511	--	--	--	--	--	--	--	--	--	--	--	--	--	--	--	--	--	--	-	-	-
Unigene001811	Unigene101630_T	373	12	1.0297	--	--	--	--	--	--	--	--	--	--	--	--	--	--	--	--	--	--	-	-	-
Unigene001812	Unigene101631_T	302	8	0.8478	gi|224047920|ref|XP_002193828.1|	124	9e-28	PREDICTED: similar to hCG1812738 [Taeniopygia guttata]	sp|Q8N7X0|CAN7L_HUMAN	75.1	1e-13	Calpain-7-like protein OS=Homo sapiens GN=C6orf103 PE=2 SV=3	--	--	--	--	--	--	--	--	--	--	-	GO:0005488//binding	-
Unigene001813	Unigene101632_T	235	6	0.8171	gi|312284099|ref|NP_001186062.1|	156	3e-37	B(0,)-type amino acid transporter 1 [Gallus gallus] >gi|310975783|gb|ADP55211.1| cationic amino acid transporter b0, [Gallus gallus]	sp|P82252|BAT1_RAT	150	3e-36	B(0,)-type amino acid transporter 1 OS=Rattus norvegicus GN=Slc7a9 PE=1 SV=1	SA1270	48.5	3e-06	COG0531	Amino acid transporters	K13868	3e-38	156	tgu:100223500	solute carrier family 7 (L-type amino acid transporter), member 9	GO:0019752//carboxylic acid metabolic process;GO:0000101//sulfur amino acid transport;GO:0002376//immune system process;GO:0006807//nitrogen compound metabolic process;GO:0007599//hemostasis;GO:0065003	GO:0000099;GO:0003823//antigen binding	GO:0016021//integral to membrane
Unigene001814	Unigene101633_T	370	13	1.1245	--	--	--	--	--	--	--	--	--	--	--	--	--	--	--	--	--	--	-	-	-
Unigene001815	Unigene101634_T	256	9	1.1252	--	--	--	--	--	--	--	--	--	--	--	--	--	--	--	--	--	--	-	-	-
Unigene001816	Unigene101635_T	213	6	0.9015	--	--	--	--	--	--	--	--	--	--	--	--	--	--	--	--	--	--	-	-	-
Unigene001817	Unigene101636_T	214	8	1.1964	--	--	--	--	--	--	--	--	--	--	--	--	--	--	--	--	--	--	-	-	-
Unigene001818	Unigene101637_T	343	12	1.1197	--	--	--	--	--	--	--	--	--	--	--	--	--	--	--	--	--	--	-	-	-
Unigene001819	Unigene101638_T	257	12	1.4944	--	--	--	--	--	--	--	--	--	--	--	--	--	--	--	--	--	--	-	-	-
Unigene001820	Unigene101639_T	260	6	0.7386	--	--	--	--	--	--	--	--	--	--	--	--	--	--	--	--	--	--	-	-	-
Unigene001821	Unigene10163_T	242	10	1.3225	--	--	--	--	--	--	--	--	--	--	--	--	--	--	--	--	--	--	-	-	-
Unigene001822	Unigene101640_T	262	8	0.9773	--	--	--	--	--	--	--	--	--	--	--	--	--	--	--	--	--	--	-	-	-
Unigene001823	Unigene101641_T	284	10	1.1269	gi|326928949|ref|XP_003210635.1|	93.6	2e-18	PREDICTED: LOW QUALITY PROTEIN: ras-associating and dilute domain-containing protein-like [Meleagris gallopavo]	sp|A7UA95|RADIL_DANRE	71.6	1e-12	Ras-associating and dilute domain-containing protein OS=Danio rerio GN=radil PE=2 SV=1	--	--	--	--	--	--	--	--	--	--	GO:0032501//multicellular organismal process;GO:0001667//ameboidal cell migration	GO:0005488//binding	-
Unigene001824	Unigene101642_T	212	6	0.9058	--	--	--	--	--	--	--	--	--	--	--	--	--	--	--	--	--	--	-	-	-
Unigene001825	Unigene101643_T	201	8	1.2738	--	--	--	--	--	--	--	--	--	--	--	--	--	--	--	--	--	--	-	-	-
Unigene001826	Unigene101644_T	286	8	0.8952	gi|189235844|ref|XP_968928.2|	60.5	2e-08	PREDICTED: similar to calpain B [Tribolium castaneum]	sp|P10165|PRPG2_RAT	59.3	7e-09	Proline-rich proteoglycan 2 OS=Rattus norvegicus GN=Prpg2 PE=1 SV=2	--	--	--	--	--	K08585	2e-09	60.5	tca:657371	calpain, invertebrate [EC:3.4.22.-]	-	-	-
Unigene001827	Unigene101645_T	258	8	0.9924	--	--	--	--	--	--	--	--	--	--	--	--	--	--	--	--	--	--	-	-	-
Unigene001828	Unigene101646_T	318	11	1.1071	--	--	--	--	--	--	--	--	--	--	--	--	--	--	--	--	--	--	-	-	-
Unigene001829	Unigene101647_T	242	6	0.7935	--	--	--	--	--	--	--	--	--	--	--	--	--	--	--	--	--	--	-	-	-
Unigene001830	Unigene101648_T	231	8	1.1084	--	--	--	--	--	--	--	--	--	--	--	--	--	--	--	--	--	--	-	-	-
Unigene001831	Unigene101649_T	297	21	2.263	--	--	--	--	--	--	--	--	--	--	--	--	--	--	--	--	--	--	-	-	-
Unigene001832	Unigene10164_T	255	14	1.7571	--	--	--	--	--	--	--	--	--	--	--	--	--	--	--	--	--	--	-	-	-
Unigene001833	Unigene101650_T	241	7	0.9296	--	--	--	--	--	--	--	--	--	--	--	--	--	--	--	--	--	--	-	-	-
Unigene001834	Unigene101651_T	240	3	0.4001	--	--	--	--	--	--	--	--	--	--	--	--	--	--	--	--	--	--	-	-	-
Unigene001835	Unigene101652_T	273	9	1.0551	--	--	--	--	--	--	--	--	--	--	--	--	--	--	--	--	--	--	-	-	-
Unigene001836	Unigene101653_T	241	6	0.7968	--	--	--	--	--	--	--	--	--	--	--	--	--	--	--	--	--	--	-	-	-
Unigene001837	Unigene101654_T	240	5	0.6668	--	--	--	--	--	--	--	--	--	--	--	--	--	--	--	--	--	--	-	-	-
Unigene001838	Unigene101655_T	237	7	0.9453	--	--	--	--	--	--	--	--	--	--	--	--	--	--	--	--	--	--	-	-	-
Unigene001839	Unigene101656_T	216	7	1.0372	--	--	--	--	--	--	--	--	--	--	--	--	--	--	--	--	--	--	-	-	-
Unigene001840	Unigene101657_T	267	8	0.959	--	--	--	--	--	--	--	--	--	--	--	--	--	--	--	--	--	--	-	-	-
Unigene001841	Unigene101658_T	310	7	0.7227	--	--	--	--	--	--	--	--	--	--	--	--	--	--	--	--	--	--	-	-	-
Unigene001842	Unigene101659_T	256	7	0.8751	--	--	--	--	--	--	--	--	--	--	--	--	--	--	--	--	--	--	-	-	-
Unigene001843	Unigene10165_T	236	9	1.2205	--	--	--	--	--	--	--	--	--	--	--	--	--	--	--	--	--	--	-	-	-
Unigene001844	Unigene101660_T	372	7	0.6022	--	--	--	--	--	--	--	--	--	--	--	--	--	--	--	--	--	--	-	-	-
Unigene001845	Unigene101661_T	260	5	0.6155	--	--	--	--	--	--	--	--	--	--	--	--	--	--	--	--	--	--	-	-	-
Unigene001846	Unigene101662_T	245	6	0.7838	--	--	--	--	--	--	--	--	--	--	--	--	--	--	--	--	--	--	-	-	-
Unigene001847	Unigene101663_T	220	5	0.7274	--	--	--	--	--	--	--	--	--	--	--	--	--	--	--	--	--	--	-	-	-
Unigene001848	Unigene101664_T	302	6	0.6359	--	--	--	--	--	--	--	--	--	--	--	--	--	--	--	--	--	--	-	-	-
Unigene001849	Unigene101665_T	263	10	1.2169	--	--	--	--	--	--	--	--	--	--	--	--	--	--	--	--	--	--	-	-	-
Unigene001850	Unigene101666_T	248	9	1.1615	--	--	--	--	--	--	--	--	--	--	--	--	--	--	--	--	--	--	-	-	-
Unigene001851	Unigene101667_T	220	5	0.7274	--	--	--	--	--	--	--	--	--	--	--	--	--	--	--	--	--	--	-	-	-
Unigene001852	Unigene101668_T	221	6	0.8689	--	--	--	--	--	--	--	--	--	--	--	--	--	--	--	--	--	--	-	-	-
Unigene001853	Unigene101669_T	220	5	0.7274	--	--	--	--	--	--	--	--	--	--	--	--	--	--	--	--	--	--	-	-	-
Unigene001854	Unigene10166_T	287	26	2.8994	--	--	--	--	--	--	--	--	--	--	--	--	--	--	--	--	--	--	-	-	-
Unigene001855	Unigene101670_T	299	11	1.1774	--	--	--	--	--	--	--	--	--	--	--	--	--	--	--	--	--	--	-	-	-
Unigene001856	Unigene101671_T	241	6	0.7968	gi|326915734|ref|XP_003204168.1|	136	2e-31	PREDICTED: monofunctional C1-tetrahydrofolate synthase, mitochondrial-like [Meleagris gallopavo]	sp|Q0VCR7|C1TM_BOVIN	114	2e-25	Monofunctional C1-tetrahydrofolate synthase, mitochondrial OS=Bos taurus GN=MTHFD1L PE=2 SV=2	SMc03059	61.6	3e-10	COG0190	5,10-methylene-tetrahydrofolate dehydrogenase/Methenyl tetrahydrofolate cyclohydrolase	K13402	7e-33	138	tgu:100224764	monofunctional C1-tetrahydrofolate synthase, mitochondrial [EC:6.3.4.3]	GO:0032787//monocarboxylic acid metabolic process;GO:0006760//folic acid-containing compound metabolic process	GO:0042802//identical protein binding;GO:0016879//ligase activity, forming carbon-nitrogen bonds;GO:0032559	GO:0043231//intracellular membrane-bounded organelle
Unigene001857	Unigene101672_T	218	6	0.8809	--	--	--	--	--	--	--	--	--	--	--	--	--	--	--	--	--	--	-	-	-
Unigene001858	Unigene101673_T	235	5	0.681	--	--	--	--	--	--	--	--	--	--	--	--	--	--	--	--	--	--	-	-	-
Unigene001859	Unigene101674_T	283	5	0.5655	--	--	--	--	--	--	--	--	--	--	--	--	--	--	--	--	--	--	-	-	-
Unigene001860	Unigene101675_T	254	4	0.504	--	--	--	--	--	--	--	--	--	--	--	--	--	--	--	--	--	--	-	-	-
Unigene001861	Unigene101676_T	275	11	1.2802	--	--	--	--	--	--	--	--	--	--	--	--	--	--	--	--	--	--	-	-	-
Unigene001862	Unigene101677_T	322	13	1.2921	--	--	--	--	--	--	--	--	--	--	--	--	--	--	--	--	--	--	-	-	-
Unigene001863	Unigene101678_T	244	9	1.1805	--	--	--	--	--	--	--	--	--	--	--	--	--	--	--	--	--	--	-	-	-
Unigene001864	Unigene101679_T	294	9	0.9797	--	--	--	--	--	--	--	--	--	--	--	--	--	--	--	--	--	--	-	-	-
Unigene001865	Unigene10167_T	996	53	1.7031	gi|327267328|ref|XP_003218454.1|	144	8e-33	PREDICTED: MARVEL domain-containing protein 1-like [Anolis carolinensis]	sp|Q5BLB7|MALD1_DANRE	115	6e-25	MARVEL domain-containing protein 1 OS=Danio rerio GN=marveld1 PE=2 SV=2	Cgl1939	53.9	4e-07	COG0532	Translation initiation factor 2 (IF-2; GTPase)	K03129	1e-10	67.4	mmu:228980	transcription initiation factor TFIID subunit 4	-	-	GO:0044464//cell part
Unigene001866	Unigene101680_T	254	7	0.882	--	--	--	--	--	--	--	--	--	--	--	--	--	--	--	--	--	--	-	-	-
Unigene001867	Unigene101681_T	273	10	1.1723	gi|326921704|ref|XP_003207096.1|	182	5e-45	PREDICTED: MAM and LDL-receptor class A domain-containing protein C10orf112-like, partial [Meleagris gallopavo]	sp|Q5VYJ5|CJ112_HUMAN	118	1e-26	MAM and LDL-receptor class A domain-containing protein C10orf112 OS=Homo sapiens GN=C10orf112 PE=2 SV=3	--	--	--	--	--	K06233	3e-07	53.5	bfo:BRAFLDRAFT_123381	low density lipoprotein-related protein 2	-	-	GO:0044464//cell part
Unigene001868	Unigene101682_T	226	7	0.9913	gi|118091617|ref|XP_421140.2|	140	2e-32	PREDICTED: similar to anaplastic lymphoma kinase receptor [Gallus gallus]	--	--	--	--	--	--	--	--	--	K05119	2e-33	140	gga:423216	anaplastic lymphoma kinase [EC:2.7.10.1]	GO:0006464//protein modification process;GO:0007167//enzyme linked receptor protein signaling pathway	GO:0004713//protein tyrosine kinase activity;GO:0032559	GO:0044464//cell part
Unigene001869	Unigene101683_T	452	9	0.6373	--	--	--	--	--	--	--	--	--	--	--	--	--	--	--	--	--	--	-	-	-
Unigene001870	Unigene101684_T	242	2	0.2645	gi|118099363|ref|XP_001235216.1|	87	2e-16	PREDICTED: similar to RP11-23J9.1 [Gallus gallus]	--	--	--	--	--	--	--	--	--	--	--	--	--	--	-	-	-
Unigene001871	Unigene101685_T	356	11	0.9889	--	--	--	--	--	--	--	--	--	--	--	--	--	--	--	--	--	--	-	-	-
Unigene001872	Unigene101686_T	283	8	0.9047	--	--	--	--	--	--	--	--	--	--	--	--	--	--	--	--	--	--	-	-	-
Unigene001873	Unigene101687_T	253	6	0.759	--	--	--	--	--	--	--	--	--	--	--	--	--	--	--	--	--	--	-	-	-
Unigene001874	Unigene101688_T	234	4	0.5471	--	--	--	--	--	--	--	--	--	--	--	--	--	--	--	--	--	--	-	-	-
Unigene001875	Unigene101689_T	283	8	0.9047	--	--	--	--	--	--	--	--	--	--	--	--	--	--	--	--	--	--	-	-	-
Unigene001876	Unigene10168_T	330	29	2.8126	gi|149412413|ref|XP_001510331.1|	67	2e-10	PREDICTED: similar to X Kell blood group precursor-related family, member 5 [Ornithorhynchus anatinus]	sp|Q6UX68|XKR5_HUMAN	54.7	2e-07	XK-related protein 5 OS=Homo sapiens GN=XKR5 PE=2 SV=1	--	--	--	--	--	--	--	--	--	--	-	-	-
Unigene001877	Unigene101690_T	327	12	1.1745	gi|5802899|gb|AAD51821.1|AF173018_1	221	7e-57	N-type calcium channel alpha-1B cdB7 variant [Gallus gallus]	sp|Q02294|CAC1B_RAT	219	6e-57	Voltage-dependent N-type calcium channel subunit alpha-1B OS=Rattus norvegicus GN=Cacna1b PE=1 SV=1	--	--	--	--	--	K04849	9e-58	221	gga:374169	voltage-dependent calcium channel N type alpha-1B	GO:0033555//multicellular organismal response to stress;GO:0007269//neurotransmitter secretion;GO:0006816//calcium ion transport;GO:0008015//blood circulation;GO:0044057;GO:0032412//regulation of ion transmembrane transporter activity;GO:0048545//response to steroid hormone stimulus;GO:0007610//behavior;GO:0042391//regulation of membrane potential	GO:0005262//calcium channel activity;GO:0000149//SNARE binding;GO:0032559	GO:0034704//calcium channel complex;GO:0043231//intracellular membrane-bounded organelle;GO:0005624//membrane fraction;GO:0044297//cell body;GO:0030425//dendrite;GO:0033267//axon part
Unigene001878	Unigene101691_T	250	5	0.6401	--	--	--	--	--	--	--	--	--	--	--	--	--	--	--	--	--	--	-	-	-
Unigene001879	Unigene101692_T	333	10	0.9611	--	--	--	--	--	--	--	--	--	--	--	--	--	--	--	--	--	--	-	-	-
Unigene001880	Unigene101693_T	268	8	0.9554	--	--	--	--	--	--	--	--	--	--	--	--	--	--	--	--	--	--	-	-	-
Unigene001881	Unigene101694_T	280	6	0.6858	--	--	--	--	--	--	--	--	--	--	--	--	--	--	--	--	--	--	-	-	-
Unigene001882	Unigene101695_T	274	5	0.584	--	--	--	--	--	--	--	--	--	--	--	--	--	--	--	--	--	--	-	-	-
Unigene001883	Unigene101696_T	273	12	1.4068	--	--	--	--	--	--	--	--	--	--	--	--	--	--	--	--	--	--	-	-	-
Unigene001884	Unigene101697_T	268	10	1.1942	--	--	--	--	--	--	--	--	--	--	--	--	--	--	--	--	--	--	-	-	-
Unigene001885	Unigene101698_T	238	5	0.6724	--	--	--	--	--	--	--	--	--	--	--	--	--	--	--	--	--	--	-	-	-
Unigene001886	Unigene101699_T	276	8	0.9277	--	--	--	--	--	--	--	--	--	--	--	--	--	--	--	--	--	--	-	-	-
Unigene001887	Unigene10169_T	524	44	2.6874	--	--	--	--	--	--	--	--	--	--	--	--	--	--	--	--	--	--	-	-	-
Unigene001888	Unigene1016_T	2695	23	0.2731	gi|1362732|pir||S56750	620	1e-175	single stranded D box binding factor 2 - chicken	sp|Q99729|ROAA_HUMAN	523	4e-147	Heterogeneous nuclear ribonucleoprotein A/B OS=Homo sapiens GN=HNRNPAB PE=1 SV=2	SPAC140.02	122	3e-27	COG0724	RNA-binding proteins (RRM domain)	K13044	2e-159	563	tgu:100220480	heterogeneous nuclear ribonucleoprotein A/B/D	-	-	-
Unigene001889	Unigene101700_T	244	5	0.6558	gi|220794501|emb|CAO72050.2|	72.8	4e-12	chromosome X open reading frame 30 [Homo sapiens] >gi|220798502|emb|CAI41431.2| chromosome X open reading frame 30 [Homo sapiens]	sp|A6PW82|CX030_HUMAN	72.8	6e-13	Putative uncharacterized protein CXorf30 OS=Homo sapiens GN=CXorf30 PE=2 SV=2	--	--	--	--	--	--	--	--	--	--	-	-	-
Unigene001890	Unigene101701_T	229	5	0.6988	--	--	--	--	--	--	--	--	--	--	--	--	--	--	--	--	--	--	-	-	-
Unigene001891	Unigene101702_T	298	10	1.074	--	--	--	--	--	--	--	--	--	--	--	--	--	--	--	--	--	--	-	-	-
Unigene001892	Unigene101703_T	224	6	0.8573	--	--	--	--	--	--	--	--	--	--	--	--	--	--	--	--	--	--	-	-	-
Unigene001893	Unigene101704_T	285	8	0.8984	gi|301606082|ref|XP_002932679.1|	130	1e-29	PREDICTED: gastric inhibitory polypeptide receptor-like [Xenopus (Silurana) tropicalis]	sp|P48546|GIPR_HUMAN	120	3e-27	Gastric inhibitory polypeptide receptor OS=Homo sapiens GN=GIPR PE=1 SV=1	--	--	--	--	--	K04580	1e-30	130	xtr:100490534	gastric inhibitory polypeptide receptor	GO:0009611//response to wounding;GO:0045762//positive regulation of adenylate cyclase activity;GO:0050796//regulation of insulin secretion;GO:0051480//cytosolic calcium ion homeostasis;GO:0010038//response to metal ion;GO:0007188//G-protein signaling, coupled to cAMP nucleotide second messenger;GO:0009746;GO:0033993//response to lipid;GO:0031667//response to nutrient levels	GO:0004930//G-protein coupled receptor activity;GO:0042277//peptide binding	GO:0031224//intrinsic to membrane
Unigene001894	Unigene101705_T	243	5	0.6585	--	--	--	--	--	--	--	--	--	--	--	--	--	--	--	--	--	--	-	-	-
Unigene001895	Unigene101706_T	263	5	0.6085	--	--	--	--	--	--	--	--	--	--	--	--	--	--	--	--	--	--	-	-	-
Unigene001896	Unigene101707_T	362	9	0.7957	--	--	--	--	--	--	--	--	--	--	--	--	--	--	--	--	--	--	-	-	-
Unigene001897	Unigene101708_T	327	15	1.4681	--	--	--	--	--	--	--	--	--	--	--	--	--	--	--	--	--	--	-	-	-
Unigene001898	Unigene101709_T	294	8	0.8709	--	--	--	--	--	--	--	--	--	--	--	--	--	--	--	--	--	--	-	-	-
Unigene001899	Unigene10170_T	378	57	4.8262	--	--	--	--	--	--	--	--	--	--	--	--	--	--	--	--	--	--	-	-	-
Unigene001900	Unigene101710_T	418	14	1.0719	--	--	--	--	--	--	--	--	--	--	--	--	--	--	--	--	--	--	-	-	-
Unigene001901	Unigene101711_T	294	6	0.6532	--	--	--	--	--	--	--	--	--	--	--	--	--	--	--	--	--	--	-	-	-
Unigene001902	Unigene101712_T	258	7	0.8684	--	--	--	--	--	--	--	--	--	--	--	--	--	--	--	--	--	--	-	-	-
Unigene001903	Unigene101713_T	374	8	0.6846	--	--	--	--	--	--	--	--	--	--	--	--	--	--	--	--	--	--	-	-	-
Unigene001904	Unigene101714_T	220	5	0.7274	--	--	--	--	--	--	--	--	--	--	--	--	--	--	--	--	--	--	-	-	-
Unigene001905	Unigene101715_T	272	8	0.9413	--	--	--	--	--	--	--	--	--	--	--	--	--	--	--	--	--	--	-	-	-
Unigene001906	Unigene101716_T	257	10	1.2453	--	--	--	--	--	--	--	--	--	--	--	--	--	--	--	--	--	--	-	-	-
Unigene001907	Unigene101717_T	301	6	0.638	--	--	--	--	--	--	--	--	--	--	--	--	--	--	--	--	--	--	-	-	-
Unigene001908	Unigene101718_T	214	7	1.0469	--	--	--	--	--	--	--	--	--	--	--	--	--	--	--	--	--	--	-	-	-
Unigene001909	Unigene101719_T	235	7	0.9533	--	--	--	--	--	--	--	--	--	--	--	--	--	--	--	--	--	--	-	-	-
Unigene001910	Unigene10171_T	430	89	6.6243	gi|126322899|ref|XP_001367312.1|	112	6e-24	PREDICTED: similar to tyrosine kinase 2 [Monodelphis domestica]	sp|P29597|TYK2_HUMAN	82.8	7e-16	Non-receptor tyrosine-protein kinase TYK2 OS=Homo sapiens GN=TYK2 PE=1 SV=3	--	--	--	--	--	K11219	9e-25	112	xla:444089	non-receptor tyrosine kinase [EC:2.7.10.2]	GO:0001959//regulation of cytokine-mediated signaling pathway	GO:0004672//protein kinase activity;GO:0005126//cytokine receptor binding	GO:0043231//intracellular membrane-bounded organelle;GO:0044444//cytoplasmic part
Unigene001911	Unigene101720_T	233	5	0.6868	--	--	--	--	--	--	--	--	--	--	--	--	--	--	--	--	--	--	-	-	-
Unigene001912	Unigene101721_T	238	6	0.8068	--	--	--	--	--	--	--	--	--	--	--	--	--	--	--	--	--	--	-	-	-
Unigene001913	Unigene101722_T	345	12	1.1132	--	--	--	--	--	--	--	--	--	--	--	--	--	--	--	--	--	--	-	-	-
Unigene001914	Unigene101723_T	213	5	0.7513	--	--	--	--	--	--	--	--	--	--	--	--	--	--	--	--	--	--	-	-	-
Unigene001915	Unigene101724_T	242	10	1.3225	--	--	--	--	--	--	--	--	--	--	--	--	--	--	--	--	--	--	-	-	-
Unigene001916	Unigene101725_T	209	6	0.9188	--	--	--	--	--	--	--	--	--	--	--	--	--	--	--	--	--	--	-	-	-
Unigene001917	Unigene101726_T	232	6	0.8277	--	--	--	--	--	--	--	--	--	--	--	--	--	--	--	--	--	--	-	-	-
Unigene001918	Unigene101727_T	238	8	1.0758	--	--	--	--	--	--	--	--	--	--	--	--	--	--	--	--	--	--	-	-	-
Unigene001919	Unigene101728_T	283	10	1.1309	--	--	--	--	--	--	--	--	--	--	--	--	--	--	--	--	--	--	-	-	-
Unigene001920	Unigene101729_T	274	9	1.0513	--	--	--	--	--	--	--	--	--	--	--	--	--	--	--	--	--	--	-	-	-
Unigene001921	Unigene10172_T	270	66	7.8234	--	--	--	--	--	--	--	--	--	--	--	--	--	--	--	--	--	--	-	-	-
Unigene001922	Unigene101730_T	235	5	0.681	--	--	--	--	--	--	--	--	--	--	--	--	--	--	--	--	--	--	-	-	-
Unigene001923	Unigene101731_T	283	9	1.0178	--	--	--	--	--	--	--	--	--	--	--	--	--	--	--	--	--	--	-	-	-
Unigene001924	Unigene101732_T	213	12	1.8031	gi|118103887|ref|XP_424765.2|	106	3e-22	PREDICTED: similar to cardiomyopathy associated 5 [Gallus gallus]	--	--	--	--	--	--	--	--	--	--	--	--	--	--	-	-	-
Unigene001925	Unigene101733_T	273	9	1.0551	--	--	--	--	--	--	--	--	--	--	--	--	--	--	--	--	--	--	-	-	-
Unigene001926	Unigene101734_T	269	10	1.1898	--	--	--	--	--	--	--	--	--	--	--	--	--	--	--	--	--	--	-	-	-
Unigene001927	Unigene101735_T	301	11	1.1696	--	--	--	--	--	--	--	--	--	--	--	--	--	--	--	--	--	--	-	-	-
Unigene001928	Unigene101736_T	211	6	0.9101	--	--	--	--	--	--	--	--	--	--	--	--	--	--	--	--	--	--	-	-	-
Unigene001929	Unigene101737_T	216	6	0.889	gi|311249781|ref|XP_003123803.1|	97.8	1e-19	PREDICTED: ankyrin repeat domain-containing protein 34B-like [Sus scrofa]	sp|A5PLL1|AN34B_HUMAN	90.1	4e-18	Ankyrin repeat domain-containing protein 34B OS=Homo sapiens GN=ANKRD34B PE=2 SV=3	--	--	--	--	--	--	--	--	--	--	-	-	GO:0044424//intracellular part
Unigene001930	Unigene101738_T	267	9	1.0788	--	--	--	--	--	--	--	--	--	--	--	--	--	--	--	--	--	--	-	-	-
Unigene001931	Unigene101739_T	208	13	2.0003	--	--	--	--	--	--	--	--	--	--	--	--	--	--	--	--	--	--	-	-	-
Unigene001932	Unigene10173_T	260	46	5.6624	--	--	--	--	--	--	--	--	--	--	--	--	--	--	--	--	--	--	-	-	-
Unigene001933	Unigene101740_T	332	14	1.3496	--	--	--	--	--	--	--	--	--	--	--	--	--	--	--	--	--	--	-	-	-
Unigene001934	Unigene101741_T	253	4	0.506	--	--	--	--	--	--	--	--	--	--	--	--	--	--	--	--	--	--	-	-	-
Unigene001935	Unigene101742_T	227	5	0.705	--	--	--	--	--	--	--	--	--	--	--	--	--	--	--	--	--	--	-	-	-
Unigene001936	Unigene101743_T	251	10	1.2751	--	--	--	--	--	--	--	--	--	--	--	--	--	--	--	--	--	--	-	-	-
Unigene001937	Unigene101744_T	286	6	0.6714	--	--	--	--	--	--	--	--	--	--	--	--	--	--	--	--	--	--	-	-	-
Unigene001938	Unigene101745_T	255	7	0.8786	--	--	--	--	--	--	--	--	--	--	--	--	--	--	--	--	--	--	-	-	-
Unigene001939	Unigene101746_T	215	4	0.5954	--	--	--	--	--	--	--	--	--	--	--	--	--	--	--	--	--	--	-	-	-
Unigene001940	Unigene101747_T	231	9	1.2469	--	--	--	--	--	--	--	--	--	--	--	--	--	--	--	--	--	--	-	-	-
Unigene001941	Unigene101748_T	237	7	0.9453	--	--	--	--	--	--	--	--	--	--	--	--	--	--	--	--	--	--	-	-	-
Unigene001942	Unigene101749_T	229	12	1.6771	--	--	--	--	--	--	--	--	--	--	--	--	--	--	--	--	--	--	-	-	-
Unigene001943	Unigene10174_T	403	128	10.1654	--	--	--	--	--	--	--	--	--	--	--	--	--	--	--	--	--	--	-	-	-
Unigene001944	Unigene101750_T	310	10	1.0324	--	--	--	--	--	--	--	--	--	--	--	--	--	--	--	--	--	--	-	-	-
Unigene001945	Unigene101751_T	272	6	0.706	--	--	--	--	--	--	--	--	--	--	--	--	--	--	--	--	--	--	-	-	-
Unigene001946	Unigene101752_T	271	11	1.2991	--	--	--	--	--	--	--	--	--	--	--	--	--	--	--	--	--	--	-	-	-
Unigene001947	Unigene101753_T	247	8	1.0366	--	--	--	--	--	--	--	--	--	--	--	--	--	--	--	--	--	--	-	-	-
Unigene001948	Unigene101754_T	260	8	0.9848	gi|296196591|ref|XP_002745906.1|	67	2e-10	PREDICTED: protein furry homolog-like isoform 1 [Callithrix jacchus]	--	--	--	--	--	--	--	--	--	--	--	--	--	--	-	-	-
Unigene001949	Unigene101755_T	215	6	0.8932	--	--	--	--	--	--	--	--	--	--	--	--	--	--	--	--	--	--	-	-	-
Unigene001950	Unigene101756_T	276	8	0.9277	--	--	--	--	--	--	--	--	--	--	--	--	--	--	--	--	--	--	-	-	-
Unigene001951	Unigene101757_T	239	6	0.8035	--	--	--	--	--	--	--	--	--	--	--	--	--	--	--	--	--	--	-	-	-
Unigene001952	Unigene101758_T	245	15	1.9595	--	--	--	--	--	--	--	--	--	--	--	--	--	--	--	--	--	--	-	-	-
Unigene001953	Unigene101759_T	258	11	1.3646	--	--	--	--	--	--	--	--	--	--	--	--	--	--	--	--	--	--	-	-	-
Unigene001954	Unigene10175_T	239	206	27.5859	--	--	--	--	--	--	--	--	--	--	--	--	--	--	--	--	--	--	-	-	-
Unigene001955	Unigene101760_T	261	5	0.6131	--	--	--	--	--	--	--	--	--	--	--	--	--	--	--	--	--	--	-	-	-
Unigene001956	Unigene101761_T	234	4	0.5471	--	--	--	--	--	--	--	--	--	--	--	--	--	--	--	--	--	--	-	-	-
Unigene001957	Unigene101762_T	256	7	0.8751	--	--	--	--	--	--	--	--	--	--	--	--	--	--	--	--	--	--	-	-	-
Unigene001958	Unigene101763_T	253	7	0.8855	--	--	--	--	--	--	--	--	--	--	--	--	--	--	--	--	--	--	-	-	-
Unigene001959	Unigene101764_T	248	7	0.9034	--	--	--	--	--	--	--	--	--	--	--	--	--	--	--	--	--	--	-	-	-
Unigene001960	Unigene101765_T	333	14	1.3456	gi|326930673|ref|XP_003211467.1|	102	4e-21	PREDICTED: alpha-N-acetylgalactosaminide alpha-2,6-sialyltransferase 1-like [Meleagris gallopavo]	sp|Q92183|SIA7A_CHICK	99	8e-21	Alpha-N-acetylgalactosaminide alpha-2,6-sialyltransferase 1 OS=Gallus gallus GN=ST6GALNAC1 PE=2 SV=1	--	--	--	--	--	K03479	6e-21	99	gga:396168	alpha-N-acetylgalactosaminide alpha-2,6-sialyltransferase (sialyltransferase 7A) [EC:2.4.99.3]	-	-	GO:0016020//membrane
Unigene001961	Unigene101766_T	223	5	0.7176	--	--	--	--	--	--	--	--	--	--	--	--	--	--	--	--	--	--	-	-	-
Unigene001962	Unigene101767_T	254	9	1.134	--	--	--	--	--	--	--	--	--	--	--	--	--	--	--	--	--	--	-	-	-
Unigene001963	Unigene101768_T	238	5	0.6724	--	--	--	--	--	--	--	--	--	--	--	--	--	--	--	--	--	--	-	-	-
Unigene001964	Unigene101769_T	302	13	1.3777	--	--	--	--	--	--	--	--	--	--	--	--	--	--	--	--	--	--	-	-	-
Unigene001965	Unigene10176_T	277	85	9.821	--	--	--	--	--	--	--	--	--	--	--	--	--	--	--	--	--	--	-	-	-
Unigene001966	Unigene101770_T	260	18	2.2157	--	--	--	--	--	--	--	--	--	--	--	--	--	--	--	--	--	--	-	-	-
Unigene001967	Unigene101771_T	227	9	1.2689	--	--	--	--	--	--	--	--	--	--	--	--	--	--	--	--	--	--	-	-	-
Unigene001968	Unigene101772_T	238	13	1.7482	--	--	--	--	--	--	--	--	--	--	--	--	--	--	--	--	--	--	-	-	-
Unigene001969	Unigene101773_T	203	11	1.7343	--	--	--	--	--	--	--	--	--	--	--	--	--	--	--	--	--	--	-	-	-
Unigene001970	Unigene101774_T	302	9	0.9538	--	--	--	--	--	--	--	--	--	--	--	--	--	--	--	--	--	--	-	-	-
Unigene001971	Unigene101775_T	212	4	0.6039	--	--	--	--	--	--	--	--	--	--	--	--	--	--	--	--	--	--	-	-	-
Unigene001972	Unigene101776_T	203	4	0.6306	--	--	--	--	--	--	--	--	--	--	--	--	--	--	--	--	--	--	-	-	-
Unigene001973	Unigene101777_T	234	7	0.9574	--	--	--	--	--	--	--	--	--	--	--	--	--	--	--	--	--	--	-	-	-
Unigene001974	Unigene101778_T	237	5	0.6752	--	--	--	--	--	--	--	--	--	--	--	--	--	--	--	--	--	--	-	-	-
Unigene001975	Unigene101779_T	227	7	0.9869	--	--	--	--	--	--	--	--	--	--	--	--	--	--	--	--	--	--	-	-	-
Unigene001976	Unigene10177_T	591	138	7.4733	--	--	--	--	--	--	--	--	--	--	--	--	--	--	--	--	--	--	-	-	-
Unigene001977	Unigene101780_T	267	9	1.0788	--	--	--	--	--	--	--	--	--	--	--	--	--	--	--	--	--	--	-	-	-
Unigene001978	Unigene101781_T	344	8	0.7443	--	--	--	--	--	--	--	--	--	--	--	--	--	--	--	--	--	--	-	-	-
Unigene001979	Unigene101782_T	251	5	0.6376	--	--	--	--	--	--	--	--	--	--	--	--	--	--	--	--	--	--	-	-	-
Unigene001980	Unigene101783_T	248	5	0.6453	--	--	--	--	--	--	--	--	--	--	--	--	--	--	--	--	--	--	-	-	-
Unigene001981	Unigene101784_T	236	5	0.6781	--	--	--	--	--	--	--	--	--	--	--	--	--	--	--	--	--	--	-	-	-
Unigene001982	Unigene101785_T	276	7	0.8117	--	--	--	--	--	--	--	--	--	--	--	--	--	--	--	--	--	--	-	-	-
Unigene001983	Unigene101786_T	216	5	0.7409	--	--	--	--	--	--	--	--	--	--	--	--	--	--	--	--	--	--	-	-	-
Unigene001984	Unigene101787_T	230	8	1.1132	--	--	--	--	--	--	--	--	--	--	--	--	--	--	--	--	--	--	-	-	-
Unigene001985	Unigene101788_T	205	3	0.4684	--	--	--	--	--	--	--	--	--	--	--	--	--	--	--	--	--	--	-	-	-
Unigene001986	Unigene101789_T	202	7	1.1091	--	--	--	--	--	--	--	--	--	--	--	--	--	--	--	--	--	--	-	-	-
Unigene001987	Unigene10178_T	482	36	2.3904	--	--	--	--	--	--	--	--	--	--	--	--	--	--	--	--	--	--	-	-	-
Unigene001988	Unigene101790_T	253	7	0.8855	--	--	--	--	--	--	--	--	--	--	--	--	--	--	--	--	--	--	-	-	-
Unigene001989	Unigene101791_T	272	6	0.706	--	--	--	--	--	--	--	--	--	--	--	--	--	--	--	--	--	--	-	-	-
Unigene001990	Unigene101792_T	268	7	0.836	--	--	--	--	--	--	--	--	--	--	--	--	--	--	--	--	--	--	-	-	-
Unigene001991	Unigene101793_T	276	7	0.8117	--	--	--	--	--	--	--	--	--	--	--	--	--	--	--	--	--	--	-	-	-
Unigene001992	Unigene101794_T	270	8	0.9483	--	--	--	--	--	--	--	--	--	--	--	--	--	--	--	--	--	--	-	-	-
Unigene001993	Unigene101795_T	249	5	0.6427	--	--	--	--	--	--	--	--	--	--	--	--	--	--	--	--	--	--	-	-	-
Unigene001994	Unigene101796_T	234	8	1.0942	gi|67514599|ref|NP_001020005.1|	164	1e-39	somatostatin receptor type 5 [Gallus gallus] >gi|61743877|gb|AAX55630.1| somatostatin receptor type 5 [Gallus gallus]	sp|O08858|SSR5_MOUSE	121	1e-27	Somatostatin receptor type 5 OS=Mus musculus GN=Sstr5 PE=2 SV=2	--	--	--	--	--	K04221	2e-40	164	gga:427667	somatostatin receptor 5	GO:0033500//carbohydrate homeostasis;GO:0051384//response to glucocorticoid stimulus;GO:0030073//insulin secretion;GO:0007188//G-protein signaling, coupled to cAMP nucleotide second messenger	GO:0008188//neuropeptide receptor activity	GO:0044424//intracellular part;GO:0031224//intrinsic to membrane
Unigene001995	Unigene101797_T	227	2	0.282	--	--	--	--	--	--	--	--	--	--	--	--	--	--	--	--	--	--	-	-	-
Unigene001996	Unigene101798_T	222	4	0.5767	--	--	--	--	--	--	--	--	--	--	--	--	--	--	--	--	--	--	-	-	-
Unigene001997	Unigene101799_T	274	7	0.8176	--	--	--	--	--	--	--	--	--	--	--	--	--	--	--	--	--	--	-	-	-
Unigene001998	Unigene10179_T	353	34	3.0826	gi|326928293|ref|XP_003210315.1|	234	6e-61	PREDICTED: dedicator of cytokinesis protein 2-like [Meleagris gallopavo]	sp|Q92608|DOCK2_HUMAN	221	1e-57	Dedicator of cytokinesis protein 2 OS=Homo sapiens GN=DOCK2 PE=1 SV=2	--	--	--	--	--	K12367	7e-62	234	gga:427612	dedicator of cytokinesis 2	GO:0007010//cytoskeleton organization;GO:0042221//response to chemical stimulus;GO:0001767;GO:0043368//positive T cell selection;GO:0031580//membrane raft distribution;GO:0016601//Rac protein signal transduction;GO:0050688//regulation of defense response to virus;GO:0009988//cell-cell recognition;GO:0032321//positive regulation of Rho GTPase activity;GO:0043383//negative T cell selection;GO:00420…	GO:0032561//guanyl ribonucleotide binding;GO:0005102//receptor binding;GO:0005100//Rho GTPase activator activity;GO:0005506//iron ion binding;GO:0019899//enzyme binding;GO:0005089//Rho guanyl-nucleotide exchange factor activity	GO:0043232;GO:0044444//cytoplasmic part
[truncated: 128,519 more rows]

## Sheet: Nr
#geneID	geneID	geneLength	Nr-ID	Nr-Score	Nr-Evalue	Nr-annotation
Unigene000003	Unigene100002_T	309	gi|163961395|gb|ABY50125.1|	200	2e-50	skeletal muscle ryanodine receptor isoform alpha [Meleagris gallopavo]
Unigene000017	Unigene100015_T	312	gi|296434452|sp|Q6ZTY8.2|CL063_HUMAN	92	6e-18	RecName: Full=Putative uncharacterized protein C12orf63
Unigene000032	Unigene100029_T	391	gi|50758086|ref|XP_415754.1|	223	2e-57	PREDICTED: similar to Hydroxy-delta-5-steroid dehydrogenase, 3 beta- and steroid delta-isomerase [Gallus gallus]
Unigene000040	Unigene100036_T	227	gi|118103345|ref|XP_418269.2|	106	2e-22	PREDICTED: similar to ubiquitin-like, containing PHD and RING finger domains, 1 [Gallus gallus]
Unigene000049	Unigene100044_T	387	gi|119627579|gb|EAX07174.1|	92.4	5e-18	hCG1793893 [Homo sapiens]
Unigene000055	Unigene10004_T	1300	gi|224068028|ref|XP_002187183.1|	795	0	PREDICTED: kelch-like 3 (Drosophila) [Taeniopygia guttata]
Unigene000065	Unigene100059_T	285	gi|326922836|ref|XP_003207650.1|	191	1e-47	PREDICTED: fidgetin-like [Meleagris gallopavo]
Unigene000077	Unigene10006_T	623	gi|118101571|ref|XP_417738.2|	107	4e-22	PREDICTED: similar to Rh blood group protein, partial [Gallus gallus]
Unigene000088	Unigene10007_T	513	gi|326924944|ref|XP_003208682.1|	104	1e-21	PREDICTED: v-type proton ATPase subunit G 3-like [Meleagris gallopavo]
Unigene000089	Unigene100080_T	214	gi|6576738|dbj|BAA88337.1|	55.5	7e-07	ORF2 [Platemys spixii]
Unigene000092	Unigene100083_T	255	gi|224049921|ref|XP_002193862.1|	161	9e-39	PREDICTED: similar to solute carrier family 10 (sodium/bile acid cotransporter family), member 4 [Taeniopygia guttata]
Unigene000096	Unigene100087_T	214	gi|6576738|dbj|BAA88337.1|	90.9	1e-17	ORF2 [Platemys spixii]
Unigene000099	Unigene10008_T	242	gi|45384438|ref|NP_990670.1|	110	2e-23	apoptosis regulator Bcl-2 [Gallus gallus] >gi|62970|emb|CAA78018.1| PCKBCL2 [Gallus gallus]
Unigene000105	Unigene100095_T	267	gi|326921726|ref|XP_003207107.1|	159	2e-38	PREDICTED: zinc finger protein 804B-like [Meleagris gallopavo]
Unigene000111	Unigene1000_T	658	gi|326922840|ref|XP_003207652.1|	164	3e-39	PREDICTED: LOW QUALITY PROTEIN: dipeptidyl peptidase 4-like [Meleagris gallopavo]
Unigene000113	Unigene100101_T	274	gi|40949967|gb|AAR97603.1|	82.4	5e-15	thaumatin-like protein 1 [Schistocerca gregaria]
Unigene000131	Unigene100118_T	272	gi|301069330|ref|NP_001180266.1|	193	2e-48	contactin-associated protein-like 2 [Taeniopygia guttata] >gi|299890965|gb|ADJ57458.1| contactin associated protein-like 2 [Taeniopygia guttata]
Unigene000134	Unigene100120_T	361	gi|115767226|ref|XP_782654.2|	52	7e-06	PREDICTED: similar to Cpsf6 protein, partial [Strongylocentrotus purpuratus] >gi|115951833|ref|XP_001180349.1| PREDICTED: similar to Cpsf6 protein, partial [Strongylocentrotus purpuratus]
Unigene000141	Unigene100127_T	319	gi|332867353|ref|XP_003318689.1|	107	1e-22	PREDICTED: cohesin subunit SA-3 isoform 2 [Pan troglodytes]
Unigene000149	Unigene100134_T	327	gi|224063820|ref|XP_002195439.1|	95.1	8e-19	PREDICTED: G protein-coupled receptor 97 [Taeniopygia guttata]
Unigene000156	Unigene100140_T	312	gi|118099091|ref|XP_425355.2|	135	4e-31	PREDICTED: similar to Perforin-1 precursor (P1) (Lymphocyte pore-forming protein) (PFP) (Cytolysin) [Gallus gallus]
Unigene000157	Unigene100141_T	223	gi|326919495|ref|XP_003206016.1|	144	8e-34	PREDICTED: huntingtin-like, partial [Meleagris gallopavo]
Unigene000167	Unigene100150_T	245	gi|291224894|ref|XP_002732438.1|	53.5	3e-06	PREDICTED: CCR4-NOT transcription complex, subunit 1-like [Saccoglossus kowalevskii]
Unigene000172	Unigene100155_T	565	gi|166795955|ref|NP_001107728.1|	144	2e-33	aquaporin 8 [Xenopus (Silurana) tropicalis] >gi|165970438|gb|AAI58264.1| aqp8 protein [Xenopus (Silurana) tropicalis]
Unigene000177	Unigene10015_T	295	gi|39579174|gb|AAR28760.1|	94.4	1e-26	DNA-dependent protein kinase catalytic subunit [Gallus gallus]
Unigene000188	Unigene10016_T	324	gi|326926265|ref|XP_003209323.1|	100	1e-20	PREDICTED: 1-phosphatidylinositol-4,5-bisphosphate phosphodiesterase eta-1-like [Meleagris gallopavo]
Unigene000192	Unigene100173_T	263	gi|158934259|emb|CAA22144.3|	59.7	3e-08	C. elegans protein Y53C10A.10, partially confirmed by transcript evidence [Caenorhabditis elegans]
Unigene000204	Unigene100184_T	202	gi|301756490|ref|XP_002914093.1|	79	6e-14	PREDICTED: spectrin beta chain, brain 1-like isoform 2 [Ailuropoda melanoleuca]
Unigene000211	Unigene100190_T	243	gi|326919530|ref|XP_003206033.1|	181	8e-45	PREDICTED: probable histone-lysine N-methyltransferase NSD2-like [Meleagris gallopavo]
Unigene000214	Unigene100193_T	230	gi|326923937|ref|XP_003208189.1|	118	8e-26	PREDICTED: WD repeat-containing protein 96-like [Meleagris gallopavo]
Unigene000216	Unigene100195_T	346	gi|119619174|gb|EAW98768.1|	79.7	3e-14	hCG2038488 [Homo sapiens]
Unigene000225	Unigene100202_T	205	gi|118083143|ref|XP_416467.2|	114	9e-25	PREDICTED: similar to OTTHUMP00000028953 [Gallus gallus]
Unigene000226	Unigene100203_T	228	gi|149453333|ref|XP_001518015.1|	82	6e-15	PREDICTED: similar to Sterile alpha motif domain-containing protein 14 [Ornithorhynchus anatinus]
Unigene000231	Unigene100208_T	238	gi|118098203|ref|XP_001232754.1|	92	6e-18	PREDICTED: similar to Tetratricopeptide repeat domain 18 [Gallus gallus]
Unigene000248	Unigene100223_T	221	gi|157278389|ref|NP_001098296.1|	54.3	1e-06	annexin max4 [Oryzias latipes] >gi|3288572|emb|CAA72125.1| annexin max4 [Oryzias latipes]
Unigene000249	Unigene100224_T	326	gi|224062325|ref|XP_002194696.1|	138	6e-32	PREDICTED: similar to KIAA1018 protein [Taeniopygia guttata]
Unigene000270	Unigene100243_T	207	gi|326924853|ref|XP_003208639.1|	89	5e-17	PREDICTED: myocilin-like, partial [Meleagris gallopavo]
Unigene000276	Unigene100249_T	345	gi|327263199|ref|XP_003216408.1|	169	3e-41	PREDICTED: LOW QUALITY PROTEIN: G-protein coupled receptor 98-like [Anolis carolinensis]
Unigene000283	Unigene100255_T	205	gi|224049419|ref|XP_002191678.1|	124	2e-27	PREDICTED: similar to KIAA1680 protein [Taeniopygia guttata]
Unigene000285	Unigene100257_T	550	gi|126326737|ref|XP_001378478.1|	57	4e-07	PREDICTED: similar to procollagen alpha 2(V) [Monodelphis domestica]
Unigene000307	Unigene100277_T	257	gi|301783321|ref|XP_002927077.1|	53.9	2e-06	PREDICTED: chondroadherin-like protein-like [Ailuropoda melanoleuca]
Unigene000314	Unigene100283_T	293	gi|296213588|ref|XP_002753335.1|	64.7	1e-09	PREDICTED: hypothetical protein LOC100406740 [Callithrix jacchus]
Unigene000319	Unigene100288_T	228	gi|71895999|ref|NP_001026730.1|	54.7	1e-06	Fas ligand (TNF superfamily, member 6) [Gallus gallus] >gi|61656613|emb|CAI64582.1| FAS ligand [Gallus gallus]
Unigene000321	Unigene10028_T	362	gi|45383035|ref|NP_989905.1|	223	2e-57	filamin [Gallus gallus] >gi|15341202|dbj|BAB63943.1| filamin [Gallus gallus]
Unigene000323	Unigene100291_T	295	gi|149026199|gb|EDL82442.1|	75.1	8e-13	rCG63049 [Rattus norvegicus]
Unigene000326	Unigene100294_T	297	gi|118093662|ref|XP_422014.2|	204	9e-52	PREDICTED: similar to glycoprotein receptor gp330/megalin [Gallus gallus]
Unigene000329	Unigene100297_T	205	gi|39579174|gb|AAR28760.1|	38.9	6e-07	DNA-dependent protein kinase catalytic subunit [Gallus gallus]
Unigene000332	Unigene10029_T	567	gi|224156307|ref|XP_002198642.1|	67	2e-21	PREDICTED: similar to Gag-Pro-Pol-Env protein [Taeniopygia guttata]
Unigene000333	Unigene1002_T	1270	gi|326922840|ref|XP_003207652.1|	683	0	PREDICTED: LOW QUALITY PROTEIN: dipeptidyl peptidase 4-like [Meleagris gallopavo]
Unigene000338	Unigene100304_T	237	gi|68235796|gb|AAV65760.2|	68.9	6e-11	mitochondrial associated cysteine-rich protein [Canis lupus familiaris]
Unigene000345	Unigene100310_T	300	gi|123229188|emb|CAM18745.1|	102	6e-21	novel protein [Mus musculus]
Unigene000349	Unigene100314_T	234	gi|118085134|ref|XP_417173.2|	145	5e-34	PREDICTED: similar to dynein cytoplasmic heavy chain 2 [Gallus gallus]
Unigene000351	Unigene100316_T	254	gi|118104473|ref|XP_424920.2|	54.3	1e-06	PREDICTED: similar to Topoisomerase I binding, arginine/serine-rich [Gallus gallus]
Unigene000366	Unigene10032_T	287	gi|118091067|ref|XP_420928.2|	99	5e-20	PREDICTED: similar to tumor protein p53 inducible protein 5 [Gallus gallus]
Unigene000368	Unigene100331_T	347	gi|118091759|ref|XP_421195.2|	199	3e-50	PREDICTED: similar to zinc finger, FYVE domain containing 26 [Gallus gallus]
Unigene000378	Unigene100340_T	379	gi|326926207|ref|XP_003209295.1|	97.8	1e-19	PREDICTED: ADP-ribosylation factor-like protein 14-like [Meleagris gallopavo]
Unigene000386	Unigene100348_T	324	gi|224049421|ref|XP_002193226.1|	218	5e-56	PREDICTED: similar to Glutamate receptor, ionotropic, delta 2 [Taeniopygia guttata]
Unigene000390	Unigene100351_T	523	gi|224046910|ref|XP_002194367.1|	355	6e-97	PREDICTED: similar to mCG115513, partial [Taeniopygia guttata]
Unigene000392	Unigene100353_T	294	gi|118092939|ref|XP_426528.2|	129	4e-29	PREDICTED: similar to MGC80340 protein [Gallus gallus]
Unigene000399	Unigene10035_T	279	gi|332241310|ref|XP_003269824.1|	98.2	9e-20	PREDICTED: LOW QUALITY PROTEIN: reticulocalbin-3-like [Nomascus leucogenys]
Unigene000413	Unigene100372_T	303	gi|194900904|ref|XP_001979995.1|	62	7e-09	GG16889 [Drosophila erecta] >gi|190651698|gb|EDV48953.1| GG16889 [Drosophila erecta]
Unigene000417	Unigene100376_T	242	gi|50732143|ref|XP_418499.1|	93.6	2e-18	PREDICTED: similar to CC-chemokine-binding receptor JAB61 [Gallus gallus]
Unigene000426	Unigene100384_T	278	gi|119627579|gb|EAX07174.1|	55.8	5e-07	hCG1793893 [Homo sapiens]
Unigene000429	Unigene100387_T	293	gi|149642373|ref|XP_001507145.1|	201	7e-51	PREDICTED: similar to Sex comb on midleg-like 2 [Ornithorhynchus anatinus]
Unigene000431	Unigene100389_T	243	gi|194765553|ref|XP_001964891.1|	57.8	1e-07	GF21951 [Drosophila ananassae] >gi|190617501|gb|EDV33025.1| GF21951 [Drosophila ananassae]
Unigene000432	Unigene10038_T	343	gi|118086739|ref|XP_001235285.1|	90.1	2e-17	PREDICTED: similar to platelet and T cell activation antigen 1 [Gallus gallus]
Unigene000442	Unigene100399_T	414	gi|326935371|ref|XP_003213746.1|	53.5	3e-06	PREDICTED: leucine-rich repeat-containing protein 19-like, partial [Meleagris gallopavo]
Unigene000444	Unigene1003_T	5910	gi|326915154|ref|XP_003203885.1|	1019	0	PREDICTED: melanoma inhibitory activity protein 3-like [Meleagris gallopavo]
Unigene000450	Unigene100405_T	328	gi|316995835|dbj|BAJ53027.1|	145	4e-34	complement C4 precursor [Gallus gallus]
Unigene000455	Unigene10040_T	343	gi|45384326|ref|NP_990350.1|	144	1e-33	K123 protein [Gallus gallus] >gi|3175987|emb|CAA75211.1| K123 protein [Gallus gallus]
Unigene000457	Unigene100411_T	233	gi|326931915|ref|XP_003212069.1|	161	8e-39	PREDICTED: histamine H3 receptor-like [Meleagris gallopavo]
Unigene000462	Unigene100416_T	255	gi|224086458|ref|XP_002193920.1|	179	4e-44	PREDICTED: topoisomerase (DNA) II alpha 170kDa [Taeniopygia guttata]
Unigene000473	Unigene100426_T	337	gi|50812482|gb|AAT78715.2|	168	7e-41	homeobox A11 [Geochelone nigra porteri]
Unigene000475	Unigene100428_T	260	gi|157121009|ref|XP_001653729.1|	65.1	8e-10	multicopper oxidase [Aedes aegypti] >gi|108882975|gb|EAT47200.1| multicopper oxidase [Aedes aegypti]
Unigene000478	Unigene100430_T	418	gi|326928933|ref|XP_003210627.1|	280	1e-74	PREDICTED: archaemetzincin-1-like [Meleagris gallopavo]
Unigene000488	Unigene10043_T	446	gi|310750333|ref|NP_001185529.1|	85.5	6e-16	leucine-rich repeat-containing protein 17 [Gallus gallus] >gi|10241577|emb|CAC09417.1| p37NB protein [Gallus gallus]
Unigene000505	Unigene100455_T	250	gi|2193878|emb|CAA54181.1|	55.8	5e-07	hypothetical protein [Homo sapiens]
Unigene000510	Unigene10045_T	981	gi|253683497|ref|NP_001156643.1|	174	5e-42	selenoprotein M precursor [Bos taurus] >gi|296478384|gb|DAA20499.1| selenoprotein M precursor [Bos taurus]
Unigene000535	Unigene100482_T	237	gi|268576717|ref|XP_002643338.1|	52	7e-06	Hypothetical protein CBG15933 [Caenorhabditis briggsae]
Unigene000536	Unigene100483_T	381	gi|126277344|ref|XP_001375001.1|	119	4e-26	PREDICTED: similar to Death-associated kinase 2 [Monodelphis domestica]
Unigene000555	Unigene1004_T	4495	gi|73967327|ref|XP_853899.1|	667	0	PREDICTED: similar to nucleoredoxin [Canis familiaris]
Unigene000568	Unigene100511_T	249	gi|4151940|gb|AAD04630.1|	162	5e-39	homeodomain protein [Gallus gallus]
Unigene000569	Unigene100512_T	268	gi|326922503|ref|XP_003207488.1|	174	1e-42	PREDICTED: dynein heavy chain 7, axonemal-like, partial [Meleagris gallopavo]
Unigene000573	Unigene100516_T	398	gi|332228722|ref|XP_003263540.1|	228	6e-59	PREDICTED: transcription factor AP-2-alpha [Nomascus leucogenys]
Unigene000575	Unigene100518_T	341	gi|118102493|ref|XP_001235269.1|	135	4e-31	PREDICTED: similar to CTCL tumor antigen se2-1 [Gallus gallus]
Unigene000580	Unigene100522_T	233	gi|84994972|ref|XP_952208.1|	51.6	9e-06	DNA helicase (SGS1 homologue) [Theileria annulata strain Ankara]
Unigene000588	Unigene10052_T	292	gi|149640067|ref|XP_001513781.1|	103	2e-21	PREDICTED: similar to thymosin beta [Ornithorhynchus anatinus]
Unigene000590	Unigene100531_T	267	gi|162462340|ref|NP_001104816.1|	178	7e-44	lactase-phlorizin hydrolase [Gallus gallus]
Unigene000595	Unigene100536_T	341	gi|326912233|ref|XP_003202458.1|	120	7e-36	PREDICTED: pseudouridine-5'-phosphate glycosidase-like [Meleagris gallopavo]
Unigene000599	Unigene10053_T	466	gi|326911777|ref|XP_003202232.1|	257	1e-67	PREDICTED: stimulated by retinoic acid gene 8 protein-like [Meleagris gallopavo]
Unigene000600	Unigene100540_T	203	gi|149445690|ref|XP_001514124.1|	101	8e-21	PREDICTED: similar to Zinc finger protein 653 [Ornithorhynchus anatinus]
Unigene000604	Unigene100544_T	215	gi|347227|gb|AAA49027.1|	41.2	1e-08	reverse transcriptase [Gallus gallus]
Unigene000614	Unigene100553_T	261	gi|127354|sp|P09125.1|MSP8_EIMAC	67.8	1e-10	RecName: Full=Merozoite surface protein CMZ-8 >gi|9246|emb|CAA30977.1| EAMZp35 protein [Eimeria acervulina]
Unigene000621	Unigene10055_T	437	gi|326915744|ref|XP_003204173.1|	223	1e-57	PREDICTED: nesprin-1-like [Meleagris gallopavo]
Unigene000631	Unigene100569_T	309	gi|326932886|ref|XP_003212542.1|	176	3e-43	PREDICTED: protein THEMIS2-like [Meleagris gallopavo]
Unigene000633	Unigene100570_T	234	gi|32812298|gb|AAP88020.1|AF355752_1	73.2	3e-12	reverse transcriptase [Chelonia mydas]
Unigene000641	Unigene100578_T	242	gi|118085730|ref|XP_425982.2|	135	7e-31	PREDICTED: similar to mannose receptor C1 [Gallus gallus]
Unigene000644	Unigene100580_T	276	gi|50728574|ref|XP_416185.1|	70.1	3e-11	PREDICTED: hypothetical protein [Gallus gallus]
Unigene000645	Unigene100581_T	291	gi|326927113|ref|XP_003209739.1|	115	7e-25	PREDICTED: toll-like receptor 13-like [Meleagris gallopavo]
Unigene000650	Unigene100586_T	274	gi|327263199|ref|XP_003216408.1|	129	5e-29	PREDICTED: LOW QUALITY PROTEIN: G-protein coupled receptor 98-like [Anolis carolinensis]
Unigene000653	Unigene100589_T	304	gi|326936435|ref|XP_003214259.1|	58.5	8e-08	PREDICTED: killer cell lectin-like receptor subfamily B member 1B allele B-like [Meleagris gallopavo]
Unigene000658	Unigene100593_T	270	gi|326922858|ref|XP_003207661.1|	55.5	6e-07	PREDICTED: myosin-X-like [Meleagris gallopavo]
Unigene000666	Unigene1005_T	3635	gi|73967327|ref|XP_853899.1|	667	0	PREDICTED: similar to nucleoredoxin [Canis familiaris]
Unigene000673	Unigene100606_T	264	gi|327291836|ref|XP_003230626.1|	85.1	8e-16	PREDICTED: actin-like protein 9-like [Anolis carolinensis]
Unigene000674	Unigene100607_T	206	gi|198474772|ref|XP_002132775.1|	54.3	1e-06	GA25691 [Drosophila pseudoobscura pseudoobscura] >gi|198138540|gb|EDY70177.1| GA25691 [Drosophila pseudoobscura pseudoobscura]
Unigene000680	Unigene100612_T	469	gi|326925935|ref|XP_003209162.1|	298	4e-80	PREDICTED: LOW QUALITY PROTEIN: probable cation-transporting ATPase 13A4-like [Meleagris gallopavo]
Unigene000700	Unigene100630_T	239	gi|148689707|gb|EDL21654.1|	65.1	8e-10	kit ligand, isoform CRA_b [Mus musculus]
Unigene000724	Unigene100652_T	202	gi|160380698|sp|Q6PK30.2|CT75_HUMAN	106	3e-22	RecName: Full=Cancer/testis antigen 75; Short=CT75
Unigene000729	Unigene100657_T	246	gi|118095908|ref|XP_425080.2|	113	2e-24	PREDICTED: similar to KIAA1035 protein [Gallus gallus]
Unigene000739	Unigene100666_T	262	gi|312145488|gb|ADQ28491.1|	172	4e-42	sonic hedgehog [Dromaius novaehollandiae]
Unigene000749	Unigene100675_T	322	gi|118083712|ref|XP_416661.2|	162	4e-39	PREDICTED: similar to LOC495320 protein [Gallus gallus]
Unigene000763	Unigene100688_T	206	gi|224161120|ref|XP_002200222.1|	80.5	2e-14	PREDICTED: similar to Pol polyprotein, partial [Taeniopygia guttata]
Unigene000769	Unigene100693_T	295	gi|71897049|ref|NP_001026515.1|	158	6e-38	twinkle protein, mitochondrial precursor [Gallus gallus] >gi|78099071|sp|Q5ZIW1.1|PEO1_CHICK RecName: Full=Twinkle protein, mitochondrial; AltName: Full=Progressive external ophthalmoplegia 1 protein homolog; Flags: Precursor
Unigene000777	Unigene1006_T	5050	gi|326915154|ref|XP_003203885.1|	1120	0	PREDICTED: melanoma inhibitory activity protein 3-like [Meleagris gallopavo]
Unigene000786	Unigene100708_T	493	gi|326920671|ref|XP_003206592.1|	275	5e-73	PREDICTED: formin-1-like, partial [Meleagris gallopavo]
Unigene000799	Unigene10071_T	346	gi|118093365|ref|XP_426557.2|	87	2e-16	PREDICTED: similar to BoWC1.1 [Gallus gallus]
Unigene000806	Unigene100726_T	239	gi|326922005|ref|XP_003207243.1|	150	1e-35	PREDICTED: 3-oxoacyl-[acyl-carrier-protein] synthase, mitochondrial-like [Meleagris gallopavo]
Unigene000810	Unigene10072_T	320	gi|327291055|ref|XP_003230237.1|	100	2e-20	PREDICTED: ephrin type-B receptor 4-like, partial [Anolis carolinensis]
Unigene000811	Unigene100730_T	206	gi|156369977|ref|XP_001628249.1|	81.6	9e-15	predicted protein [Nematostella vectensis] >gi|156215221|gb|EDO36186.1| predicted protein [Nematostella vectensis]
Unigene000823	Unigene100741_T	394	gi|118092788|ref|XP_421651.2|	278	4e-74	PREDICTED: similar to Rho GTPase activating protein 2 [Gallus gallus]
Unigene000825	Unigene100743_T	253	gi|326919631|ref|XP_003206083.1|	172	5e-42	PREDICTED: forkhead box protein I1c-like [Meleagris gallopavo]
Unigene000830	Unigene100748_T	317	gi|33112616|gb|AAF37724.3|AF238234_1	74.7	1e-12	diaphanous protein [Entamoeba histolytica]
Unigene000842	Unigene100759_T	245	gi|32812298|gb|AAP88020.1|AF355752_1	67	2e-10	reverse transcriptase [Chelonia mydas]
Unigene000844	Unigene100760_T	385	gi|326934248|ref|XP_003213204.1|	159	3e-38	PREDICTED: transmembrane protease serine 9-like [Meleagris gallopavo]
Unigene000853	Unigene100769_T	300	gi|32812298|gb|AAP88020.1|AF355752_1	69.7	4e-22	reverse transcriptase [Chelonia mydas]
Unigene000858	Unigene100773_T	571	gi|326924996|ref|XP_003208708.1|	348	7e-95	PREDICTED: leucine-rich repeat-containing protein 39-like [Meleagris gallopavo]
Unigene000859	Unigene100774_T	384	gi|268571523|ref|XP_002641072.1|	78.6	7e-14	Hypothetical protein CBG22492 [Caenorhabditis briggsae]
Unigene000874	Unigene100788_T	201	gi|326914791|ref|XP_003203706.1|	132	3e-30	PREDICTED: somatostatin receptor type 4-like [Meleagris gallopavo]
Unigene000878	Unigene100791_T	278	gi|326935621|ref|XP_003213867.1|	165	4e-40	PREDICTED: leucine-rich repeat-containing protein 3B-like [Meleagris gallopavo]
Unigene000888	Unigene1007_T	1801	gi|119627579|gb|EAX07174.1|	58.5	1e-06	hCG1793893 [Homo sapiens]
Unigene000904	Unigene100814_T	285	gi|326929978|ref|XP_003211130.1|	176	3e-43	PREDICTED: translational activator GCN1-like [Meleagris gallopavo]
Unigene000905	Unigene100815_T	428	gi|6576738|dbj|BAA88337.1|	65.5	1e-20	ORF2 [Platemys spixii]
Unigene000906	Unigene100816_T	290	gi|6576738|dbj|BAA88337.1|	83.2	3e-15	ORF2 [Platemys spixii]
Unigene000909	Unigene100819_T	301	gi|118118807|ref|XP_001236431.1|	133	2e-30	PREDICTED: hypothetical protein, partial [Gallus gallus]
Unigene000912	Unigene100821_T	451	gi|213626671|gb|AAI69844.1|	261	6e-69	LOC398207 protein [Xenopus laevis]
Unigene000913	Unigene100822_T	264	gi|328786724|ref|XP_395500.4|	54.3	1e-06	PREDICTED: DNA replication licensing factor MCM8 [Apis mellifera]
Unigene000921	Unigene10082_T	328	gi|118099851|ref|XP_423911.2|	205	5e-52	PREDICTED: similar to chromobox homolog 2 [Gallus gallus]
Unigene000925	Unigene100833_T	279	gi|224055895|ref|XP_002191513.1|	62	7e-09	PREDICTED: similar to transmembrane protein 194B [Taeniopygia guttata]
Unigene000928	Unigene100836_T	253	gi|197246321|gb|AAI68523.1|	55.5	7e-07	Unknown (protein for IMAGE:5570937) [Xenopus laevis]
Unigene000932	Unigene10083_T	240	gi|118097925|ref|XP_414855.2|	157	1e-37	PREDICTED: similar to Rab26 protein [Gallus gallus]
Unigene000934	Unigene100841_T	411	gi|71413651|ref|XP_808957.1|	53.5	2e-06	trans-sialidase [Trypanosoma cruzi strain CL Brener]
Unigene000943	Unigene10084_T	425	gi|326921014|ref|XP_003206759.1|	239	2e-62	PREDICTED: adenylate kinase 7-like [Meleagris gallopavo]
Unigene000946	Unigene100852_T	248	gi|118084708|ref|XP_416989.2|	53.1	1e-07	PREDICTED: similar to glypican-6 [Gallus gallus]
Unigene000966	Unigene100870_T	262	gi|118097620|ref|XP_414662.2|	179	3e-44	PREDICTED: similar to SH3 domain containing ring finger 2 [Gallus gallus]
Unigene000980	Unigene100883_T	252	gi|326921763|ref|XP_003207125.1|	102	4e-21	PREDICTED: sterile alpha motif domain-containing protein 9-like [Meleagris gallopavo]
Unigene000983	Unigene100886_T	467	gi|148692560|gb|EDL24507.1|	234	6e-61	SH3 and cysteine rich domain 3, isoform CRA_b [Mus musculus]
Unigene000996	Unigene100898_T	287	gi|224092125|ref|XP_002189015.1|	169	4e-41	PREDICTED: Dmx-like 1 [Taeniopygia guttata]
Unigene000998	Unigene10089_T	474	gi|218563318|sp|A8MVM7.3|YD021_HUMAN	184	1e-45	RecName: Full=Putative uncharacterized protein ENSP00000382790
Unigene000999	Unigene1008_T	1750	gi|118082765|ref|XP_416282.2|	419	1e-115	PREDICTED: similar to BTB/POZ domain-containing protein KCTD17 [Gallus gallus]
Unigene001014	Unigene100913_T	202	gi|224073919|ref|XP_002190455.1|	134	1e-30	PREDICTED: similar to G protein-coupled receptor 21 [Taeniopygia guttata]
Unigene001015	Unigene100914_T	314	gi|170577713|ref|XP_001894110.1|	57.4	2e-11	pherophorin-dz1 protein [Brugia malayi]
Unigene001031	Unigene100929_T	210	gi|297271666|ref|XP_001117767.2|	53.1	3e-06	PREDICTED: platelet glycoprotein Ib alpha chain-like [Macaca mulatta]
Unigene001032	Unigene10092_T	370	gi|326918951|ref|XP_003205748.1|	150	1e-35	PREDICTED: Bardet-Biedl syndrome 12 protein-like [Meleagris gallopavo]
Unigene001057	Unigene100952_T	531	gi|170577713|ref|XP_001894110.1|	62	1e-08	pherophorin-dz1 protein [Brugia malayi]
Unigene001060	Unigene100955_T	484	gi|268574002|ref|XP_002641978.1|	97.1	2e-19	Hypothetical protein CBG09200 [Caenorhabditis briggsae]
Unigene001061	Unigene100956_T	316	gi|268574002|ref|XP_002641978.1|	75.9	5e-13	Hypothetical protein CBG09200 [Caenorhabditis briggsae]
Unigene001065	Unigene10095_T	384	gi|326911031|ref|XP_003201866.1|	60.5	2e-08	PREDICTED: uncharacterized protein C10orf18-like [Meleagris gallopavo]
Unigene001069	Unigene100963_T	209	gi|224589092|ref|NP_001139156.1|	90.9	1e-17	lysyl oxidase homolog 3 [Danio rerio] >gi|220678307|emb|CAX13118.1| lysyl oxidase-like 3b [Danio rerio] >gi|220678602|emb|CAX14688.1| lysyl oxidase-like 3b [Danio rerio]
Unigene001073	Unigene100967_T	233	gi|274319878|ref|NP_001162065.1|	115	7e-25	retinol dehydrogenase 8 [Rattus norvegicus] >gi|149020545|gb|EDL78350.1| rCG31734 [Rattus norvegicus]
Unigene001075	Unigene100969_T	252	gi|6576738|dbj|BAA88337.1|	60.1	3e-08	ORF2 [Platemys spixii]
Unigene001082	Unigene100975_T	274	gi|195048878|ref|XP_001992609.1|	60.5	2e-08	GH24115 [Drosophila grimshawi] >gi|193893450|gb|EDV92316.1| GH24115 [Drosophila grimshawi]
Unigene001087	Unigene10097_T	228	gi|66810117|ref|XP_638782.1|	61.6	9e-09	protein kinase 4 [Dictyostelium discoideum AX4] >gi|161784327|sp|P34103.2|PK4_DICDI RecName: Full=Protein kinase 4 >gi|60467398|gb|EAL65426.1| protein kinase 4 [Dictyostelium discoideum AX4]
Unigene001092	Unigene100984_T	211	gi|326930540|ref|XP_003211404.1|	151	9e-36	PREDICTED: crumbs homolog 2-like [Meleagris gallopavo]
Unigene001095	Unigene100987_T	225	gi|326916394|ref|XP_003204492.1|	132	5e-30	PREDICTED: dystonin-like [Meleagris gallopavo]
Unigene001099	Unigene100990_T	415	gi|118082443|ref|XP_416110.2|	232	4e-60	PREDICTED: similar to E2F transcription factor 7 [Gallus gallus]
Unigene001106	Unigene100997_T	212	gi|6576738|dbj|BAA88337.1|	66.6	3e-12	ORF2 [Platemys spixii]
Unigene001108	Unigene100999_T	212	gi|94398719|ref|XP_986781.1|	53.1	3e-06	PREDICTED: splicing factor 3B subunit 4-like [Mus musculus] >gi|94399038|ref|XP_914219.2| PREDICTED: splicing factor 3B subunit 4-like [Mus musculus]
Unigene001109	Unigene10099_T	748	gi|71895343|ref|NP_001026612.1|	358	9e-98	tumor necrosis factor alpha-induced protein 8 [Gallus gallus] >gi|82081020|sp|Q5ZI78.1|TFIP8_CHICK RecName: Full=Tumor necrosis factor alpha-induced protein 8; Short=TNF alpha-induced protein 8
Unigene001111	Unigene100_T	2400	gi|327265182|ref|XP_003217387.1|	713	0	PREDICTED: actin-binding LIM protein 3-like [Anolis carolinensis]
Unigene001117	Unigene101005_T	211	gi|332863052|ref|XP_508434.3|	99	5e-20	PREDICTED: smoothelin-like 1 [Pan troglodytes]
Unigene001120	Unigene101008_T	263	gi|118095789|ref|XP_424123.2|	133	2e-30	PREDICTED: similar to rai-like protein RaLP [Gallus gallus]
Unigene001122	Unigene10100_T	251	gi|118100061|ref|XP_415744.2|	155	5e-37	PREDICTED: similar to KIAA0399 protein [Gallus gallus]
Unigene001130	Unigene101017_T	214	gi|118109914|ref|XP_001236282.1|	57	2e-07	PREDICTED: similar to mp41, partial [Gallus gallus]
Unigene001140	Unigene101026_T	258	gi|118085151|ref|XP_417182.2|	126	2e-28	PREDICTED: similar to NYD-SP6 [Gallus gallus]
Unigene001144	Unigene10102_T	288	gi|224064324|ref|XP_002194185.1|	115	4e-25	PREDICTED: cylindromatosis (turban tumor syndrome) isoform 2 [Taeniopygia guttata]
Unigene001146	Unigene101031_T	215	gi|45384504|ref|NP_990660.1|	138	8e-32	sarcalumenin precursor [Gallus gallus] >gi|82136235|sp|Q90577.1|SRCA_CHICK RecName: Full=Sarcalumenin; Flags: Precursor >gi|496325|emb|CAA79817.1| 53 kDa glycoprotein [Gallus gallus]
Unigene001155	Unigene10103_T	317	gi|118103418|ref|XP_424694.2|	228	7e-59	PREDICTED: similar to chromodomain helicase DNA binding protein 1 [Gallus gallus]
Unigene001157	Unigene101041_T	269	gi|326914700|ref|XP_003203661.1|	177	9e-44	PREDICTED: echinoderm microtubule-associated protein-like 6-like [Meleagris gallopavo]
Unigene001169	Unigene101052_T	250	gi|118086307|ref|XP_418883.2|	170	1e-41	PREDICTED: similar to Adenylate cyclase type 1 (Adenylate cyclase type I) (ATP pyrophosphate-lyase 1) (Ca(2)/calmodulin-activated adenylyl cyclase) [Gallus gallus]
Unigene001190	Unigene101071_T	204	gi|119601941|gb|EAW81535.1|	55.8	5e-07	hCG2029004 [Homo sapiens]
Unigene001207	Unigene101087_T	267	gi|224070353|ref|XP_002190625.1|	148	6e-35	PREDICTED: similar to FLJ10324 protein [Taeniopygia guttata]
Unigene001215	Unigene101094_T	215	gi|160707978|ref|NP_001104266.1|	58.9	6e-08	protein piccolo isoform 2 [Mus musculus]
Unigene001222	Unigene1010_T	1867	gi|119627579|gb|EAX07174.1|	58.5	1e-06	hCG1793893 [Homo sapiens]
Unigene001225	Unigene101102_T	276	gi|170594471|ref|XP_001901987.1|	95.1	7e-19	Ground-like domain containing protein [Brugia malayi] >gi|158590931|gb|EDP29546.1| Ground-like domain containing protein [Brugia malayi]
Unigene001231	Unigene101108_T	240	gi|194900904|ref|XP_001979995.1|	64.3	1e-09	GG16889 [Drosophila erecta] >gi|190651698|gb|EDV48953.1| GG16889 [Drosophila erecta]
Unigene001247	Unigene101122_T	350	gi|189235844|ref|XP_968928.2|	81.6	9e-15	PREDICTED: similar to calpain B [Tribolium castaneum]
Unigene001248	Unigene101123_T	290	gi|189235844|ref|XP_968928.2|	70.9	2e-11	PREDICTED: similar to calpain B [Tribolium castaneum]
Unigene001253	Unigene101128_T	324	gi|326930008|ref|XP_003211145.1|	173	2e-42	PREDICTED: apoptosis-inducing factor 3-like isoform 2 [Meleagris gallopavo]
Unigene001264	Unigene101138_T	265	gi|194765555|ref|XP_001964892.1|	58.2	1e-07	GF22773 [Drosophila ananassae] >gi|190617502|gb|EDV33026.1| GF22773 [Drosophila ananassae]
Unigene001270	Unigene101143_T	233	gi|119627579|gb|EAX07174.1|	60.5	2e-08	hCG1793893 [Homo sapiens]
Unigene001281	Unigene101153_T	217	gi|194208007|ref|XP_001489441.2|	71.6	9e-12	PREDICTED: similar to transmembrane protein 82 [Equus caballus]
Unigene001292	Unigene101163_T	269	gi|319738594|ref|NP_956439.2|	77.4	2e-13	ovochymase-1 precursor [Danio rerio]
Unigene001294	Unigene101165_T	261	gi|224048801|ref|XP_002188421.1|	129	5e-29	PREDICTED: similar to growth/differentiation factor 16 precursor protein [Taeniopygia guttata]
Unigene001296	Unigene101167_T	331	gi|301604033|ref|XP_002931677.1|	126	3e-28	PREDICTED: phosphotidylinositol phosphatase PTPRQ-like [Xenopus (Silurana) tropicalis]
Unigene001299	Unigene10116_T	240	gi|326916809|ref|XP_003204697.1|	153	2e-36	PREDICTED: opsin-5-like [Meleagris gallopavo]
Unigene001301	Unigene101171_T	410	gi|118090108|ref|XP_420520.2|	281	4e-75	PREDICTED: similar to Polypeptide N-acetylgalactosaminyltransferase 17 [Gallus gallus]
Unigene001305	Unigene101175_T	287	gi|326920509|ref|XP_003206514.1|	136	2e-31	PREDICTED: stAR-related lipid transfer protein 9-like [Meleagris gallopavo]
Unigene001310	Unigene10117_T	344	gi|326923778|ref|XP_003208111.1|	218	4e-56	PREDICTED: probable G-protein coupled receptor 125-like, partial [Meleagris gallopavo]
Unigene001312	Unigene101181_T	241	gi|198458674|ref|XP_001361125.2|	55.1	9e-07	GA11808 [Drosophila pseudoobscura pseudoobscura] >gi|198136425|gb|EAL25702.2| GA11808 [Drosophila pseudoobscura pseudoobscura]
Unigene001329	Unigene101197_T	290	gi|296803147|gb|ADH51652.1|	194	1e-48	FTO isoform 1 [Anser anser]
Unigene001331	Unigene101199_T	299	gi|224049645|ref|XP_002196414.1|	159	2e-38	PREDICTED: similar to dachsous 2 (Drosophila) [Taeniopygia guttata]
Unigene001333	Unigene1011_T	608	gi|326929288|ref|XP_003210799.1|	359	5e-98	PREDICTED: transmembrane protein 8A-like [Meleagris gallopavo]
Unigene001334	Unigene101200_T	266	gi|46048882|ref|NP_990118.1|	129	3e-29	versican core protein precursor [Gallus gallus] >gi|2497655|sp|Q90953.1|CSPG2_CHICK RecName: Full=Versican core protein; AltName: Full=Chondroitin sulfate proteoglycan core protein 2; Short=Chondroitin sulfate proteoglycan 2; AltName: Full=Large fibroblast proteoglycan; AltName: Full=PG-M; Flags: Precursor >gi|391644|dbj|BAA02742.1| proteoglycan [Gallus gallus]
Unigene001338	Unigene101204_T	268	gi|224050025|ref|XP_002190274.1|	88.2	9e-17	PREDICTED: similar to Putative death domain-containing protein FLJ16686 [Taeniopygia guttata]
Unigene001343	Unigene101209_T	323	gi|70908116|emb|CAJ17109.1|	47	2e-06	hypothetical protein Tb11.1300 [Trypanosoma brucei brucei strain 927/4 GUTat10.1]
Unigene001345	Unigene101210_T	233	gi|224058988|ref|XP_002191633.1|	116	3e-25	PREDICTED: similar to ADAMTS-like 2 [Taeniopygia guttata]
Unigene001347	Unigene101212_T	262	gi|149757714|ref|XP_001505111.1|	105	4e-22	PREDICTED: similar to Transferrin receptor protein 2 (TfR2) [Equus caballus]
Unigene001355	Unigene10121_T	240	gi|56090602|ref|NP_001007572.1|	85.9	4e-16	leydig cell tumor 10 kDa protein homolog [Mus musculus] >gi|81878886|sp|Q8R1F0.1|L10K_MOUSE RecName: Full=Leydig cell tumor 10 kDa protein homolog >gi|19353073|gb|AAH24662.1| DNA segment, Chr 8, ERATO Doi 738, expressed [Mus musculus] >gi|148678992|gb|EDL10939.1| DNA segment, Chr 8, ERATO Doi 738, expressed [Mus musculus]
Unigene001364	Unigene101228_T	437	gi|226440557|gb|ACO57137.1|	263	2e-69	myogenic differentiation 1 [Anas platyrhynchos]
Unigene001382	Unigene101244_T	253	gi|326926737|ref|XP_003209554.1|	101	1e-20	PREDICTED: retinaldehyde-binding protein 1-like [Meleagris gallopavo]
Unigene001387	Unigene101249_T	239	gi|326930063|ref|XP_003211172.1|	166	3e-40	PREDICTED: protein deltex-1-like [Meleagris gallopavo]
Unigene001396	Unigene101257_T	297	gi|326916318|ref|XP_003204455.1|	178	7e-44	PREDICTED: uncharacterized protein C6orf150-like [Meleagris gallopavo]
Unigene001401	Unigene101261_T	249	gi|327271612|ref|XP_003220581.1|	68.9	6e-11	PREDICTED: arf-GAP with SH3 domain, ANK repeat and PH domain-containing protein 1-like [Anolis carolinensis]
Unigene001404	Unigene101264_T	342	gi|119627579|gb|EAX07174.1|	65.1	8e-10	hCG1793893 [Homo sapiens]
Unigene001422	Unigene101280_T	279	gi|118093549|ref|XP_001234169.1|	182	3e-45	PREDICTED: similar to Titin (Connectin) (Rhabdomyosarcoma antigen MU-RMS-40.14) [Gallus gallus]
Unigene001437	Unigene101294_T	379	gi|224095974|ref|XP_002193214.1|	241	5e-63	PREDICTED: ATP-binding cassette, sub-family C (CFTR/MRP), member 9 isoform 3 [Taeniopygia guttata]
Unigene001438	Unigene101295_T	247	gi|224095974|ref|XP_002193214.1|	115	5e-25	PREDICTED: ATP-binding cassette, sub-family C (CFTR/MRP), member 9 isoform 3 [Taeniopygia guttata]
Unigene001442	Unigene101299_T	254	gi|326920256|ref|XP_003206390.1|	160	1e-38	PREDICTED: bestrophin-1-like [Meleagris gallopavo]
Unigene001444	Unigene1012_T	1518	gi|326929288|ref|XP_003210799.1|	217	1e-54	PREDICTED: transmembrane protein 8A-like [Meleagris gallopavo]
Unigene001446	Unigene101301_T	371	gi|118091665|ref|XP_421162.2|	199	3e-50	PREDICTED: similar to kinesin-like protein [Gallus gallus]
Unigene001448	Unigene101303_T	329	gi|146184580|ref|XP_001029661.2|	116	3e-25	IBR domain containing protein [Tetrahymena thermophila] >gi|146142628|gb|EAR81998.2| IBR domain containing protein [Tetrahymena thermophila SB210]
Unigene001453	Unigene101308_T	227	gi|347221|gb|AAA49024.1|	79.3	4e-14	POL-like [Gallus gallus]
Unigene001456	Unigene101310_T	235	gi|52345468|ref|NP_001004782.1|	51.6	9e-06	splicing factor 3a, subunit 2, 66kDa [Xenopus (Silurana) tropicalis] >gi|49250573|gb|AAH74517.1| splicing factor 3a, subunit 2, 66kDa [Xenopus (Silurana) tropicalis]
Unigene001459	Unigene101313_T	228	gi|194895053|ref|XP_001978173.1|	62	7e-09	GG19458 [Drosophila erecta] >gi|190649822|gb|EDV47100.1| GG19458 [Drosophila erecta]
Unigene001472	Unigene101325_T	253	gi|296006076|dbj|BAJ07536.1|	54.3	1e-06	choriogenin H [Fundulus heteroclitus]
Unigene001475	Unigene101328_T	321	gi|6576737|dbj|BAA21739.2|	55.5	7e-07	ORF1 [Platemys spixii]
Unigene001476	Unigene101329_T	216	gi|195040645|ref|XP_001991109.1|	52.8	4e-06	GH12253 [Drosophila grimshawi] >gi|193900867|gb|EDV99733.1| GH12253 [Drosophila grimshawi]
Unigene001480	Unigene101332_T	331	gi|328786724|ref|XP_395500.4|	59.3	5e-08	PREDICTED: DNA replication licensing factor MCM8 [Apis mellifera]
Unigene001482	Unigene101334_T	241	gi|224046742|ref|XP_002187989.1|	124	9e-28	PREDICTED: leucine rich repeat containing 6 [Taeniopygia guttata]
Unigene001486	Unigene101338_T	255	gi|194672809|ref|XP_584630.4|	54.7	1e-06	PREDICTED: oxidative stress induced growth inhibitor family member 2-like isoform 1 [Bos taurus]
Unigene001495	Unigene101346_T	283	gi|157783877|gb|ABV72703.1|	156	3e-37	carbohydrate response element binding protein variant 2 [Gallus gallus]
Unigene001496	Unigene101347_T	242	gi|268535670|ref|XP_002632970.1|	58.9	6e-08	Hypothetical protein CBG21728 [Caenorhabditis briggsae]
Unigene001505	Unigene101355_T	202	gi|149520365|ref|XP_001513679.1|	58.9	6e-08	PREDICTED: similar to Rim2, partial [Ornithorhynchus anatinus]
Unigene001508	Unigene101358_T	286	gi|224090759|ref|XP_002191136.1|	168	5e-41	PREDICTED: similar to RAS and EF-hand domain containing [Taeniopygia guttata]
Unigene001509	Unigene101359_T	249	gi|327264251|ref|XP_003216928.1|	175	4e-43	PREDICTED: voltage-dependent L-type calcium channel subunit alpha-1F-like [Anolis carolinensis]
Unigene001520	Unigene101369_T	219	gi|224083636|ref|XP_002193320.1|	80.1	2e-14	PREDICTED: similar to robo4 [Taeniopygia guttata]
Unigene001533	Unigene101380_T	311	gi|118104615|ref|XP_424420.2|	135	4e-31	PREDICTED: similar to KIAA1281 protein [Gallus gallus]
Unigene001538	Unigene101385_T	295	gi|224139530|ref|XP_002194406.1|	49.3	1e-06	PREDICTED: similar to pol-like protein ENS-3, partial [Taeniopygia guttata]
Unigene001542	Unigene101389_T	249	gi|326922705|ref|XP_003207587.1|	136	2e-31	PREDICTED: acetylcholine receptor subunit alpha-like [Meleagris gallopavo]
Unigene001544	Unigene101390_T	229	gi|301611013|ref|XP_002935032.1|	111	8e-24	PREDICTED: glutamate [NMDA] receptor subunit epsilon-4-like [Xenopus (Silurana) tropicalis]
Unigene001555	Unigene1013_T	2429	gi|1362732|pir||S56750	617	1e-174	single stranded D box binding factor 2 - chicken
Unigene001557	Unigene101401_T	325	gi|326913316|ref|XP_003202985.1|	156	2e-37	PREDICTED: G protein-activated inward rectifier potassium channel 2-like, partial [Meleagris gallopavo]
Unigene001558	Unigene101402_T	266	gi|327264291|ref|XP_003216947.1|	63.9	2e-09	PREDICTED: n-alpha-acetyltransferase 10, NatA catalytic subunit-like [Anolis carolinensis]
Unigene001560	Unigene101404_T	501	gi|45382291|ref|NP_990168.1|	244	8e-64	17-beta-hydroxysteroid dehydrogenase [Gallus gallus] >gi|1944049|dbj|BAA19567.1| 17-beta-hydroxysteroid dehydrogenase [Gallus gallus]
Unigene001570	Unigene101413_T	432	gi|326928624|ref|XP_003210476.1|	223	2e-57	PREDICTED: polycystic kidney disease 2-like 2 protein-like [Meleagris gallopavo]
Unigene001578	Unigene101420_T	231	gi|328786724|ref|XP_395500.4|	98.2	9e-20	PREDICTED: DNA replication licensing factor MCM8 [Apis mellifera]
Unigene001585	Unigene101427_T	251	gi|195446675|ref|XP_002070875.1|	57	2e-07	GK25435 [Drosophila willistoni] >gi|194166960|gb|EDW81861.1| GK25435 [Drosophila willistoni]
Unigene001588	Unigene10142_T	225	gi|50747031|ref|XP_420728.1|	103	2e-21	PREDICTED: similar to MGC89839 protein [Gallus gallus]
Unigene001589	Unigene101430_T	255	gi|118087109|ref|XP_001233132.1|	102	5e-21	PREDICTED: hypothetical protein [Gallus gallus]
Unigene001599	Unigene10143_T	254	gi|332840155|ref|XP_003313934.1|	179	4e-44	PREDICTED: anoctamin-4 isoform 1 [Pan troglodytes]
Unigene001609	Unigene101449_T	233	gi|326927959|ref|XP_003210154.1|	79.3	4e-14	PREDICTED: kelch repeat and BTB domain-containing protein 12-like [Meleagris gallopavo]
Unigene001621	Unigene10145_T	229	gi|224045469|ref|XP_002196435.1|	108	6e-23	PREDICTED: similar to asteroid homolog 1 [Taeniopygia guttata]
Unigene001641	Unigene101478_T	271	gi|327277860|ref|XP_003223681.1|	133	2e-30	PREDICTED: neurexophilin-2-like [Anolis carolinensis]
Unigene001646	Unigene101482_T	334	gi|326920661|ref|XP_003206587.1|	219	3e-56	PREDICTED: LOW QUALITY PROTEIN: ryanodine receptor 3 [Meleagris gallopavo]
Unigene001652	Unigene101488_T	233	gi|326925633|ref|XP_003209016.1|	142	5e-33	PREDICTED: myosin-VIIb-like [Meleagris gallopavo]
Unigene001657	Unigene101492_T	247	gi|326934146|ref|XP_003213155.1|	64.7	1e-09	PREDICTED: keratin, type I cytoskeletal 12-like [Meleagris gallopavo]
Unigene001660	Unigene101495_T	233	gi|224060613|ref|XP_002190613.1|	147	2e-34	PREDICTED: similar to CPD photolyase-like [Taeniopygia guttata]
Unigene001665	Unigene10149_T	335	gi|347227|gb|AAA49027.1|	77.4	2e-13	reverse transcriptase [Gallus gallus]
Unigene001666	Unigene1014_T	2541	gi|45384514|ref|NP_990659.1|	498	1e-139	heterogeneous nuclear ribonucleoprotein A/B [Gallus gallus] >gi|515838|emb|CAA56586.1| single stranded D box binding factor [Gallus gallus]
Unigene001672	Unigene101505_T	237	gi|297692227|ref|XP_002823463.1|	168	5e-41	PREDICTED: SH3 and cysteine-rich domain-containing protein 3-like isoform 2 [Pongo abelii]
Unigene001677	Unigene10150_T	258	gi|224042821|ref|XP_002190056.1|	170	2e-41	PREDICTED: similar to adlican [Taeniopygia guttata]
Unigene001680	Unigene101512_T	308	gi|38349125|gb|AAR18084.1|	206	3e-52	T-cell receptor delta chain V domain 1 [Anas platyrhynchos]
Unigene001685	Unigene101517_T	276	gi|224083067|ref|XP_002188523.1|	69.3	4e-11	PREDICTED: similar to transmembrane protein 25 [Taeniopygia guttata]
Unigene001688	Unigene10151_T	372	gi|118104493|ref|XP_429198.2|	250	1e-65	PREDICTED: similar to RP11-438B23.1 [Gallus gallus]
Unigene001699	Unigene10152_T	288	gi|118086745|ref|XP_001235315.1|	52.4	6e-06	PREDICTED: hypothetical protein [Gallus gallus]
Unigene001703	Unigene101533_T	213	gi|118101496|ref|XP_417696.2|	94.4	1e-18	PREDICTED: similar to socius [Gallus gallus]
Unigene001705	Unigene101535_T	241	gi|149634626|ref|XP_001513734.1|	80.1	3e-14	PREDICTED: similar to actin-binding LIM protein 1 long [Ornithorhynchus anatinus]
Unigene001735	Unigene101562_T	341	gi|326912901|ref|XP_003202783.1|	168	7e-41	PREDICTED: coiled-coil domain-containing protein KIAA1407 homolog [Meleagris gallopavo]
Unigene001737	Unigene101564_T	243	gi|32812298|gb|AAP88020.1|AF355752_1	50.8	2e-08	reverse transcriptase [Chelonia mydas]
Unigene001739	Unigene101566_T	255	gi|327267450|ref|XP_003218515.1|	140	2e-32	PREDICTED: ankyrin repeat domain-containing protein 2-like [Anolis carolinensis]
Unigene001765	Unigene10158_T	421	gi|301622059|ref|XP_002940360.1|	102	6e-21	PREDICTED: protein QN1 homolog [Xenopus (Silurana) tropicalis]
Unigene001769	Unigene101593_T	245	gi|39579174|gb|AAR28760.1|	58.5	8e-08	DNA-dependent protein kinase catalytic subunit [Gallus gallus]
Unigene001777	Unigene1015_T	2276	gi|45384514|ref|NP_990659.1|	494	1e-138	heterogeneous nuclear ribonucleoprotein A/B [Gallus gallus] >gi|515838|emb|CAA56586.1| single stranded D box binding factor [Gallus gallus]
Unigene001780	Unigene101602_T	201	gi|224049160|ref|XP_002193830.1|	121	1e-26	PREDICTED: prematurely terminated mRNA decay factor-like [Taeniopygia guttata]
Unigene001783	Unigene101605_T	238	gi|327271939|ref|XP_003220744.1|	98.2	9e-20	PREDICTED: zinc finger protein 704-like [Anolis carolinensis]
Unigene001794	Unigene101615_T	305	gi|224095630|ref|XP_002200247.1|	187	1e-46	PREDICTED: pyridine nucleotide-disulphide oxidoreductase domain 1 [Taeniopygia guttata]
Unigene001796	Unigene101617_T	339	gi|200547|gb|AAA40004.1|	64.3	1e-09	proline-rich protein [Mus musculus]
Unigene001812	Unigene101631_T	302	gi|224047920|ref|XP_002193828.1|	124	9e-28	PREDICTED: similar to hCG1812738 [Taeniopygia guttata]
Unigene001813	Unigene101632_T	235	gi|312284099|ref|NP_001186062.1|	156	3e-37	B(0,)-type amino acid transporter 1 [Gallus gallus] >gi|310975783|gb|ADP55211.1| cationic amino acid transporter b0, [Gallus gallus]
Unigene001823	Unigene101641_T	284	gi|326928949|ref|XP_003210635.1|	93.6	2e-18	PREDICTED: LOW QUALITY PROTEIN: ras-associating and dilute domain-containing protein-like [Meleagris gallopavo]
Unigene001826	Unigene101644_T	286	gi|189235844|ref|XP_968928.2|	60.5	2e-08	PREDICTED: similar to calpain B [Tribolium castaneum]
Unigene001856	Unigene101671_T	241	gi|326915734|ref|XP_003204168.1|	136	2e-31	PREDICTED: monofunctional C1-tetrahydrofolate synthase, mitochondrial-like [Meleagris gallopavo]
Unigene001865	Unigene10167_T	996	gi|327267328|ref|XP_003218454.1|	144	8e-33	PREDICTED: MARVEL domain-containing protein 1-like [Anolis carolinensis]
Unigene001867	Unigene101681_T	273	gi|326921704|ref|XP_003207096.1|	182	5e-45	PREDICTED: MAM and LDL-receptor class A domain-containing protein C10orf112-like, partial [Meleagris gallopavo]
Unigene001868	Unigene101682_T	226	gi|118091617|ref|XP_421140.2|	140	2e-32	PREDICTED: similar to anaplastic lymphoma kinase receptor [Gallus gallus]
Unigene001870	Unigene101684_T	242	gi|118099363|ref|XP_001235216.1|	87	2e-16	PREDICTED: similar to RP11-23J9.1 [Gallus gallus]
Unigene001876	Unigene10168_T	330	gi|149412413|ref|XP_001510331.1|	67	2e-10	PREDICTED: similar to X Kell blood group precursor-related family, member 5 [Ornithorhynchus anatinus]
Unigene001877	Unigene101690_T	327	gi|5802899|gb|AAD51821.1|AF173018_1	221	7e-57	N-type calcium channel alpha-1B cdB7 variant [Gallus gallus]
Unigene001888	Unigene1016_T	2695	gi|1362732|pir||S56750	620	1e-175	single stranded D box binding factor 2 - chicken
Unigene001889	Unigene101700_T	244	gi|220794501|emb|CAO72050.2|	72.8	4e-12	chromosome X open reading frame 30 [Homo sapiens] >gi|220798502|emb|CAI41431.2| chromosome X open reading frame 30 [Homo sapiens]
Unigene001893	Unigene101704_T	285	gi|301606082|ref|XP_002932679.1|	130	1e-29	PREDICTED: gastric inhibitory polypeptide receptor-like [Xenopus (Silurana) tropicalis]
Unigene001910	Unigene10171_T	430	gi|126322899|ref|XP_001367312.1|	112	6e-24	PREDICTED: similar to tyrosine kinase 2 [Monodelphis domestica]
Unigene001924	Unigene101732_T	213	gi|118103887|ref|XP_424765.2|	106	3e-22	PREDICTED: similar to cardiomyopathy associated 5 [Gallus gallus]
Unigene001929	Unigene101737_T	216	gi|311249781|ref|XP_003123803.1|	97.8	1e-19	PREDICTED: ankyrin repeat domain-containing protein 34B-like [Sus scrofa]
Unigene001948	Unigene101754_T	260	gi|296196591|ref|XP_002745906.1|	67	2e-10	PREDICTED: protein furry homolog-like isoform 1 [Callithrix jacchus]
Unigene001960	Unigene101765_T	333	gi|326930673|ref|XP_003211467.1|	102	4e-21	PREDICTED: alpha-N-acetylgalactosaminide alpha-2,6-sialyltransferase 1-like [Meleagris gallopavo]
Unigene001994	Unigene101796_T	234	gi|67514599|ref|NP_001020005.1|	164	1e-39	somatostatin receptor type 5 [Gallus gallus] >gi|61743877|gb|AAX55630.1| somatostatin receptor type 5 [Gallus gallus]
Unigene001998	Unigene10179_T	353	gi|326928293|ref|XP_003210315.1|	234	6e-61	PREDICTED: dedicator of cytokinesis protein 2-like [Meleagris gallopavo]
Unigene001999	Unigene1017_T	2801	gi|45383540|ref|NP_989631.1|	1528	0	protein enabled homolog [Gallus gallus] >gi|15636900|dbj|BAB68207.1| avEna neural variant [Gallus gallus]
Unigene002003	Unigene101803_T	263	gi|290965798|gb|ADD70287.1|	129	3e-29	tudor domain containing 6 [Zonotrichia albicollis]
Unigene002026	Unigene101824_T	224	gi|118125427|ref|XP_001236532.1|	62	7e-09	PREDICTED: hypothetical protein [Gallus gallus]
Unigene002043	Unigene10183_T	393	gi|326926098|ref|XP_003209242.1|	222	3e-57	PREDICTED: phosphatidylinositol-4,5-bisphosphate 3-kinase catalytic subunit alpha isoform-like [Meleagris gallopavo]
Unigene002056	Unigene101851_T	252	gi|326921415|ref|XP_003206955.1|	147	1e-34	PREDICTED: kelch repeat and BTB domain-containing protein 5-like [Meleagris gallopavo]
Unigene002057	Unigene101852_T	285	gi|149512119|ref|XP_001507783.1|	52.8	4e-06	PREDICTED: similar to predicted gene, EG545136 [Ornithorhynchus anatinus]
Unigene002087	Unigene10187_T	335	gi|85725343|gb|ABC79289.1|	134	1e-30	protocadherin-15-CD3 isoform 6 [Gallus gallus]
Unigene002102	Unigene101893_T	321	gi|148670203|gb|EDL02150.1|	50.1	2e-08	mCG10530 [Mus musculus]
Unigene002110	Unigene1018_T	2066	gi|11602810|dbj|BAB18909.1|	995	0	avenaII [Gallus gallus]
Unigene002124	Unigene101912_T	207	gi|71895221|ref|NP_001025979.1|	135	7e-31	N-acetylglucosaminyl-phosphatidylinositol biosynthetic protein [Gallus gallus]
Unigene002152	Unigene101938_T	234	gi|118104033|ref|XP_424932.2|	147	2e-34	PREDICTED: similar to extracellular matrix protein QBRICK [Gallus gallus]
Unigene002176	Unigene10195_T	488	gi|118084092|ref|XP_416810.2|	300	1e-80	PREDICTED: similar to Re6 receptor long splice [Gallus gallus]
Unigene002191	Unigene101973_T	297	gi|50746283|ref|XP_429962.1|	54.3	1e-06	PREDICTED: hypothetical protein [Gallus gallus]
Unigene002211	Unigene101991_T	210	gi|32812298|gb|AAP88020.1|AF355752_1	60.1	1e-09	reverse transcriptase [Chelonia mydas]
Unigene002221	Unigene1019_T	2003	gi|11602810|dbj|BAB18909.1|	1007	0	avenaII [Gallus gallus]
Unigene002222	Unigene101_T	2905	gi|327265182|ref|XP_003217387.1|	713	0	PREDICTED: actin-binding LIM protein 3-like [Anolis carolinensis]
Unigene002223	Unigene102000_T	550	gi|258597167|ref|XP_001347658.2|	92	1e-17	Pf11-1 protein [Plasmodium falciparum 3D7] >gi|254922499|gb|AAN35571.2| Pf11-1 protein [Plasmodium falciparum 3D7]
Unigene002228	Unigene102005_T	217	gi|300676829|gb|ADK26705.1|	140	2e-32	collagen, type X, alpha 1 [Zonotrichia albicollis]
Unigene002244	Unigene10201_T	394	gi|118110208|ref|XP_423289.2|	160	2e-38	PREDICTED: similar to separase, partial [Gallus gallus]
Unigene002255	Unigene10202_T	236	gi|297692486|ref|XP_002823582.1|	102	5e-21	PREDICTED: pleckstrin homology-like domain family A member 1-like [Pongo abelii]
Unigene002264	Unigene102038_T	203	gi|56681311|gb|AAW21272.1|	137	2e-31	brain acetylcholine muscarinic receptor sub-type 3 [Columba livia]
Unigene002266	Unigene10203_T	241	gi|115528584|gb|AAI24633.1|	55.8	5e-07	LOC562403 protein [Danio rerio]
Unigene002287	Unigene102059_T	227	gi|224066199|ref|XP_002194873.1|	70.1	3e-11	PREDICTED: similar to serine/threonine-protein kinase SRPK1-like [Taeniopygia guttata]
Unigene002288	Unigene10205_T	223	gi|157423661|gb|AAI53801.1|	92.8	4e-18	LOC100126649 protein [Xenopus laevis]
Unigene002302	Unigene102072_T	229	gi|118100482|ref|XP_417320.2|	139	4e-32	PREDICTED: similar to brain otoferlin [Gallus gallus]
Unigene002304	Unigene102074_T	215	gi|326912802|ref|XP_003202735.1|	114	2e-24	PREDICTED: basic helix-loop-helix domain-containing protein KIAA2018-like [Meleagris gallopavo]
Unigene002306	Unigene102076_T	213	gi|147901564|ref|NP_001081653.1|	105	4e-22	DNA ligase 1 [Xenopus laevis] >gi|1706480|sp|P51892.1|DNLI1_XENLA RecName: Full=DNA ligase 1; AltName: Full=DNA ligase I; AltName: Full=Polydeoxyribonucleotide synthase [ATP] 1 >gi|1161304|gb|AAB37754.1| ligase I [Xenopus laevis]
Unigene002308	Unigene102078_T	216	gi|224091790|ref|XP_002186674.1|	84.3	1e-15	PREDICTED: similar to one cut domain, family member 2 [Taeniopygia guttata]
Unigene002310	Unigene10207_T	281	gi|195481003|ref|XP_002101473.1|	78.2	1e-13	GE17654 [Drosophila yakuba] >gi|194188997|gb|EDX02581.1| GE17654 [Drosophila yakuba]
Unigene002333	Unigene1020_T	2864	gi|45383540|ref|NP_989631.1|	1515	0	protein enabled homolog [Gallus gallus] >gi|15636900|dbj|BAB68207.1| avEna neural variant [Gallus gallus]
Unigene002346	Unigene102111_T	239	gi|224045501|ref|XP_002196658.1|	149	4e-35	PREDICTED: chemokine (C-C motif) receptor 8 [Taeniopygia guttata]
Unigene002369	Unigene102132_T	326	gi|118097213|ref|XP_414518.2|	201	6e-51	PREDICTED: similar to PCDH12 protein [Gallus gallus]
Unigene002378	Unigene102140_T	257	gi|50759850|ref|XP_417811.1|	71.6	9e-12	PREDICTED: similar to syncoilin [Gallus gallus]
Unigene002379	Unigene102141_T	223	gi|326925933|ref|XP_003209161.1|	125	4e-28	PREDICTED: LOW QUALITY PROTEIN: probable cation-transporting ATPase 13A3-like [Meleagris gallopavo]
Unigene002382	Unigene102144_T	263	gi|195131785|ref|XP_002010326.1|	52.8	4e-06	GI15861 [Drosophila mojavensis] >gi|193908776|gb|EDW07643.1| GI15861 [Drosophila mojavensis]
Unigene002388	Unigene10214_T	275	gi|332817345|ref|XP_003309943.1|	134	1e-30	PREDICTED: roundabout homolog 1 isoform 1 [Pan troglodytes]
Unigene002393	Unigene102154_T	348	gi|284172387|ref|NP_001165064.1|	239	2e-62	protein Wnt-7b isoform 2 [Gallus gallus] >gi|58759900|gb|AAW81993.1| wingless-type MMTV integration site family member 7b isoform 2 [Gallus gallus]
Unigene002415	Unigene102174_T	346	gi|198451428|ref|XP_001358364.2|	53.9	2e-06	GA19256 [Drosophila pseudoobscura pseudoobscura] >gi|198131485|gb|EAL27503.2| GA19256 [Drosophila pseudoobscura pseudoobscura]
Unigene002431	Unigene102189_T	204	gi|118084063|ref|XP_425563.2|	65.1	8e-10	PREDICTED: similar to interleukin 1 receptor accessory protein-like 1 [Gallus gallus]
Unigene002438	Unigene102195_T	207	gi|118099658|ref|XP_429506.2|	100	2e-20	PREDICTED: similar to SJCHGC03982 protein [Gallus gallus]
Unigene002444	Unigene1021_T	1136	gi|326933711|ref|XP_003212944.1|	301	3e-80	PREDICTED: NUAK family SNF1-like kinase 2-like [Meleagris gallopavo]
Unigene002459	Unigene102213_T	269	gi|224043154|ref|XP_002196951.1|	172	4e-42	PREDICTED: glypican 6 [Taeniopygia guttata]
Unigene002461	Unigene102215_T	302	gi|224050006|ref|XP_002189593.1|	196	2e-49	PREDICTED: similar to WD repeat domain 19 [Taeniopygia guttata]
Unigene002469	Unigene102222_T	202	gi|326932449|ref|XP_003212330.1|	108	9e-23	PREDICTED: ephrin type-A receptor 2-like [Meleagris gallopavo]
Unigene002476	Unigene102229_T	273	gi|326924666|ref|XP_003208546.1|	173	2e-42	PREDICTED: LOW QUALITY PROTEIN: hemicentin-1-like [Meleagris gallopavo]
Unigene002477	Unigene10222_T	249	gi|224058324|ref|XP_002194716.1|	163	2e-39	PREDICTED: similar to FGGY carbohydrate kinase domain containing [Taeniopygia guttata]
Unigene002487	Unigene102239_T	258	gi|224094131|ref|XP_002191616.1|	170	1e-41	PREDICTED: similar to Otogelin-like protein C12orf64 [Taeniopygia guttata]
Unigene002529	Unigene102277_T	385	gi|297266424|ref|XP_002799367.1|	131	9e-30	PREDICTED: all-trans-retinol 13,14-reductase isoform 2 [Macaca mulatta]
Unigene002544	Unigene102290_T	257	gi|224052912|ref|XP_002187013.1|	144	1e-33	PREDICTED: similar to Enolase-like protein ENSP00000345555 [Taeniopygia guttata]
Unigene002554	Unigene10229_T	332	gi|32812298|gb|AAP88020.1|AF355752_1	127	2e-28	reverse transcriptase [Chelonia mydas]
Unigene002555	Unigene1022_T	2281	gi|327271265|ref|XP_003220408.1|	907	0	PREDICTED: NUAK family SNF1-like kinase 2-like [Anolis carolinensis]
Unigene002579	Unigene102321_T	263	gi|326931883|ref|XP_003212053.1|	120	2e-26	PREDICTED: protein-glutamine gamma-glutamyltransferase 6-like [Meleagris gallopavo]
Unigene002610	Unigene10234_T	406	gi|326927133|ref|XP_003209749.1|	257	9e-68	PREDICTED: proto-oncogene Mas-like [Meleagris gallopavo]
Unigene002613	Unigene102352_T	205	gi|326929896|ref|XP_003211089.1|	79.3	4e-14	PREDICTED: solute carrier family 2, facilitated glucose transporter member 11-like [Meleagris gallopavo]
Unigene002618	Unigene102357_T	228	gi|326926587|ref|XP_003209480.1|	163	2e-39	PREDICTED: LOW QUALITY PROTEIN: protein unc-13 homolog C-like [Meleagris gallopavo]
Unigene002628	Unigene102366_T	239	gi|224048900|ref|XP_002190237.1|	158	7e-38	PREDICTED: polycystic kidney and hepatic disease 1 (autosomal recessive) [Taeniopygia guttata]
Unigene002650	Unigene102386_T	283	gi|326917303|ref|XP_003204939.1|	178	5e-44	PREDICTED: dynein heavy chain 5, axonemal-like [Meleagris gallopavo]
Unigene002653	Unigene102389_T	340	gi|118104264|ref|XP_429167.2|	204	9e-52	PREDICTED: similar to RIKEN cDNA 2610034M16 gene [Gallus gallus]
Unigene002665	Unigene10239_T	462	gi|45382381|ref|NP_990720.1|	233	2e-60	DNA nucleotidylexotransferase [Gallus gallus] >gi|549065|sp|P36195.1|TDT_CHICK RecName: Full=DNA nucleotidylexotransferase; AltName: Full=Terminal addition enzyme; AltName: Full=Terminal deoxynucleotidyltransferase; Short=Terminal transferase >gi|460163|gb|AAA75280.1| terminal deoxynucleotidyl transferase [Gallus gallus]
Unigene002666	Unigene1023_T	1016	gi|45384284|ref|NP_990630.1|	506	1e-142	dystrophin [Gallus gallus] >gi|118684|sp|P11533.1|DMD_CHICK RecName: Full=Dystrophin
Unigene002672	Unigene102405_T	298	gi|326912199|ref|XP_003202441.1|	179	2e-44	PREDICTED: stabilin-2-like [Meleagris gallopavo]
Unigene002677	Unigene10240_T	263	gi|118094045|ref|XP_426614.2|	142	4e-33	PREDICTED: similar to sodium- and chloride-activated ATP-sensitive potassium channel [Gallus gallus]
Unigene002683	Unigene102415_T	299	gi|326918598|ref|XP_003205575.1|	190	1e-47	PREDICTED: endonuclease 8-like 3-like, partial [Meleagris gallopavo]
Unigene002701	Unigene102431_T	260	gi|154344451|ref|XP_001568167.1|	52	2e-08	proteophosphoglycan ppg4 [Leishmania braziliensis MHOM/BR/75/M2904] >gi|134065504|emb|CAM43271.1| proteophosphoglycan ppg4 [Leishmania braziliensis MHOM/BR/75/M2904]
Unigene002719	Unigene102448_T	221	gi|118102172|ref|XP_001233384.1|	120	2e-26	PREDICTED: nucleoporin 210kDa-like [Gallus gallus]
Unigene002722	Unigene102450_T	240	gi|162462340|ref|NP_001104816.1|	148	6e-35	lactase-phlorizin hydrolase [Gallus gallus]
Unigene002732	Unigene10245_T	299	gi|118086942|ref|XP_419181.2|	150	1e-35	PREDICTED: similar to N-benzoyl-L-tyrosyl-p-amino-benzoic acid hydrolase beta subunit [Gallus gallus]
Unigene002739	Unigene102466_T	224	gi|148706589|gb|EDL38536.1|	57.4	2e-07	mCG15884, isoform CRA_b [Mus musculus]
Unigene002745	Unigene102471_T	252	gi|118094207|ref|XP_426627.2|	168	5e-41	PREDICTED: similar to pregnancy-associated plasma preproprotein-A2 [Gallus gallus]
Unigene002747	Unigene102473_T	244	gi|118099668|ref|XP_415633.2|	157	2e-37	PREDICTED: similar to mKIAA1783 protein [Gallus gallus]
Unigene002748	Unigene102474_T	216	gi|326921359|ref|XP_003206928.1|	146	2e-34	PREDICTED: 7-alpha-hydroxycholest-4-en-3-one 12-alpha-hydroxylase-like [Meleagris gallopavo]
Unigene002777	Unigene1024_T	2648	gi|45384284|ref|NP_990630.1|	599	1e-169	dystrophin [Gallus gallus] >gi|118684|sp|P11533.1|DMD_CHICK RecName: Full=Dystrophin
Unigene002789	Unigene102510_T	208	gi|326923322|ref|XP_003207887.1|	135	5e-31	PREDICTED: fibronectin type-III domain-containing protein C4orf31-like [Meleagris gallopavo]
Unigene002800	Unigene102520_T	293	gi|326913651|ref|XP_003203149.1|	191	6e-48	PREDICTED: protein Shroom2-like [Meleagris gallopavo]
Unigene002804	Unigene102524_T	276	gi|326926869|ref|XP_003209619.1|	191	8e-48	PREDICTED: DIS3-like exonuclease 1-like [Meleagris gallopavo]
Unigene002807	Unigene102527_T	323	gi|326927146|ref|XP_003209755.1|	154	1e-36	PREDICTED: exocyst complex component 3-like protein-like [Meleagris gallopavo]
Unigene002820	Unigene102539_T	218	gi|326924472|ref|XP_003208451.1|	75.5	6e-13	PREDICTED: glyoxalase domain-containing protein 5-like [Meleagris gallopavo]
Unigene002822	Unigene102540_T	461	gi|307826772|gb|ADN94515.1|	52.4	5e-06	circumsporozoite protein [Plasmodium knowlesi]
Unigene002825	Unigene102543_T	213	gi|224178715|ref|XP_002194433.1|	144	1e-33	PREDICTED: similar to glucosaminyl (N-acetyl) transferase family member 7, partial [Taeniopygia guttata]
Unigene002837	Unigene102554_T	240	gi|327269253|ref|XP_003219409.1|	63.5	2e-09	PREDICTED: synaptotagmin-like protein 2-like [Anolis carolinensis]
Unigene002867	Unigene102581_T	229	gi|50730512|ref|XP_416940.1|	164	8e-40	PREDICTED: similar to Adprhl1-prov protein [Gallus gallus] >gi|326913838|ref|XP_003203240.1| PREDICTED: Protein ADP-ribosylarginine hydrolase-like [Meleagris gallopavo]
Unigene002887	Unigene10259_T	232	gi|118103044|ref|XP_001234221.1|	129	4e-29	PREDICTED: similar to HSPC009 [Gallus gallus]
Unigene002888	Unigene1025_T	3424	gi|149409778|ref|XP_001509638.1|	697	0	PREDICTED: similar to DNA polymerase iota [Ornithorhynchus anatinus]
Unigene002902	Unigene102612_T	439	gi|224050471|ref|XP_002194427.1|	260	1e-68	PREDICTED: similar to MGC115225 protein [Taeniopygia guttata]
Unigene002924	Unigene102632_T	235	gi|326917477|ref|XP_003205025.1|	156	2e-37	PREDICTED: LOW QUALITY PROTEIN: laminin subunit alpha-1-like [Meleagris gallopavo]
Unigene002969	Unigene102673_T	276	gi|118094036|ref|XP_422197.2|	113	3e-24	PREDICTED: similar to abnormal spindle-like [Gallus gallus]
Unigene002989	Unigene102691_T	239	gi|118083276|ref|XP_425514.2|	139	3e-32	PREDICTED: similar to alpha-2-macroglobulin [Gallus gallus]
Unigene002999	Unigene1026_T	4485	gi|326925996|ref|XP_003209192.1|	1174	0	PREDICTED: run domain Beclin-1 interacting and cystein-rich containing protein-like [Meleagris gallopavo]
Unigene003017	Unigene102716_T	310	gi|327277946|ref|XP_003223724.1|	212	3e-54	PREDICTED: fidgetin-like [Anolis carolinensis]
Unigene003022	Unigene102720_T	217	gi|326918006|ref|XP_003205284.1|	136	3e-31	PREDICTED: thyrotropin-releasing hormone receptor-like [Meleagris gallopavo]
Unigene003029	Unigene102727_T	387	gi|327273371|ref|XP_003221454.1|	263	2e-69	PREDICTED: protein Wnt-7b-like isoform 2 [Anolis carolinensis]
Unigene003032	Unigene10272_T	414	gi|118103194|ref|XP_425891.2|	214	7e-55	PREDICTED: similar to KIAA1981 protein [Gallus gallus]
Unigene003054	Unigene10274_T	364	gi|118102481|ref|XP_001235234.1|	185	4e-46	PREDICTED: similar to Tyrosine-protein phosphatase non-receptor type 22 (Hematopoietic cell protein-tyrosine phosphatase 70Z-PEP) (Lymphoid phosphatase) (LyP) [Gallus gallus]
Unigene003087	Unigene10277_T	328	gi|326922441|ref|XP_003207457.1|	188	7e-47	PREDICTED: zinc finger protein 804A-like [Meleagris gallopavo]
Unigene003096	Unigene102788_T	249	gi|326930362|ref|XP_003211316.1|	103	1e-24	PREDICTED: dolichol kinase-like [Meleagris gallopavo]
Unigene003103	Unigene102794_T	211	gi|119627579|gb|EAX07174.1|	55.8	5e-07	hCG1793893 [Homo sapiens]
Unigene003110	Unigene1027_T	2365	gi|224046374|ref|XP_002197892.1|	141	1e-31	PREDICTED: similar to RPE-spondin [Taeniopygia guttata]
Unigene003156	Unigene102841_T	283	gi|118099641|ref|XP_425376.2|	177	1e-43	PREDICTED: similar to envoplakin [Gallus gallus]
Unigene003163	Unigene102848_T	244	gi|332210146|ref|XP_003254166.1|	108	5e-23	PREDICTED: plectin-like [Nomascus leucogenys]
Unigene003175	Unigene102859_T	231	gi|118105823|ref|XP_001236273.1|	52	7e-06	PREDICTED: similar to putative protein [Gallus gallus]
Unigene003185	Unigene102868_T	355	gi|15419013|gb|AAK94670.1|	62.4	5e-09	subtilisin-like protein [Toxoplasma gondii]
Unigene003192	Unigene102874_T	252	gi|224052689|ref|XP_002192638.1|	123	2e-27	PREDICTED: similar to prominin-like protein [Taeniopygia guttata]
Unigene003195	Unigene102877_T	281	gi|84993235|ref|NP_001034186.1|	185	4e-46	solute carrier organic anion transporter family member 1C1 [Gallus gallus] >gi|84579503|dbj|BAE72136.1| organic anion transporting polypeptide 1c1 [Gallus gallus]
Unigene003209	Unigene10288_T	258	gi|6576738|dbj|BAA88337.1|	91.3	1e-17	ORF2 [Platemys spixii]
Unigene003211	Unigene102891_T	250	gi|326915346|ref|XP_003203980.1|	120	2e-26	PREDICTED: cap-specific mRNA (nucleoside-2'-O-)-methyltransferase 1-like [Meleagris gallopavo]
Unigene003221	Unigene1028_T	2829	gi|224046374|ref|XP_002197892.1|	190	3e-46	PREDICTED: similar to RPE-spondin [Taeniopygia guttata]
Unigene003244	Unigene102920_T	263	gi|323650052|gb|ADX97112.1|	90.9	1e-17	long-chain fatty acid transport protein 6 [Perca flavescens]
Unigene003249	Unigene102925_T	201	gi|224050411|ref|XP_002191297.1|	80.9	1e-14	PREDICTED: similar to KIAA1466 protein [Taeniopygia guttata]
Unigene003259	Unigene102934_T	333	gi|224044818|ref|XP_002192575.1|	142	3e-33	PREDICTED: similar to mannose receptor C1 [Taeniopygia guttata]
Unigene003269	Unigene102943_T	256	gi|324120532|dbj|BAJ78657.1|	56.6	3e-07	RNA polymerase II largest subunit [Galloisiana yuasai]
Unigene003291	Unigene102963_T	261	gi|268571521|ref|XP_002641071.1|	53.5	2e-06	Hypothetical protein CBG22491 [Caenorhabditis briggsae]
Unigene003300	Unigene102971_T	252	gi|56119106|ref|NP_001007882.1|	171	1e-41	guanylyl cyclase-activating protein 2 [Gallus gallus] >gi|6225433|sp|P79881.3|GUC1B_CHICK RecName: Full=Guanylyl cyclase-activating protein 2; Short=GCAP 2; AltName: Full=Guanylate cyclase activator 1B >gi|5713277|gb|AAD47880.1|AF172708_1 guanylate cyclase activating protein 2 [Gallus gallus] >gi|1839479|gb|AAB47112.1| GCAP2 [Gallus gallus]
Unigene003307	Unigene102978_T	214	gi|118082350|ref|XP_001233887.1|	77.4	2e-13	PREDICTED: hypothetical protein [Gallus gallus]
Unigene003319	Unigene102989_T	261	gi|326929467|ref|XP_003210885.1|	160	1e-38	PREDICTED: dynein heavy chain 3, axonemal-like [Meleagris gallopavo]
Unigene003320	Unigene10298_T	437	gi|224075262|ref|XP_002191317.1|	213	2e-54	PREDICTED: similar to Radical S-adenosyl methionine domain containing 1 [Taeniopygia guttata]
Unigene003327	Unigene102996_T	1271	gi|462666|sp|P33238.1|MX_ANAPL	644	0	RecName: Full=Interferon-induced GTP-binding protein Mx; AltName: Full=Interferon-inducible Mx protein >gi|62452|emb|CAA79731.1| Mx protein [Anas platyrhynchos]
Unigene003330	Unigene102999_T	426	gi|326913091|ref|XP_003202875.1|	141	7e-33	PREDICTED: ADP-ribosylation factor-like protein 6-like [Meleagris gallopavo]
Unigene003332	Unigene1029_T	457	gi|118100300|ref|XP_001235261.1|	85.1	8e-16	PREDICTED: similar to Proline rich 11 [Gallus gallus]
Unigene003333	Unigene102_T	2499	gi|327265182|ref|XP_003217387.1|	713	0	PREDICTED: actin-binding LIM protein 3-like [Anolis carolinensis]
Unigene003334	Unigene103000_T	409	gi|326912384|ref|XP_003202532.1|	74.7	1e-12	PREDICTED: LOW QUALITY PROTEIN: cat eye syndrome critical region protein 2-like [Meleagris gallopavo]
Unigene003338	Unigene103004_T	316	gi|326930921|ref|XP_003211586.1|	94	2e-18	PREDICTED: DNA polymerase subunit gamma-2, mitochondrial-like, partial [Meleagris gallopavo]
Unigene003339	Unigene103005_T	413	gi|326926774|ref|XP_003209572.1|	224	6e-58	PREDICTED: Fanconi anemia group I protein-like [Meleagris gallopavo]
Unigene003340	Unigene103006_T	452	gi|326923517|ref|XP_003207982.1|	269	2e-71	PREDICTED: DNA-directed RNA polymerase III subunit RPC1-like, partial [Meleagris gallopavo]
Unigene003341	Unigene103007_T	558	gi|118097201|ref|XP_425188.2|	248	1e-64	PREDICTED: similar to LOC414504 protein [Gallus gallus]
Unigene003342	Unigene103008_T	415	gi|45382457|ref|NP_990225.1|	85.5	6e-16	multidrug resistance protein 1 [Gallus gallus] >gi|3355757|emb|CAA08835.1| ABC transporter protein [Gallus gallus]
Unigene003346	Unigene103011_T	284	gi|45382457|ref|NP_990225.1|	85.5	6e-16	multidrug resistance protein 1 [Gallus gallus] >gi|3355757|emb|CAA08835.1| ABC transporter protein [Gallus gallus]
Unigene003348	Unigene103013_T	528	gi|224051397|ref|XP_002200544.1|	215	6e-55	PREDICTED: similar to HEAT repeat-containing protein 5A isoform 2 [Taeniopygia guttata]
Unigene003349	Unigene103014_T	648	gi|73983346|ref|XP_540750.2|	134	3e-30	PREDICTED: similar to zinc finger protein 408 [Canis familiaris]
Unigene003350	Unigene103015_T	381	gi|58332476|ref|NP_001011313.1|	189	2e-51	alkylglycerol monooxygenase [Xenopus (Silurana) tropicalis] >gi|82179444|sp|Q5M8F9.1|ALKMO_XENTR RecName: Full=Alkylglycerol monooxygenase; AltName: Full=Transmembrane protein 195
Unigene003352	Unigene103017_T	264	gi|118101139|ref|XP_001234911.1|	139	4e-32	PREDICTED: similar to phospholipase [Gallus gallus]
Unigene003354	Unigene103019_T	295	gi|327272964|ref|XP_003221254.1|	58.2	1e-07	PREDICTED: probable G-protein coupled receptor 85-like [Anolis carolinensis]
Unigene003357	Unigene103021_T	1146	gi|118084859|ref|XP_417041.2|	743	0	PREDICTED: similar to component of oligomeric golgi complex 3 [Gallus gallus]
Unigene003358	Unigene103022_T	312	gi|119627579|gb|EAX07174.1|	54.3	1e-06	hCG1793893 [Homo sapiens]
Unigene003362	Unigene103026_T	429	gi|296221793|ref|XP_002756918.1|	166	2e-40	PREDICTED: piwi-like protein 2 [Callithrix jacchus]
Unigene003364	Unigene103028_T	220	gi|118103349|ref|XP_418270.2|	119	4e-26	PREDICTED: similar to TIP47 [Gallus gallus]
Unigene003369	Unigene103032_T	700	gi|326929631|ref|XP_003210962.1|	419	1e-116	PREDICTED: ATP-binding cassette sub-family B member 9-like [Meleagris gallopavo]
Unigene003370	Unigene103033_T	415	gi|118083243|ref|XP_417225.2|	279	3e-74	PREDICTED: similar to FLJ00261 protein [Gallus gallus]
Unigene003371	Unigene103034_T	454	gi|301762726|ref|XP_002916816.1|	143	2e-33	PREDICTED: disks large homolog 1-like [Ailuropoda melanoleuca]
Unigene003372	Unigene103035_T	281	gi|326928049|ref|XP_003210197.1|	131	2e-35	PREDICTED: uncharacterized protein C3orf67-like [Meleagris gallopavo]
Unigene003375	Unigene103038_T	551	gi|224095431|ref|XP_002196867.1|	354	1e-96	PREDICTED: thymine-DNA glycosylase [Taeniopygia guttata]
Unigene003377	Unigene10303_T	295	gi|6576738|dbj|BAA88337.1|	44.3	8e-10	ORF2 [Platemys spixii]
Unigene003379	Unigene103041_T	514	gi|224044439|ref|XP_002190290.1|	88.2	1e-16	PREDICTED: similar to GPBP-interacting protein 130b [Taeniopygia guttata]
Unigene003383	Unigene103045_T	372	gi|224076506|ref|XP_002195797.1|	52.4	6e-06	PREDICTED: similar to transient receptor potential cation channel, subfamily V, member 1 [Taeniopygia guttata]
Unigene003384	Unigene103046_T	354	gi|224076506|ref|XP_002195797.1|	187	1e-46	PREDICTED: similar to transient receptor potential cation channel, subfamily V, member 1 [Taeniopygia guttata]
Unigene003387	Unigene103049_T	878	gi|326921397|ref|XP_003206946.1|	498	1e-139	PREDICTED: ALS2 C-terminal-like protein-like [Meleagris gallopavo]
Unigene003389	Unigene103050_T	335	gi|326921397|ref|XP_003206946.1|	166	3e-40	PREDICTED: ALS2 C-terminal-like protein-like [Meleagris gallopavo]
Unigene003390	Unigene103051_T	306	gi|326927146|ref|XP_003209755.1|	133	2e-30	PREDICTED: exocyst complex component 3-like protein-like [Meleagris gallopavo]
Unigene003391	Unigene103052_T	600	gi|118100582|ref|XP_417388.2|	349	5e-95	PREDICTED: similar to ARFGEF2 [Gallus gallus]
Unigene003392	Unigene103053_T	243	gi|118097139|ref|XP_414463.2|	125	7e-28	PREDICTED: similar to FYVE, RhoGEF and PH domain-containing protein 5 (Zinc finger FYVE domain-containing protein 23) [Gallus gallus]
Unigene003394	Unigene103055_T	246	gi|118090940|ref|XP_424260.2|	142	4e-33	PREDICTED: similar to Formin binding protein 4 [Gallus gallus]
Unigene003395	Unigene103056_T	414	gi|118087902|ref|XP_419429.2|	225	4e-58	PREDICTED: similar to activating transcription factor 3 [Gallus gallus] >gi|326915193|ref|XP_003203904.1| PREDICTED: cyclic AMP-dependent transcription factor ATF-3-like [Meleagris gallopavo]
Unigene003400	Unigene103060_T	520	gi|326913390|ref|XP_003203021.1|	232	4e-60	PREDICTED: cystathionine beta-synthase-like [Meleagris gallopavo]
Unigene003401	Unigene103061_T	332	gi|326932050|ref|XP_003212134.1|	201	6e-51	PREDICTED: probable tubulin polyglutamylase TTLL9-like, partial [Meleagris gallopavo]
Unigene003403	Unigene103063_T	711	gi|224091231|ref|XP_002192753.1|	246	6e-64	PREDICTED: jumonji domain containing 2C [Taeniopygia guttata]
Unigene003404	Unigene103064_T	369	gi|118097791|ref|XP_001233206.1|	139	4e-32	PREDICTED: similar to chromosome 7 open reading frame 27 [Gallus gallus]
Unigene003405	Unigene103065_T	362	gi|118129772|ref|XP_423775.2|	115	5e-25	PREDICTED: similar to LOC402959 protein [Gallus gallus]
Unigene003406	Unigene103066_T	740	gi|162567479|gb|ABQ23994.2|	373	1e-102	peroxisome proliferator-activated receptor gamma [Anas platyrhynchos]
Unigene003408	Unigene103068_T	1625	gi|326930526|ref|XP_003211397.1|	993	0	PREDICTED: GTPase-activating protein and VPS9 domain-containing protein 1-like [Meleagris gallopavo]
Unigene003409	Unigene103069_T	336	gi|33337887|gb|AAQ13572.1|	194	1e-48	voltage-gated Kv1.3 potassium channel [Gallus gallus]
Unigene003411	Unigene103070_T	327	gi|50752783|ref|XP_413743.1|	132	6e-30	PREDICTED: similar to RIKEN cDNA C630028N24 gene [Gallus gallus]
Unigene003412	Unigene103071_T	294	gi|326911630|ref|XP_003202160.1|	146	3e-34	PREDICTED: acyl-CoA synthetase short-chain family member 3, mitochondrial-like [Meleagris gallopavo]
Unigene003414	Unigene103073_T	922	gi|71895601|ref|NP_001026213.1|	579	1e-164	protein lin-9 homolog [Gallus gallus]
Unigene003415	Unigene103074_T	786	gi|6576738|dbj|BAA88337.1|	157	4e-37	ORF2 [Platemys spixii]
Unigene003416	Unigene103075_T	1375	gi|326922302|ref|XP_003207389.1|	717	0	PREDICTED: pericentrin-like, partial [Meleagris gallopavo]
Unigene003417	Unigene103076_T	223	gi|224051570|ref|XP_002200579.1|	147	1e-34	PREDICTED: aarF domain containing kinase 1 [Taeniopygia guttata]
Unigene003419	Unigene103078_T	216	gi|195501448|ref|XP_002097800.1|	53.9	2e-06	GE24271 [Drosophila yakuba] >gi|194183901|gb|EDW97512.1| GE24271 [Drosophila yakuba]
Unigene003420	Unigene103079_T	203	gi|332836815|ref|XP_001166494.2|	62.4	5e-09	PREDICTED: splicing factor 1 isoform 7 [Pan troglodytes]
Unigene003423	Unigene103081_T	568	gi|326930974|ref|XP_003211612.1|	251	9e-66	PREDICTED: ATPase family AAA domain-containing protein 5-like [Meleagris gallopavo]
Unigene003425	Unigene103083_T	1122	gi|73953353|ref|XP_851871.1|	640	0	PREDICTED: similar to procollagen, type XIII, alpha 1 [Canis familiaris]
Unigene003426	Unigene103084_T	470	gi|171847217|gb|AAI62018.1|	252	3e-66	Col13a1 protein [Rattus norvegicus]
Unigene003427	Unigene103085_T	769	gi|326929863|ref|XP_003211074.1|	361	2e-98	PREDICTED: protein PRR14L-like [Meleagris gallopavo]
Unigene003431	Unigene103089_T	297	gi|149046635|gb|EDL99460.1|	189	3e-47	calcium channel, voltage-dependent, alpha2/delta subunit 1, isoform CRA_b [Rattus norvegicus]
Unigene003434	Unigene103091_T	249	gi|54020706|ref|NP_989809.2|	136	3e-31	kinetochore protein Nuf2 [Gallus gallus]
Unigene003437	Unigene103094_T	660	gi|291390461|ref|XP_002711724.1|	317	2e-85	PREDICTED: fucokinase [Oryctolagus cuniculus]
Unigene003438	Unigene103095_T	1181	gi|57530046|ref|NP_001006459.1|	599	0	G protein-coupled receptor kinase 4 [Gallus gallus]
Unigene003439	Unigene103096_T	362	gi|327285113|ref|XP_003227279.1|	129	5e-29	PREDICTED: procollagen-lysine,2-oxoglutarate 5-dioxygenase 3-like [Anolis carolinensis]
Unigene003440	Unigene103097_T	575	gi|118087767|ref|XP_415007.2|	343	3e-93	PREDICTED: similar to RNA polymerase I polypeptide B [Gallus gallus]
Unigene003441	Unigene103098_T	380	gi|329663751|ref|NP_001192818.1|	194	7e-49	zinc finger CCCH domain-containing protein 4 [Bos taurus] >gi|296477578|gb|DAA19693.1| zinc finger CCCH-type containing 4 [Bos taurus]
Unigene003444	Unigene1030_T	386	gi|118100300|ref|XP_001235261.1|	85.1	8e-16	PREDICTED: similar to Proline rich 11 [Gallus gallus]
Unigene003445	Unigene103100_T	721	gi|119627579|gb|EAX07174.1|	62.4	2e-08	hCG1793893 [Homo sapiens]
Unigene003447	Unigene103102_T	740	gi|57529386|ref|NP_001006292.1|	444	1e-123	solute carrier family 17 member 9 [Gallus gallus]
Unigene003448	Unigene103103_T	617	gi|224078410|ref|XP_002198570.1|	301	2e-80	PREDICTED: chromosome 20 open reading frame 59 [Taeniopygia guttata]
Unigene003450	Unigene103105_T	1004	gi|150247103|ref|NP_001092846.1|	544	1e-153	misshapen-like kinase 1 [Bos taurus] >gi|148877309|gb|AAI46264.1| MINK1 protein [Bos taurus] >gi|296476750|gb|DAA18865.1| misshapen-like kinase 1 [Bos taurus]
Unigene003451	Unigene103106_T	564	gi|326928166|ref|XP_003210252.1|	117	2e-25	PREDICTED: sulfatase-modifying factor 1-like [Meleagris gallopavo]
Unigene003452	Unigene103107_T	1368	gi|327285047|ref|XP_003227246.1|	462	1e-128	PREDICTED: synaptotagmin-like protein 1-like [Anolis carolinensis]
Unigene003455	Unigene10310_T	302	gi|119360327|ref|NP_038894.2|	138	8e-32	zinc finger protein 385A [Mus musculus] >gi|148671976|gb|EDL03923.1| zinc finger protein 385 [Mus musculus]
Unigene003457	Unigene103111_T	1235	gi|118098421|ref|XP_001234820.1|	746	0	PREDICTED: E1A binding protein p400 [Gallus gallus]
Unigene003459	Unigene103113_T	336	gi|326925570|ref|XP_003208985.1|	207	8e-53	PREDICTED: LOW QUALITY PROTEIN: kelch-like protein 6-like [Meleagris gallopavo]
Unigene003460	Unigene103114_T	2496	gi|45383059|ref|NP_989893.1|	1634	0	potassium channel subfamily T member 1 [Gallus gallus] >gi|73920088|sp|Q8QFV0.1|KCNT1_CHICK RecName: Full=Potassium channel subfamily T member 1; AltName: Full=Sequence like a calcium-activated potassium channel subunit >gi|20338417|gb|AAM18770.1| potassium channel subunit [Gallus gallus]
Unigene003461	Unigene103115_T	245	gi|332845626|ref|XP_510903.3|	58.2	1e-07	PREDICTED: ataxin 2-like [Pan troglodytes]
Unigene003463	Unigene103117_T	512	gi|118103770|ref|XP_424786.2|	56.2	5e-07	PREDICTED: hypothetical protein [Gallus gallus]
Unigene003464	Unigene103118_T	362	gi|327262859|ref|XP_003216241.1|	174	1e-42	PREDICTED: poly [ADP-ribose] polymerase 8-like isoform 2 [Anolis carolinensis]
Unigene003465	Unigene103119_T	451	gi|118091700|ref|XP_423893.2|	253	2e-66	PREDICTED: similar to pecanex-like protein 1 [Gallus gallus]
Unigene003468	Unigene103121_T	411	gi|118095876|ref|XP_429333.2|	51.6	1e-05	PREDICTED: hypothetical protein [Gallus gallus]
Unigene003469	Unigene103122_T	246	gi|326915636|ref|XP_003204120.1|	78.2	1e-13	PREDICTED: cAMP and cAMP-inhibited cGMP 3',5'-cyclic phosphodiesterase 10A-like, partial [Meleagris gallopavo]
Unigene003471	Unigene103124_T	208	gi|347227|gb|AAA49027.1|	60.5	2e-08	reverse transcriptase [Gallus gallus]
Unigene003472	Unigene103125_T	440	gi|113206084|ref|NP_001038116.1|	202	2e-51	protein ATP1B4 [Gallus gallus] >gi|123894421|sp|Q2HZ96.1|AT1B4_CHICK RecName: Full=Protein ATP1B4; AltName: Full=X,K-ATPase subunit beta-m; AltName: Full=X/potassium-transporting ATPase subunit beta-m >gi|86371685|gb|ABC94911.1| X,K-ATPase beta-m subunit [Gallus gallus]
Unigene003474	Unigene103127_T	578	gi|118098556|ref|XP_415172.2|	254	1e-66	PREDICTED: similar to TMEM116 protein [Gallus gallus]
Unigene003475	Unigene103128_T	355	gi|126335690|ref|XP_001370822.1|	52.4	6e-06	PREDICTED: similar to LOC616898 protein [Monodelphis domestica]
Unigene003476	Unigene103129_T	658	gi|118082343|ref|XP_416045.2|	271	2e-71	PREDICTED: similar to Transmembrane protein 16F [Gallus gallus]
Unigene003478	Unigene103130_T	590	gi|50740567|ref|XP_419496.1|	268	8e-71	PREDICTED: similar to mitochondrial ribosomal protein S18A-like 1 [Gallus gallus]
Unigene003479	Unigene103131_T	641	gi|327286647|ref|XP_003228041.1|	72.4	1e-11	PREDICTED: protein kintoun-like [Anolis carolinensis]
Unigene003483	Unigene103135_T	374	gi|326922569|ref|XP_003207521.1|	149	4e-35	PREDICTED: bone morphogenetic protein receptor type-2-like, partial [Meleagris gallopavo]
Unigene003484	Unigene103136_T	228	gi|149572893|ref|XP_001519506.1|	87.4	2e-16	PREDICTED: similar to Trypsin domain containing 1, partial [Ornithorhynchus anatinus]
Unigene003487	Unigene103139_T	466	gi|47606845|gb|AAT36347.1|	65.5	6e-10	flagelliform silk protein-1 [Araneus ventricosus]
Unigene003488	Unigene10313_T	278	gi|62087602|dbj|BAD92248.1|	73.9	2e-12	neuraminidase precursor variant [Homo sapiens]
Unigene003491	Unigene103142_T	419	gi|296212044|ref|XP_002752660.1|	196	2e-49	PREDICTED: bromodomain adjacent to zinc finger domain protein 2A isoform 1 [Callithrix jacchus] >gi|296212046|ref|XP_002752661.1| PREDICTED: bromodomain adjacent to zinc finger domain protein 2A isoform 2 [Callithrix jacchus]
Unigene003492	Unigene103143_T	251	gi|326912050|ref|XP_003202367.1|	86.7	3e-16	PREDICTED: protein shisa-9-like [Meleagris gallopavo]
Unigene003494	Unigene103145_T	465	gi|224074597|ref|XP_002195042.1|	287	8e-77	PREDICTED: suppressor of zeste 12 homolog (Drosophila) [Taeniopygia guttata]
Unigene003495	Unigene103146_T	990	gi|224044643|ref|XP_002187267.1|	536	1e-151	PREDICTED: myeloid/lymphoid or mixed-lineage leukemia 3 [Taeniopygia guttata]
Unigene003496	Unigene103147_T	762	gi|291401013|ref|XP_002716740.1|	202	1e-50	PREDICTED: chromosome 21 open reading frame 45-like [Oryctolagus cuniculus]
Unigene003497	Unigene103148_T	424	gi|170577713|ref|XP_001894110.1|	82.8	4e-15	pherophorin-dz1 protein [Brugia malayi]
Unigene003499	Unigene10314_T	1175	gi|109073710|ref|XP_001094903.1|	378	1e-103	PREDICTED: syntaxin-18 [Macaca mulatta]
Unigene003502	Unigene103152_T	281	gi|224046260|ref|XP_002197924.1|	78.6	7e-14	PREDICTED: trimethylguanosine synthase homolog [Taeniopygia guttata]
Unigene003503	Unigene103153_T	518	gi|45382655|ref|NP_990041.1|	217	1e-55	DNA repair and recombination protein RAD54B [Gallus gallus] >gi|51316526|sp|Q9DG67.1|RA54B_CHICK RecName: Full=DNA repair and recombination protein RAD54B; AltName: Full=RAD54 homolog B >gi|9957289|gb|AAG09308.1|AF178529_1 Rad54b [Gallus gallus]
Unigene003504	Unigene103154_T	468	gi|326917893|ref|XP_003205229.1|	137	1e-31	PREDICTED: DNA repair and recombination protein RAD54B-like [Meleagris gallopavo]
Unigene003506	Unigene103156_T	925	gi|118095804|ref|XP_413821.2|	376	1e-103	PREDICTED: similar to Spermatogenesis associated 5-like 1 isoform 2 [Gallus gallus]
Unigene003507	Unigene103157_T	677	gi|118095804|ref|XP_413821.2|	222	1e-56	PREDICTED: similar to Spermatogenesis associated 5-like 1 isoform 2 [Gallus gallus]
Unigene003508	Unigene103158_T	594	gi|224043016|ref|XP_002194912.1|	330	2e-89	PREDICTED: similar to mKIAA0068 protein [Taeniopygia guttata]
Unigene003509	Unigene103159_T	219	gi|347227|gb|AAA49027.1|	97.1	2e-19	reverse transcriptase [Gallus gallus]
Unigene003511	Unigene103160_T	552	gi|326920739|ref|XP_003206626.1|	301	9e-81	PREDICTED: mitochondrial ribonuclease P protein 3-like [Meleagris gallopavo]
Unigene003513	Unigene103162_T	894	gi|57530538|ref|NP_001006329.1|	537	1e-151	methyltransferase-like protein 2 [Gallus gallus] >gi|82233678|sp|Q5ZHP8.1|METL2_CHICK RecName: Full=Methyltransferase-like protein 2
Unigene003514	Unigene103163_T	624	gi|57530538|ref|NP_001006329.1|	335	6e-91	methyltransferase-like protein 2 [Gallus gallus] >gi|82233678|sp|Q5ZHP8.1|METL2_CHICK RecName: Full=Methyltransferase-like protein 2
Unigene003515	Unigene103164_T	492	gi|118094329|ref|XP_001232649.1|	198	6e-50	PREDICTED: zinc finger protein 644 isoform 1 [Gallus gallus]
Unigene003516	Unigene103165_T	475	gi|326916953|ref|XP_003204769.1|	237	1e-61	PREDICTED: lysine-specific histone demethylase 1B-like [Meleagris gallopavo]
Unigene003517	Unigene103166_T	249	gi|55250314|gb|AAH85449.1|	120	2e-26	FtsJ homolog 1 (E. coli) [Danio rerio] >gi|182890610|gb|AAI64849.1| Ftsj1 protein [Danio rerio]
Unigene003520	Unigene103169_T	543	gi|327279342|ref|XP_003224415.1|	153	3e-36	PREDICTED: AMSH-like protease-like [Anolis carolinensis]
Unigene003522	Unigene103170_T	1058	gi|118099691|ref|XP_415637.2|	668	0	PREDICTED: similar to DUS1L protein isoform 2 [Gallus gallus]
Unigene003523	Unigene103171_T	989	gi|118099691|ref|XP_415637.2|	636	0	PREDICTED: similar to DUS1L protein isoform 2 [Gallus gallus]
Unigene003524	Unigene103172_T	945	gi|118099691|ref|XP_415637.2|	501	1e-163	PREDICTED: similar to DUS1L protein isoform 2 [Gallus gallus]
Unigene003525	Unigene103173_T	876	gi|118099691|ref|XP_415637.2|	469	1e-153	PREDICTED: similar to DUS1L protein isoform 2 [Gallus gallus]
Unigene003526	Unigene103174_T	832	gi|326930780|ref|XP_003211519.1|	460	1e-128	PREDICTED: LOW QUALITY PROTEIN: tRNA-dihydrouridine synthase 1-like, partial [Meleagris gallopavo]
Unigene003527	Unigene103175_T	719	gi|326930780|ref|XP_003211519.1|	293	1e-100	PREDICTED: LOW QUALITY PROTEIN: tRNA-dihydrouridine synthase 1-like, partial [Meleagris gallopavo]
Unigene003528	Unigene103176_T	513	gi|326930780|ref|XP_003211519.1|	145	7e-34	PREDICTED: LOW QUALITY PROTEIN: tRNA-dihydrouridine synthase 1-like, partial [Meleagris gallopavo]
Unigene003529	Unigene103177_T	444	gi|326930780|ref|XP_003211519.1|	113	2e-24	PREDICTED: LOW QUALITY PROTEIN: tRNA-dihydrouridine synthase 1-like, partial [Meleagris gallopavo]
Unigene003530	Unigene103178_T	389	gi|326930780|ref|XP_003211519.1|	228	6e-59	PREDICTED: LOW QUALITY PROTEIN: tRNA-dihydrouridine synthase 1-like, partial [Meleagris gallopavo]
Unigene003531	Unigene103179_T	592	gi|326934507|ref|XP_003213330.1|	59.7	7e-08	PREDICTED: transmembrane protein 221-like, partial [Meleagris gallopavo]
Unigene003534	Unigene103181_T	271	gi|118097240|ref|XP_414507.2|	154	1e-36	PREDICTED: similar to GABA-A receptor pi subunit [Gallus gallus]
Unigene003535	Unigene103182_T	740	gi|326920284|ref|XP_003206404.1|	421	1e-116	PREDICTED: inner centromere protein A-like [Meleagris gallopavo]
Unigene003537	Unigene103184_T	276	gi|326932289|ref|XP_003212252.1|	76.6	3e-13	PREDICTED: WD repeat-containing protein 8-like [Meleagris gallopavo]
Unigene003538	Unigene103185_T	860	gi|75057604|sp|Q58D13.1|DPOA2_BOVIN	263	7e-69	RecName: Full=DNA polymerase alpha subunit B; AltName: Full=DNA polymerase alpha 70 kDa subunit >gi|61554916|gb|AAX46631.1| polymerase (DNA directed), alpha 2 (70kD subunit) [Bos taurus]
Unigene003539	Unigene103186_T	690	gi|296471438|gb|DAA13553.1|	290	3e-77	DNA polymerase alpha subunit B [Bos taurus]
Unigene003540	Unigene103187_T	674	gi|149575496|ref|XP_001519697.1|	124	3e-27	PREDICTED: similar to Polymerase (DNA directed), alpha 2 (70kD subunit), partial [Ornithorhynchus anatinus]
Unigene003545	Unigene103191_T	1861	gi|326928200|ref|XP_003210269.1|	484	1e-135	PREDICTED: intraflagellar transport protein 122 homolog [Meleagris gallopavo]
Unigene003546	Unigene103192_T	1703	gi|326928200|ref|XP_003210269.1|	380	1e-104	PREDICTED: intraflagellar transport protein 122 homolog [Meleagris gallopavo]
Unigene003547	Unigene103193_T	1642	gi|326928200|ref|XP_003210269.1|	340	9e-92	PREDICTED: intraflagellar transport protein 122 homolog [Meleagris gallopavo]
Unigene003548	Unigene103194_T	1352	gi|119574678|gb|EAW54293.1|	786	0	RUN and FYVE domain containing 2, isoform CRA_d [Homo sapiens]
Unigene003549	Unigene103195_T	1295	gi|118092570|ref|XP_421568.2|	774	0	PREDICTED: similar to RUFY2 [Gallus gallus]
Unigene003551	Unigene103197_T	848	gi|224064649|ref|XP_002193789.1|	213	6e-54	PREDICTED: similar to TRF2-interacting telomeric Rap1 protein [Taeniopygia guttata]
Unigene003555	Unigene1031_T	1471	gi|118100300|ref|XP_001235261.1|	481	1e-134	PREDICTED: similar to Proline rich 11 [Gallus gallus]
Unigene003562	Unigene103206_T	268	gi|126321510|ref|XP_001366778.1|	120	1e-26	PREDICTED: similar to monogenic, audiogenic seizure susceptibility 1 homolog (mouse), [Monodelphis domestica]
Unigene003590	Unigene103231_T	231	gi|260166721|ref|NP_001159461.1|	70.1	3e-11	cytoskeleton-associated protein 5 isoform 1 [Mus musculus]
Unigene003608	Unigene103248_T	201	gi|224062617|ref|XP_002197291.1|	67.4	2e-10	PREDICTED: interleukin 16 [Taeniopygia guttata]
Unigene003621	Unigene10325_T	229	gi|327284239|ref|XP_003226846.1|	67.4	2e-10	PREDICTED: GAS2-like protein 1-like [Anolis carolinensis]
Unigene003637	Unigene103274_T	283	gi|118095843|ref|XP_425075.2|	202	3e-51	PREDICTED: similar to fibronectin type III and SPRY domain containing 2 [Gallus gallus]
Unigene003643	Unigene10327_T	448	gi|224060837|ref|XP_002197792.1|	63.5	2e-09	PREDICTED: epithelial cell transforming sequence 2 oncogene [Taeniopygia guttata]
Unigene003664	Unigene103299_T	221	gi|118095187|ref|XP_426707.2|	51.6	9e-06	PREDICTED: hypothetical protein [Gallus gallus]
Unigene003666	Unigene1032_T	1361	gi|118100300|ref|XP_001235261.1|	286	1e-111	PREDICTED: similar to Proline rich 11 [Gallus gallus]
Unigene003688	Unigene10331_T	292	gi|327285125|ref|XP_003227285.1|	148	7e-35	PREDICTED: phosphoribosylformylglycinamidine synthase-like [Anolis carolinensis]
Unigene003724	Unigene103352_T	214	gi|118086255|ref|XP_001236146.1|	58.2	6e-10	PREDICTED: similar to DNA-dependent protein kinase catalytic subunit [Gallus gallus]
Unigene003770	Unigene103394_T	244	gi|326920197|ref|XP_003206361.1|	163	2e-39	PREDICTED: mucin-2-like, partial [Meleagris gallopavo]
Unigene003777	Unigene1033_T	2771	gi|326920968|ref|XP_003206737.1|	771	0	PREDICTED: protein Z-dependent protease inhibitor-like [Meleagris gallopavo]
Unigene003791	Unigene103412_T	217	gi|297699669|ref|XP_002826908.1|	88.6	7e-17	PREDICTED: LOW QUALITY PROTEIN: integrin alpha-E-like [Pongo abelii]
Unigene003794	Unigene103415_T	232	gi|49170096|ref|NP_990362.1|	115	4e-25	NK2 transcription factor related, locus 3 [Gallus gallus] >gi|3036838|emb|CAA66257.1| cNKx-2.3 [Gallus gallus]
Unigene003795	Unigene103416_T	302	gi|326935934|ref|XP_003214019.1|	86.3	3e-16	PREDICTED: LOW QUALITY PROTEIN: homeobox protein Hox-B1-like [Meleagris gallopavo]
Unigene003799	Unigene10341_T	318	gi|326917082|ref|XP_003204833.1|	73.9	2e-12	PREDICTED: ovalbumin-related protein Y-like [Meleagris gallopavo]
Unigene003816	Unigene103435_T	335	gi|326933837|ref|XP_003213005.1|	208	5e-53	PREDICTED: LOW QUALITY PROTEIN: guanylyl cyclase-activating protein 2-like [Meleagris gallopavo]
Unigene003887	Unigene10349_T	528	gi|326917363|ref|XP_003204969.1|	332	4e-90	PREDICTED: beta-Ala-His dipeptidase-like [Meleagris gallopavo]
Unigene003888	Unigene1034_T	2841	gi|326911735|ref|XP_003202211.1|	684	0	PREDICTED: lamina-associated polypeptide 2, isoforms beta/delta/epsilon/gamma-like [Meleagris gallopavo]
Unigene003891	Unigene103502_T	296	gi|157136400|ref|XP_001663738.1|	57.4	2e-07	uncoordinated protein [Aedes aegypti] >gi|108869947|gb|EAT34172.1| uncoordinated protein [Aedes aegypti]
Unigene003907	Unigene103517_T	289	gi|46048882|ref|NP_990118.1|	156	2e-37	versican core protein precursor [Gallus gallus] >gi|2497655|sp|Q90953.1|CSPG2_CHICK RecName: Full=Versican core protein; AltName: Full=Chondroitin sulfate proteoglycan core protein 2; Short=Chondroitin sulfate proteoglycan 2; AltName: Full=Large fibroblast proteoglycan; AltName: Full=PG-M; Flags: Precursor >gi|391644|dbj|BAA02742.1| proteoglycan [Gallus gallus]
Unigene003915	Unigene103524_T	285	gi|326913783|ref|XP_003203213.1|	133	3e-30	PREDICTED: DNA-binding protein RFX8-like [Meleagris gallopavo]
Unigene003927	Unigene103535_T	268	gi|224141521|ref|XP_002199500.1|	160	1e-38	PREDICTED: similar to polyhomeotic-like 2 [Taeniopygia guttata]
Unigene003930	Unigene103538_T	341	gi|118092597|ref|XP_421582.2|	174	1e-42	PREDICTED: similar to Nudt13-prov protein [Gallus gallus]
Unigene003941	Unigene103548_T	202	gi|118103887|ref|XP_424765.2|	78.2	1e-13	PREDICTED: similar to cardiomyopathy associated 5 [Gallus gallus]
Unigene003943	Unigene10354_T	253	gi|73946113|ref|XP_541143.2|	130	2e-29	PREDICTED: similar to CaLPain family member (clp-2) [Canis familiaris]
Unigene003946	Unigene103552_T	231	gi|326933683|ref|XP_003212930.1|	56.6	3e-07	PREDICTED: hypothetical protein LOC100543027 [Meleagris gallopavo]
Unigene003947	Unigene103553_T	236	gi|118091324|ref|XP_001234582.1|	152	3e-36	PREDICTED: similar to MUC2 [Gallus gallus]
Unigene003956	Unigene103561_T	282	gi|149410393|ref|XP_001510688.1|	66.6	3e-10	PREDICTED: similar to tetratricopeptide repeat domain 6 [Ornithorhynchus anatinus]
Unigene003965	Unigene10356_T	231	gi|159145790|gb|ABW90432.1|	52	7e-06	precollagen-D [Mytilus californianus]
Unigene003973	Unigene103577_T	267	gi|327267821|ref|XP_003218697.1|	168	5e-41	PREDICTED: kelch-like protein 1-like [Anolis carolinensis]
Unigene003976	Unigene10357_T	243	gi|301622644|ref|XP_002940641.1|	125	5e-28	PREDICTED: sodium/glucose cotransporter 2 [Xenopus (Silurana) tropicalis]
Unigene003995	Unigene103597_T	262	gi|224088691|ref|XP_002193813.1|	141	7e-33	PREDICTED: similar to leucine rich repeat containing 2 [Taeniopygia guttata]
Unigene003999	Unigene1035_T	2685	gi|55741612|ref|NP_001006235.1|	670	0	lamina-associated polypeptide 2, isoform beta [Gallus gallus]
Unigene004002	Unigene103602_T	274	gi|224050780|ref|XP_002197488.1|	64.3	1e-09	PREDICTED: signal peptide, CUB domain, EGF-like 2 [Taeniopygia guttata]
Unigene004038	Unigene103635_T	245	gi|224049984|ref|XP_002189129.1|	113	3e-24	PREDICTED: similar to putative tyrosine recombinase [Taeniopygia guttata]
Unigene004052	Unigene103648_T	232	gi|326929271|ref|XP_003210791.1|	71.6	9e-12	PREDICTED: interleukin-20 receptor subunit beta-like [Meleagris gallopavo]
Unigene004053	Unigene103649_T	261	gi|118088061|ref|XP_419522.2|	172	4e-42	PREDICTED: similar to sulfotransferase SULT6B1 [Gallus gallus]
Unigene004056	Unigene103651_T	213	gi|326917434|ref|XP_003205004.1|	135	4e-31	PREDICTED: protein PIEZO2-like [Meleagris gallopavo]
Unigene004064	Unigene103659_T	237	gi|332836282|ref|XP_001165782.2|	95.9	4e-19	PREDICTED: cytoskeleton-associated protein 5 isoform 6 [Pan troglodytes]
Unigene004087	Unigene10367_T	398	gi|50756579|ref|XP_415223.1|	166	2e-40	PREDICTED: similar to pre-B lymphocyte protein 3 [Gallus gallus]
Unigene004090	Unigene103682_T	202	gi|326934523|ref|XP_003213338.1|	99	5e-20	PREDICTED: semaphorin-4E-like [Meleagris gallopavo]
Unigene004094	Unigene103686_T	265	gi|326916567|ref|XP_003204578.1|	167	1e-40	PREDICTED: B(0,)-type amino acid transporter 1-like [Meleagris gallopavo]
Unigene004098	Unigene10368_T	1693	gi|59709479|ref|NP_001012291.1|	338	4e-91	proline-rich nuclear receptor coactivator 1 [Gallus gallus]
Unigene004110	Unigene1036_T	2358	gi|332840113|ref|XP_003313921.1|	389	1e-106	PREDICTED: lamina-associated polypeptide 2, isoforms beta/gamma [Pan troglodytes]
Unigene004132	Unigene10371_T	375	gi|326917303|ref|XP_003204939.1|	222	3e-57	PREDICTED: dynein heavy chain 5, axonemal-like [Meleagris gallopavo]
Unigene004135	Unigene103722_T	476	gi|326920491|ref|XP_003206505.1|	285	4e-76	PREDICTED: cytosolic phospholipase A2 epsilon-like [Meleagris gallopavo]
Unigene004144	Unigene103730_T	204	gi|118091348|ref|XP_001234739.1|	89.4	4e-17	PREDICTED: hypothetical protein [Gallus gallus]
Unigene004154	Unigene10373_T	248	gi|326924480|ref|XP_003208455.1|	181	6e-45	PREDICTED: myotubularin-related protein 8-like [Meleagris gallopavo]
Unigene004173	Unigene103757_T	293	gi|326922793|ref|XP_003207629.1|	207	1e-52	PREDICTED: low-density lipoprotein receptor-related protein 2-like [Meleagris gallopavo]
Unigene004177	Unigene103760_T	201	gi|118097259|ref|XP_414501.2|	120	2e-26	PREDICTED: similar to MGC83845 protein [Gallus gallus]
Unigene004181	Unigene103764_T	276	gi|45383295|ref|NP_989766.1|	161	8e-39	dolichyl pyrophosphate Man9GlcNAc2 alpha-1,3-glucosyltransferase [Gallus gallus] >gi|82098584|sp|Q802T2.1|ALG6_CHICK RecName: Full=Dolichyl pyrophosphate Man9GlcNAc2 alpha-1,3-glucosyltransferase; AltName: Full=Asparagine-linked glycosylation protein 6 homolog; AltName: Full=Dolichyl-P-Glc:Man9GlcNAc2-PP-dolichyl glucosyltransferase >gi|27657305|emb|CAD60191.1| alpha 3 glucosyltransferase [Gallus…
[truncated: 52,042 more rows]

## Sheet: Swissprot
#geneID	geneID	geneLength	Swissprot-ID	Swissprot-Score	Swissprot-Evalue	Swissprot-annotation
[truncated: 48,993 more rows]

## Sheet: COG
#geneID	geneID	geneLength	COG-Protein-or-Domain	COG-Score	COG-Evalue	COG-ID	COG-Function-Description
[truncated: 18,639 more rows]

[truncated: 2 more sheets: KEGG, GO]
