# Supplementary material for: Transcriptome Profiling of the Goose (Anser cygnoides) Ovaries Identify Laying and Broodiness Phenotypes
Source: PLoS One. 2013 Feb 6;8(2):e55496. doi: 10.1371/journal.pone.0055496 (PMC3566205; doi:10.1371/journal.pone.0055496)
Supplement: Table S2 — The differentially expressed genes in the two libraries. (XLSX) [file pone.0055496.s002.xlsx]

## Sheet: B-VS-C.GeneDiffExpFilter(FDR≤0.
SupplementalTable S2. The differentially expressed genes in the two libraries.
GeneID	Gene_length	broodiness-Expression	laying-Expression	log2 Ratio(C/B)	Up-Down-Regulation(C/B)	Blast nr
Unigene72809_T	386	0	51	15.969	Up	gi|300837179|gb|ADK38621.1|/6e-14/choriogenin H [Liza haematocheila]
Unigene21070_T	457	0	19	14.3009	Up	--/--/--
Unigene15334_T	779	16	813	5.59033	Up	gi|237830605|ref|XP_002364600.1|/6e-29/IQ calmodulin-binding motif domain-containing protein [Toxoplasma gondii ME49] >gi|211962264|gb|EEA97459.1| IQ calmodulin-binding motif domain-containing protein [Toxoplasma gondii ME49]
Unigene29458_T	385	1	38	5.17115	Up	gi|86129572|ref|NP_001034413.1|/2e-47/transmembrane channel-like protein 2 [Gallus gallus] >gi|50882089|gb|AAT85600.1| transmembrane channel-like 2 [Gallus gallus]
Unigene52358_T	455	3	83	4.7133	Up	gi|224056975|ref|XP_002190837.1|/9e-44/PREDICTED: similar to Prg4 protein [Taeniopygia guttata]
Unigene61328_T	543	3	82	4.69581	Up	gi|326932415|ref|XP_003212313.1|/5e-73/PREDICTED: nicotinamide mononucleotide adenylyltransferase 1-like [Meleagris gallopavo]
Unigene5765_T	1289	13	338	4.62366	Up	gi|1352651|sp|P23498.3|OSTP_CHICK/2e-94/RecName: Full=Osteopontin; AltName: Full=Bone sialoprotein 1; AltName: Full=Secreted phosphoprotein 1; Short=SPP-1; Flags: Precursor >gi|404636|gb|AAA18584.1| osteopontin [Gallus gallus]
Unigene44602_T	1958	1	26	4.62366	Up	gi|118095090|ref|XP_422695.2|/0.0/PREDICTED: similar to Procollagen-lysine, 2-oxoglutarate 5-dioxygenase 2 [Gallus gallus]
Unigene28015_T	318	1	22	4.38265	Up	--/--/--
Unigene108416_T	223	1	21	4.31554	Up	gi|224048088|ref|XP_002188813.1|/2e-36/PREDICTED: similar to fibronectin type III domain containing 1 [Taeniopygia guttata]
Unigene18022_T	1167	18	235	3.62981	Up	gi|224169542|ref|XP_002197879.1|/2e-79/PREDICTED: similar to Gag-Pro-Pol protein, partial [Taeniopygia guttata]
Unigene31764_T	227	5	59	3.48394	Up	gi|301772344|ref|XP_002921589.1|/7e-35/PREDICTED: LOW QUALITY PROTEIN: actin, alpha skeletal muscle-like [Ailuropoda melanoleuca]
Unigene119566_T	296	3	35	3.46754	Up	--/--/--
Unigene17768_T	401	6	69	3.44678	Up	--/--/--
Unigene45128_T	1426	41	395	3.19138	Up	gi|123439757|ref|XP_001310646.1|/1e-16/smooth muscle caldesmon [Trichomonas vaginalis G3]
Unigene21078_T	390	7	67	3.18195	Up	gi|118086184|ref|XP_418831.2|/4e-76/PREDICTED: similar to Secreted frizzled-related protein 4 [Gallus gallus]
Unigene704_T	1284	85	800	3.15769	Up	gi|38606557|gb|AAR25269.1|/0.0/MHC class I heavy chain [Anser anser]
Unigene16565_T	1425	323	2980	3.12893	Up	gi|4501889|ref|NP_001606.1|/0.0/actin, gamma-enteric smooth muscle isoform 1 precursor [Homo sapiens] >gi|6978441|ref|NP_037025.1| actin, gamma-enteric smooth muscle [Rattus norvegicus] >gi|45384010|ref|NP_990503.1| actin, gamma-enteric smooth muscle [Gallus gallus] >gi|61888868|ref|NP_001013610.1| actin, gamma-enteric smooth muscle [Bos taurus] >gi|157823889|ref|NP_033740.2| actin, gamma-enteric…
Unigene42260_T	491	4	36	3.09315	Up	gi|326926720|ref|XP_003209546.1|/2e-87/PREDICTED: protein KIAA1199 homolog [Meleagris gallopavo]
Unigene61663_T	1554	3	27	3.09315	Up	gi|326916410|ref|XP_003204500.1|/4e-62/PREDICTED: f-box only protein 9-like [Meleagris gallopavo]
Unigene83956_T	612	18	151	2.9917	Up	gi|14589336|emb|CAC43067.1|/2e-59/immunoglobulin upsilon 5.6S heavy chain [Anas platyrhynchos] >gi|14594827|emb|CAC43284.1| immunoglobulin upsilon heavy chain [Anas platyrhynchos]
Unigene46664_T	1157	5	37	2.81075	Up	gi|326920996|ref|XP_003206750.1|/0.0/PREDICTED: ankyrin repeat and SOCS box protein 2-like [Meleagris gallopavo]
Unigene63772_T	559	24	171	2.75611	Up	gi|126659|sp|P28318.1|M126_CHICK/3e-59/RecName: Full=Protein MRP-126
Unigene21453_T	4388	50	356	2.7551	Up	gi|224178823|ref|XP_002198426.1|/0.0/PREDICTED: similar to Gag-Pro-Pol-Env protein, partial [Taeniopygia guttata]
Unigene21843_T	4410	10	71	2.75104	Up	gi|224056975|ref|XP_002190837.1|/0.0/PREDICTED: similar to Prg4 protein [Taeniopygia guttata]
Unigene52226_T	420	10	70	2.73058	Up	--/--/--
Unigene90830_T	217	5	35	2.73058	Up	gi|326922157|ref|XP_003207318.1|/7e-17/PREDICTED: transmembrane channel-like protein 2-like [Meleagris gallopavo]
Unigene56059_T	319	34	233	2.69994	Up	gi|307207075|gb|EFN84884.1|/3e-09/Protein diaphanous [Harpegnathos saltator]
Unigene1553_T	2382	13	89	2.69851	Up	gi|112491071|pdb|2H4R|A/0.0/Chain A, Crystal Structure Of Wildtype Ment In The Native Conformation
Unigene5461_T	874	5	34	2.68876	Up	gi|301786935|ref|XP_002928883.1|/1e-08/PREDICTED: transmembrane protein C14orf180 homolog [Ailuropoda melanoleuca]
Unigene18627_T	565	10	67	2.66738	Up	--/--/--
Unigene8385_T	895	5	33	2.64569	Up	gi|224090290|ref|XP_002191638.1|/1e-112/PREDICTED: ADAM metallopeptidase with thrombospondin type 1 motif, 12 [Taeniopygia guttata]
Unigene40054_T	483	7	46	2.63943	Up	gi|86129572|ref|NP_001034413.1|/2e-69/transmembrane channel-like protein 2 [Gallus gallus] >gi|50882089|gb|AAT85600.1| transmembrane channel-like 2 [Gallus gallus]
Unigene45550_T	1433	10	65	2.62366	Up	--/--/--
Unigene24923_T	2585	41	266	2.62095	Up	gi|118095878|ref|XP_413850.2|/0.0/PREDICTED: similar to KIAA1199 protein [Gallus gallus]
Unigene729_T	2068	41	265	2.61552	Up	gi|326915677|ref|XP_003204140.1|/0.0/PREDICTED: fibronectin type III domain-containing protein 1-like [Meleagris gallopavo]
Unigene6064_T	2480	34	215	2.58395	Up	gi|221325664|ref|NP_001138321.1|/0.0/complement component C6 [Gallus gallus] >gi|220939202|emb|CAX16418.1| sixth complement component [Gallus gallus]
Unigene117109_T	1883	6	37	2.54771	Up	gi|224097870|ref|XP_002191091.1|/0.0/PREDICTED: similar to four and a half LIM domains 1 protein [Taeniopygia guttata]
Unigene26895_T	1094	9	55	2.53466	Up	--/--/--
Unigene25606_T	2550	6	36	2.50818	Up	gi|224158298|ref|XP_002200302.1|/0.0/PREDICTED: thrombospondin 3 [Taeniopygia guttata]
Unigene104763_T	362	10	59	2.48394	Up	gi|118088333|ref|XP_419627.2|/9e-46/PREDICTED: similar to fibronectin type III domain containing 1 [Gallus gallus]
Unigene58236_T	1020	15	88	2.47576	Up	--/--/--
Unigene62427_T	361	71	398	2.4101	Up	gi|63308|emb|CAA23695.1|/5e-69/collagen [Gallus gallus]
Unigene43730_T	1514	30	167	2.40003	Up	gi|45269029|gb|AAS55927.1|/0.0/cytoskeletal beta actin [Sus scrofa]
Unigene58858_T	736	28	155	2.39199	Up	gi|118086184|ref|XP_418831.2|/9e-95/PREDICTED: similar to Secreted frizzled-related protein 4 [Gallus gallus]
Unigene87859_T	330	19	105	2.38954	Up	--/--/--
Unigene46953_T	1079	255	1357	2.33507	Up	--/--/--
Unigene28114_T	4417	369	1961	2.33312	Up	gi|13274418|gb|AAK17934.1|/0.0/secreted immunoglobulin alpha heavy chain [Anas platyrhynchos] >gi|14594826|emb|CAC43283.1| immunoglobulin alpha heavy chain [Anas platyrhynchos]
Unigene120618_T	3361	94	497	2.32573	Up	gi|152031574|sp|P02457.3|CO1A1_CHICK/0.0/RecName: Full=Collagen alpha-1(I) chain; AltName: Full=Alpha-1 type I collagen; Flags: Precursor
Unigene40841_T	387	14	74	2.32532	Up	gi|121490545|emb|CAL26602.1|/8e-08/WASL protein [Homo sapiens]
Unigene45321_T	1156	9	47	2.30788	Up	gi|118085736|ref|XP_418617.2|/0.0/PREDICTED: similar to mannose receptor [Gallus gallus]
Unigene31052_T	374	10	52	2.30173	Up	--/--/--
Unigene50801_T	424	13	66	2.26718	Up	--/--/--
Unigene47537_T	1311	65	326	2.24958	Up	gi|118088333|ref|XP_419627.2|/1e-150/PREDICTED: similar to fibronectin type III domain containing 1 [Gallus gallus]
Unigene31657_T	658	13	65	2.24515	Up	gi|149632184|ref|XP_001507715.1|/3e-23/PREDICTED: similar to c-ret proto-oncogene product receptor tyrosine kinase [Ornithorhynchus anatinus]
Unigene45269_T	1409	24	120	2.24515	Up	gi|221325664|ref|NP_001138321.1|/0.0/complement component C6 [Gallus gallus] >gi|220939202|emb|CAX16418.1| sixth complement component [Gallus gallus]
Unigene43734_T	1295	57	283	2.23499	Up	gi|4501889|ref|NP_001606.1|/0.0/actin, gamma-enteric smooth muscle isoform 1 precursor [Homo sapiens] >gi|6978441|ref|NP_037025.1| actin, gamma-enteric smooth muscle [Rattus norvegicus] >gi|45384010|ref|NP_990503.1| actin, gamma-enteric smooth muscle [Gallus gallus] >gi|61888868|ref|NP_001013610.1| actin, gamma-enteric smooth muscle [Bos taurus] >gi|157823889|ref|NP_033740.2| actin, gamma-enteric…
Unigene59771_T	3735	60	297	2.23065	Up	gi|901819|gb|AAA69964.1|/9e-93/myosin light chain kinase [Gallus gallus]
Unigene35471_T	1018	41	196	2.18038	Up	gi|296211896|ref|XP_002752601.1|/1e-141/PREDICTED: integrin alpha-5 [Callithrix jacchus]
Unigene24347_T	2910	55	258	2.15309	Up	gi|326934531|ref|XP_003213342.1|/0.0/PREDICTED: cartilage oligomeric matrix protein-like [Meleagris gallopavo]
Unigene26725_T	918	19	89	2.15103	Up	--/--/--
Unigene65014_T	259	116	526	2.10416	Up	gi|332812177|ref|XP_003308856.1|/2e-43/PREDICTED: actin, alpha skeletal muscle [Pan troglodytes]
Unigene1745_T	1037	27	122	2.09907	Up	gi|45382993|ref|NP_990865.1|/1e-101/collagen alpha-3(VI) chain precursor [Gallus gallus] >gi|1345652|sp|P15989.2|CO6A3_CHICK RecName: Full=Collagen alpha-3(VI) chain; Flags: Precursor >gi|211622|gb|AAA03201.1| alpha-3 collagen type VI [Gallus gallus]
Unigene45827_T	1248	13	57	2.05567	Up	gi|218664503|ref|NP_001136322.1|/0.0/disintegrin and metalloproteinase domain-containing protein 12 [Gallus gallus] >gi|215769497|gb|ACJ69399.1| disintegrin and metalloprotease 12 [Gallus gallus]
Unigene59092_T	2131	110	480	2.04875	Up	gi|327264220|ref|XP_003216913.1|/0.0/PREDICTED: filamin-A-like [Anolis carolinensis]
Unigene76523_T	251	11	48	2.04875	Up	--/--/--
Unigene43732_T	1344	23	99	2.02902	Up	gi|297301436|ref|XP_002805788.1|/0.0/PREDICTED: actin, aortic smooth muscle-like isoform 1 [Macaca mulatta]
Unigene38034_T	2781	743	3191	2.0258	Up	gi|45384294|ref|NP_990367.1|/0.0/transforming growth factor-beta-induced protein ig-h3 [Gallus gallus] >gi|2257601|dbj|BAA21479.1| RGD-CAP [Gallus gallus]
Unigene59739_T	5322	1390	5966	2.0249	Up	gi|206597436|ref|NP_990711.2|/0.0/collagen alpha-1(III) chain [Gallus gallus]
Unigene17232_T	1509	26	111	2.0172	Up	gi|45383307|ref|NP_989760.1|/0.0/acidic chitinase [Gallus gallus] >gi|27372863|dbj|BAC53757.1| CBPch04 [Gallus gallus]
Unigene50571_T	388	15	64	2.01633	Up	--/--/--
Unigene37888_T	4677	789	3353	2.01058	Up	gi|49225581|ref|NP_990438.1|/0.0/collagen alpha-1(VI) chain precursor [Gallus gallus] >gi|115314|sp|P20785.1|CO6A1_CHICK RecName: Full=Collagen alpha-1(VI) chain; Flags: Precursor >gi|62875|emb|CAA41062.1| collagen alpha 1 type VI [Gallus gallus] >gi|63302|emb|CAA45788.1| collagen type VI alpha 1 subunit [Gallus gallus] >gi|211354|gb|AAB59954.1| alpha-1 type VI collagen precursor [Gallus gallus]
Unigene882_T	2761	23	96	1.98462	Up	gi|316997063|dbj|BAJ52659.1|/2e-24/protein tyrosine phosphatase [Monosiga ovata]
Unigene42115_T	604	19	79	1.97907	Up	gi|224062633|ref|XP_002197391.1|/7e-30/PREDICTED: similar to KIAA1199 [Taeniopygia guttata]
Unigene41426_T	504	14	58	1.97385	Up	--/--/--
Unigene1491_T	1759	63	260	1.96831	Up	--/--/--
Unigene120610_T	260	30	122	1.94707	Up	--/--/--
Unigene3113_T	1864	27	109	1.93652	Up	gi|326916255|ref|XP_003204425.1|/0.0/PREDICTED: inactive serine protease 35-like [Meleagris gallopavo]
Unigene24456_T	1494	37	149	1.93294	Up	--/--/--
Unigene58634_T	806	122	491	1.93206	Up	gi|14589336|emb|CAC43067.1|/4e-59/immunoglobulin upsilon 5.6S heavy chain [Anas platyrhynchos] >gi|14594827|emb|CAC43284.1| immunoglobulin upsilon heavy chain [Anas platyrhynchos]
Unigene36748_T	682	15	60	1.92322	Up	gi|326916759|ref|XP_003204672.1|/6e-24/PREDICTED: gallinacin-10-like [Meleagris gallopavo]
Unigene83922_T	222	14	56	1.92322	Up	--/--/--
Unigene47198_T	1380	187	744	1.91549	Up	--/--/--
Unigene37606_T	1869	92	362	1.8995	Up	gi|326914213|ref|XP_003203421.1|/0.0/PREDICTED: periostin-like [Meleagris gallopavo]
Unigene47457_T	1358	30	118	1.89897	Up	gi|327279476|ref|XP_003224482.1|/1e-121/PREDICTED: integrin alpha-5-like [Anolis carolinensis]
Unigene83055_T	565	42	165	1.89723	Up	gi|38606553|gb|AAR25267.1|/2e-75/MHC class I heavy chain [Anser anser]
Unigene46531_T	733	14	55	1.89723	Up	gi|148696493|gb|EDL28440.1|/1e-10/mCG11496, isoform CRA_c [Mus musculus]
Unigene18047_T	2468	216	847	1.89455	Up	gi|114326309|ref|NP_001041541.1|/0.0/vimentin [Gallus gallus] >gi|138533|sp|P09654.2|VIME_CHICK RecName: Full=Vimentin >gi|212868|gb|AAA49134.1| vimentin [Gallus gallus]
Unigene5860_T	644	17	65	1.85813	Up	--/--/--
Unigene46460_T	2151	18	68	1.84076	Up	gi|326923175|ref|XP_003207815.1|/2e-14/PREDICTED: polypeptide N-acetylgalactosaminyltransferase 5-like [Meleagris gallopavo]
Unigene5730_T	1656	60	226	1.83651	Up	gi|1944138|dbj|BAA19574.1|/0.0/2',5'-oligo adenylate synthetase A [Gallus gallus]
Unigene49081_T	1042	34	127	1.82444	Up	gi|118084290|ref|XP_425583.2|/0.0/PREDICTED: similar to TBC1 domain family, member 8 [Gallus gallus]
Unigene47119_T	1427	36	133	1.80858	Up	gi|326934152|ref|XP_003213158.1|/1e-152/PREDICTED: peptidyl-prolyl cis-trans isomerase FKBP10-like [Meleagris gallopavo]
Unigene16982_T	1659	1341	4952	1.80792	Up	gi|13959575|sp|O93390.1|SPRC_COTJA/1e-178/RecName: Full=SPARC; AltName: Full=Osteonectin; Short=ON; AltName: Full=Secreted protein acidic and rich in cysteine; Flags: Precursor >gi|3411212|gb|AAD12179.1| osteonectin precursor [Coturnix coturnix]
Unigene45153_T	321	85	312	1.79923	Up	gi|285014498|gb|ADC33131.1|/1e-30/immunoglobulin light chain V-J-C region [Anser sp. GIGLV2009]
Unigene19539_T	685	24	88	1.79769	Up	gi|327264505|ref|XP_003217054.1|/5e-87/PREDICTED: LOW QUALITY PROTEIN: extended synaptotagmin-1-like [Anolis carolinensis]
Unigene4267_T	452	580	2120	1.79316	Up	gi|345642|pir||B46529/1e-61/Ig Y heavy chain (7.8S) - duck >gi|62443|emb|CAA46322.1| 7.8S IgG heavy chain [Anas platyrhynchos]
Unigene59779_T	5191	1039	3795	1.79212	Up	gi|206597436|ref|NP_990711.2|/0.0/collagen alpha-1(III) chain [Gallus gallus]
Unigene52374_T	353	155	566	1.79175	Up	--/--/--
Unigene14064_T	1090	316	1142	1.77679	Up	gi|242347125|gb|ACS92629.1|/1e-173/secreted frizzled-related protein 2 [Anas platyrhynchos]
Unigene38719_T	1361	80	286	1.76116	Up	--/--/--
Unigene61009_T	1627	277	989	1.75931	Up	gi|130502110|ref|NP_001076110.1|/1e-162/cathepsin K precursor [Oryctolagus cuniculus] >gi|1168794|sp|P43236.1|CATK_RABIT RecName: Full=Cathepsin K; AltName: Full=Protein OC-2; Flags: Precursor >gi|454187|dbj|BAA03125.1| OC-2 protein [Oryctolagus cuniculus]
Unigene40261_T	429	16	57	1.75611	Up	gi|224048088|ref|XP_002188813.1|/3e-45/PREDICTED: similar to fibronectin type III domain containing 1 [Taeniopygia guttata]
Unigene59697_T	756	26	92	1.74634	Up	--/--/--
Unigene54415_T	374	17	60	1.74265	Up	--/--/--
Unigene14561_T	790	17	60	1.74265	Up	gi|327275660|ref|XP_003222591.1|/1e-133/PREDICTED: peptidyl-prolyl cis-trans isomerase FKBP10-like [Anolis carolinensis]
Unigene35947_T	1267	85	298	1.733	Up	gi|326931533|ref|XP_003211883.1|/0.0/PREDICTED: transient receptor potential cation channel subfamily V member 2-like [Meleagris gallopavo]
Unigene22514_T	2733	63	219	1.72073	Up	gi|46048885|ref|NP_990121.1|/0.0/collagen alpha-1(V) chain [Gallus gallus] >gi|6759903|gb|AAF28099.1| alpha 1 (V) collagen [Gallus gallus]
Unigene83647_T	327	264	916	1.71803	Up	gi|345641|pir||A46529/5e-45/Ig gamma chain (5.7S) - duck (fragment) >gi|1334619|emb|CAA46321.1| 5.7S IgG heavy chain [Anas platyrhynchos]
Unigene17923_T	491	15	52	1.71677	Up	--/--/--
Unigene42058_T	579	74	255	1.70812	Up	gi|111120013|gb|ABC96712.2|/3e-68/fatty acid binding protein 4 [Anas platyrhynchos]
Unigene2035_T	1718	735	2517	1.69911	Up	gi|862975|gb|AAA68605.1|/0.0/IgM heavy chain, constant region domains one, two, three and four [Anas platyrhynchos]
Unigene1715_T	1742	31	106	1.69694	Up	gi|118097491|ref|XP_414611.2|/0.0/PREDICTED: similar to ADAM metallopeptidase with thrombospondin type 1 motif, 2 isoform 1 preproprotein [Gallus gallus]
Unigene3614_T	1291	17	58	1.69374	Up	gi|50744564|ref|XP_419778.1|/0.0/PREDICTED: similar to 5-nucleotidase, cytosolic II-like 1 protein [Gallus gallus]
Unigene57140_T	912	20	68	1.68876	Up	gi|83721996|ref|NP_001032927.1|/1e-145/deoxyribonuclease-2-beta [Gallus gallus] >gi|82541810|gb|ABB81884.1| deoxyribonuclease II precursor [Gallus gallus]
Unigene83122_T	286	23	78	1.68506	Up	--/--/--
Unigene17298_T	1534	70	235	1.67045	Up	gi|326929485|ref|XP_003210894.1|/0.0/PREDICTED: heparin cofactor 2-like [Meleagris gallopavo]
Unigene45684_T	1722	18	60	1.66019	Up	gi|118096686|ref|XP_414246.2|/0.0/PREDICTED: similar to FELE-1 [Gallus gallus]
Unigene817_T	7713	50	165	1.64569	Up	gi|118090002|ref|XP_420470.2|/0.0/PREDICTED: similar to Fraser syndrome 1 [Gallus gallus]
Unigene44741_T	1208	17	56	1.64311	Up	gi|45383035|ref|NP_989905.1|/0.0/filamin [Gallus gallus] >gi|15341202|dbj|BAB63943.1| filamin [Gallus gallus]
Unigene35553_T	934	133	438	1.64273	Up	gi|224042827|ref|XP_002190448.1|/2e-31/PREDICTED: collagen, type IV, alpha 1 [Taeniopygia guttata]
Unigene49029_T	910	27	88	1.62776	Up	gi|326927805|ref|XP_003210079.1|/1e-115/PREDICTED: asporin-like [Meleagris gallopavo]
Unigene16820_T	1290	52	169	1.62366	Up	gi|224076118|ref|XP_002192459.1|/0.0/PREDICTED: purinergic receptor P2X1 [Taeniopygia guttata]
Unigene58428_T	665	29	94	1.61983	Up	--/--/--
Unigene25996_T	1492	67	217	1.61868	Up	gi|148747850|ref|NP_001092078.1|/5e-61/osteocrin [Gallus gallus] >gi|146744061|gb|ABQ40394.1| musclin [Gallus gallus] >gi|164429965|gb|ABY55310.1| musclin [Gallus gallus]
Unigene2597_T	4656	21	68	1.61837	Up	gi|240848597|ref|NP_001155871.1|/0.0/collagen alpha-1(IV) chain [Gallus gallus]
Unigene47593_T	1500	35	112	1.60129	Up	gi|94536813|ref|NP_001001876.1|/0.0/basement membrane-specific heparan sulfate proteoglycan core protein [Gallus gallus] >gi|47846181|emb|CAE51322.1| basement membrane-specific heparan sulfate proteoglycan core protein precursor [Gallus gallus]
Unigene45840_T	1603	42	134	1.59699	Up	gi|118088979|ref|XP_419931.2|/0.0/PREDICTED: similar to mKIAA0230 protein [Gallus gallus]
Unigene36470_T	721	57	181	1.59018	Up	gi|313747529|ref|NP_001186451.1|/3e-41/GTP cyclohydrolase 1 feedback regulatory protein [Gallus gallus]
Unigene18605_T	411	49	155	1.58464	Up	gi|224161120|ref|XP_002200222.1|/4e-42/PREDICTED: similar to Pol polyprotein, partial [Taeniopygia guttata]
Unigene8446_T	312	19	60	1.58218	Up	--/--/--
Unigene28083_T	2645	33	104	1.57927	Up	gi|224090865|ref|XP_002187337.1|/0.0/PREDICTED: similar to prune homolog 2 [Taeniopygia guttata]
Unigene22682_T	7355	138	434	1.57625	Up	gi|45382993|ref|NP_990865.1|/0.0/collagen alpha-3(VI) chain precursor [Gallus gallus] >gi|1345652|sp|P15989.2|CO6A3_CHICK RecName: Full=Collagen alpha-3(VI) chain; Flags: Precursor >gi|211622|gb|AAA03201.1| alpha-3 collagen type VI [Gallus gallus]
Unigene36179_T	1076	29	91	1.57303	Up	gi|189233525|ref|NP_001121534.1|/0.0/galanin receptor type 1 [Gallus gallus] >gi|187384871|gb|ACD03606.1| galanin receptor precursor [Gallus gallus]
Unigene26105_T	1196	23	72	1.56958	Up	gi|224045199|ref|XP_002188132.1|/1e-133/PREDICTED: mesenchyme homeobox 2 [Taeniopygia guttata]
Unigene23618_T	2461	626	1956	1.56689	Up	gi|327264220|ref|XP_003216913.1|/0.0/PREDICTED: filamin-A-like [Anolis carolinensis]
Unigene47619_T	1485	33	103	1.56533	Up	gi|833603|emb|CAA38180.1|/1e-104/cytoskeletal tropomyosin [Coturnix coturnix]
Unigene37095_T	788	83	259	1.56499	Up	--/--/--
Unigene14943_T	657	46	143	1.55953	Up	--/--/--
Unigene58217_T	709	131	407	1.55868	Up	--/--/--
Unigene16462_T	1834	2474	7686	1.55861	Up	gi|46049078|ref|NP_989594.1|/1e-73/immunoglobulin J polypeptide, linker protein for immunoglobulin alpha and mu polypeptides [Gallus gallus] >gi|5821360|dbj|BAA83785.1| immunoglobulin J chain [Gallus gallus] >gi|18249693|dbj|BAB83927.1| immunoglobulin J chain [Gallus gallus]
Unigene51029_T	378	19	59	1.55794	Up	--/--/--
Unigene45152_T	300	59	183	1.55628	Up	gi|285014498|gb|ADC33131.1|/5e-23/immunoglobulin light chain V-J-C region [Anser sp. GIGLV2009]
Unigene61769_T	413	62	192	1.55399	Up	--/--/--
Unigene120608_T	312	62	192	1.55399	Up	--/--/--
Unigene19565_T	547	28	86	1.54213	Up	--/--/--
Unigene36327_T	466	20	61	1.53203	Up	--/--/--
Unigene59493_T	315	196	596	1.52768	Up	--/--/--
Unigene62974_T	379	101	307	1.5271	Up	gi|45383035|ref|NP_989905.1|/2e-44/filamin [Gallus gallus] >gi|15341202|dbj|BAB63943.1| filamin [Gallus gallus]
Unigene25232_T	1006	53	161	1.52622	Up	--/--/--
Unigene19846_T	552	28	85	1.52526	Up	--/--/--
Unigene47239_T	1581	28	85	1.52526	Up	gi|312032350|ref|NP_990787.2|/0.0/tenascin precursor [Gallus gallus]
Unigene60629_T	1624	56	169	1.51675	Up	gi|219520798|gb|AAI71801.1|/3e-42/KIAA1671 protein [Homo sapiens]
Unigene44472_T	2733	57	172	1.5166	Up	gi|194768631|ref|XP_001966415.1|/2e-25/GF22010 [Drosophila ananassae] >gi|190617179|gb|EDV32703.1| GF22010 [Drosophila ananassae]
Unigene58405_T	797	23	69	1.50818	Up	gi|297667998|ref|XP_002812243.1|/1e-100/PREDICTED: EMILIN-1-like [Pongo abelii]
Unigene20522_T	466	26	78	1.50818	Up	--/--/--
Unigene45706_T	1148	33	98	1.49354	Up	gi|150416154|sp|Q3MHZ4.2|TGFI1_BOVIN/1e-103/RecName: Full=Transforming growth factor beta-1-induced transcript 1 protein; AltName: Full=Hydrogen peroxide-inducible clone 5 protein; Short=Hic-5
Unigene57135_T	965	1584	4700	1.49231	Up	gi|45382783|ref|NP_990825.1|/1e-108/transgelin [Gallus gallus] >gi|401094|sp|P19966.3|TAGL_CHICK RecName: Full=Transgelin; AltName: Full=Smooth muscle protein 22-alpha; Short=SM22-alpha >gi|211813|gb|AAA48782.1| SM22 [Gallus gallus]
Unigene19714_T	724	26	77	1.48957	Up	--/--/--
Unigene38077_T	2564	562	1662	1.4875	Up	gi|71896973|ref|NP_001025911.1|/0.0/protein NEL precursor [Gallus gallus] >gi|2494288|sp|Q90827.1|NEL_CHICK RecName: Full=Protein NEL; AltName: Full=93 kDa protein; Flags: Precursor >gi|1483184|dbj|BAA13167.1| Mr 93 K protein [Gallus gallus]
Unigene24784_T	787	98	289	1.48344	Up	gi|2842745|sp|Q98855.1|KCMB1_COTJA/2e-95/RecName: Full=Putative calcium-activated potassium channel subunit beta
Unigene3609_T	4657	112	330	1.48219	Up	gi|135584|sp|P10039.2|TENA_CHICK/0.0/RecName: Full=Tenascin; Short=TN; AltName: Full=Cytotactin; AltName: Full=GMEM; AltName: Full=GP 150-225; AltName: Full=Glioma-associated-extracellular matrix antigen; AltName: Full=Hexabrachion; AltName: Full=JI; AltName: Full=Myotendinous antigen; AltName: Full=Neuronectin; AltName: Full=Tenascin-C; Short=TN-C; Flags: Precursor >gi|212749|gb|AAA49086.1| 230 …
Unigene41367_T	654	50	147	1.47904	Up	--/--/--
Unigene3659_T	9156	283	831	1.47727	Up	gi|327280502|ref|XP_003224991.1|/0.0/PREDICTED: IgGFc-binding protein-like [Anolis carolinensis]
Unigene38494_T	1368	42	123	1.47342	Up	gi|45383800|ref|NP_989489.1|/0.0/caldesmon [Gallus gallus] >gi|212657|gb|AAA49067.1| smooth muscle caldesmon [Gallus gallus]
Unigene26891_T	1103	26	76	1.47071	Up	--/--/--
Unigene48934_T	4309	723	2112	1.46976	Up	gi|45384382|ref|NP_990679.1|/0.0/collagen alpha-2(VI) chain precursor [Gallus gallus] >gi|115352|sp|P15988.1|CO6A2_CHICK RecName: Full=Collagen alpha-2(VI) chain; Flags: Precursor >gi|62877|emb|CAA33144.1| type VI collagen alpha-2 subunit preprotein [Gallus gallus] >gi|62882|emb|CAA39982.1| type VI collagen subunit alpha2 [Gallus gallus]
Unigene58451_T	613	127	370	1.46592	Up	gi|45383035|ref|NP_989905.1|/1e-94/filamin [Gallus gallus] >gi|15341202|dbj|BAB63943.1| filamin [Gallus gallus]
Unigene22600_T	2332	34	99	1.46511	Up	gi|326913773|ref|XP_003203208.1|/0.0/PREDICTED: TBC1 domain family member 8-like [Meleagris gallopavo]
Unigene64745_T	471	31	90	1.46088	Up	gi|73968344|ref|XP_531630.2|/8e-48/PREDICTED: similar to family with sequence similarity 62 (C2 domain containing), member A [Canis familiaris]
Unigene35668_T	858	38	110	1.45665	Up	gi|224048666|ref|XP_002195379.1|/6e-92/PREDICTED: similar to polyprotein [Taeniopygia guttata]
Unigene61025_T	1565	40	115	1.44678	Up	--/--/--
Unigene24926_T	750	8028	23065	1.44581	Up	gi|285014498|gb|ADC33131.1|/2e-88/immunoglobulin light chain V-J-C region [Anser sp. GIGLV2009]
Unigene36321_T	664	29	83	1.44028	Up	gi|327288032|ref|XP_003228732.1|/1e-121/PREDICTED: probable carboxypeptidase X1-like [Anolis carolinensis]
Unigene36667_T	848	38	108	1.43018	Up	--/--/--
Unigene46167_T	2555	57	161	1.42125	Up	gi|301618389|ref|XP_002938597.1|/1e-163/PREDICTED: KN motif and ankyrin repeat domain-containing protein 1 [Xenopus (Silurana) tropicalis]
Unigene65018_T	361	469	1307	1.40182	Up	gi|313103454|gb|ADR31544.1|/5e-63/beta-actin [Anser indicus] >gi|313103456|gb|ADR31545.1| beta-actin [Branta leucopsis] >gi|313103458|gb|ADR31546.1| beta-actin [Anser brachyrhynchus]
Unigene44947_T	1829	37	103	1.40027	Up	--/--/--
Unigene23046_T	6087	511	1422	1.39975	Up	gi|118093225|ref|XP_421846.2|/0.0/PREDICTED: similar to type V preprocollagen alpha 2 chain [Gallus gallus]
Unigene22815_T	2830	41	114	1.39856	Up	--/--/--
Unigene23795_T	3320	178	494	1.39585	Up	gi|326923202|ref|XP_003207828.1|/0.0/PREDICTED: LOW QUALITY PROTEIN: proto-oncogene tyrosine-protein kinase receptor Ret-like [Meleagris gallopavo]
Unigene38455_T	1349	43	119	1.39177	Up	gi|326932594|ref|XP_003212400.1|/1e-105/PREDICTED: complement C1q subcomponent subunit A-like [Meleagris gallopavo]
Unigene2600_T	5835	529	1461	1.38884	Up	gi|240849597|ref|NP_001155862.1|/0.0/collagen, type IV, alpha 2 [Gallus gallus]
Unigene41553_T	473	44	121	1.38265	Up	--/--/--
Unigene37267_T	1150	40	110	1.38265	Up	gi|347227|gb|AAA49027.1|/1e-26/reverse transcriptase [Gallus gallus]
Unigene58574_T	785	37	101	1.37198	Up	--/--/--
Unigene3492_T	1101	58	158	1.36902	Up	gi|326921194|ref|XP_003206847.1|/2e-45/PREDICTED: dapper homolog 1-like [Meleagris gallopavo]
Unigene635_T	4725	148	403	1.3684	Up	gi|116109346|gb|ABJ74168.1|/0.0/cGMP-dependent protein kinase type I beta [Sus scrofa]
Unigene19250_T	405	504	1372	1.36801	Up	gi|297301436|ref|XP_002805788.1|/9e-46/PREDICTED: actin, aortic smooth muscle-like isoform 1 [Macaca mulatta]
Unigene14328_T	1009	28	76	1.36379	Up	gi|88853837|ref|NP_001034687.1|/1e-158/collectin-10 precursor [Gallus gallus] >gi|123910365|sp|Q2LK95.1|COL10_CHICK RecName: Full=Collectin-10; AltName: Full=Collectin-1; Short=CL-1; Short=cCL-1; Flags: Precursor >gi|71159554|gb|AAZ29617.1| collectin 1 precursor [Gallus gallus]
Unigene41248_T	534	31	84	1.36134	Up	--/--/--
Unigene2899_T	2275	30	81	1.35618	Up	--/--/--
Unigene36083_T	1097	66	178	1.35456	Up	gi|112984266|ref|NP_001037229.1|/1e-06/ribosomal protein L23A [Bombyx mori] >gi|54609239|gb|AAV34835.1| ribosomal protein L23A [Bombyx mori]
Unigene5381_T	768	36	97	1.35321	Up	gi|94536813|ref|NP_001001876.1|/1e-134/basement membrane-specific heparan sulfate proteoglycan core protein [Gallus gallus] >gi|47846181|emb|CAE51322.1| basement membrane-specific heparan sulfate proteoglycan core protein precursor [Gallus gallus]
Unigene65011_T	409	29	78	1.35064	Up	gi|326911108|ref|XP_003201904.1|/3e-73/PREDICTED: actin, gamma-enteric smooth muscle-like isoform 1 [Meleagris gallopavo]
Unigene26493_T	1164	29	78	1.35064	Up	--/--/--
Unigene23785_T	2221	132	354	1.34643	Up	--/--/--
Unigene64_T	6711	78	209	1.34518	Up	gi|119627579|gb|EAX07174.1|/4e-07/hCG1793893 [Homo sapiens]
Unigene15535_T	2146	177	474	1.34436	Up	--/--/--
Unigene36819_T	775	43	115	1.34245	Up	gi|327259028|ref|XP_003214340.1|/1e-142/PREDICTED: adenylosuccinate synthetase isozyme 1-like [Anolis carolinensis]
Unigene43999_T	4777	55	147	1.34153	Up	gi|224083670|ref|XP_002193708.1|/0.0/PREDICTED: Cdon homolog (mouse) [Taeniopygia guttata]
Unigene37917_T	6403	852	2274	1.33953	Up	gi|45642714|ref|NP_990790.1|/0.0/myosin light chain kinase, smooth muscle [Gallus gallus] >gi|2851396|sp|P11799.2|MYLK_CHICK RecName: Full=Myosin light chain kinase, smooth muscle; Short=MLCK; AltName: Full=Telokin >gi|992993|emb|CAA37056.1| myosin light chain kinase [Gallus gallus] >gi|3403202|gb|AAC29031.1| smooth muscle/non-muscle myosin light chain kinase [Gallus gallus]
Unigene23857_T	1989	50	133	1.33465	Up	gi|50729124|ref|XP_416438.1|/9e-83/PREDICTED: similar to sarcospan-2 [Gallus gallus]
Unigene17366_T	1552	75	199	1.33103	Up	gi|94536813|ref|NP_001001876.1|/0.0/basement membrane-specific heparan sulfate proteoglycan core protein [Gallus gallus] >gi|47846181|emb|CAE51322.1| basement membrane-specific heparan sulfate proteoglycan core protein precursor [Gallus gallus]
Unigene5485_T	1018	45	119	1.32619	Up	--/--/--
Unigene43728_T	1465	98	259	1.32532	Up	gi|301792411|ref|XP_002931172.1|/0.0/PREDICTED: actin, cytoplasmic 2-like [Ailuropoda melanoleuca]
Unigene25592_T	1258	37	97	1.31368	Up	gi|94536813|ref|NP_001001876.1|/0.0/basement membrane-specific heparan sulfate proteoglycan core protein [Gallus gallus] >gi|47846181|emb|CAE51322.1| basement membrane-specific heparan sulfate proteoglycan core protein precursor [Gallus gallus]
Unigene29069_T	524	29	76	1.31317	Up	--/--/--
Unigene26764_T	884	36	94	1.30788	Up	--/--/--
Unigene25728_T	1512	96	250	1.30404	Up	gi|327264505|ref|XP_003217054.1|/0.0/PREDICTED: LOW QUALITY PROTEIN: extended synaptotagmin-1-like [Anolis carolinensis]
Unigene39213_T	1703	55	143	1.30173	Up	gi|326920348|ref|XP_003206436.1|/0.0/PREDICTED: inactive serine protease PAMR1-like [Meleagris gallopavo]
Unigene60730_T	1498	30	78	1.30173	Up	gi|224078503|ref|XP_002195649.1|/0.0/PREDICTED: adenomatosis polyposis coli down-regulated 1-like [Taeniopygia guttata]
Unigene17100_T	1764	468	1212	1.29603	Up	gi|326932097|ref|XP_003212157.1|/1e-136/PREDICTED: uncharacterized protein KIAA1755-like [Meleagris gallopavo]
Unigene38310_T	1395	1639	4218	1.28696	Up	gi|45382597|ref|NP_990579.1|/1e-115/cysteine and glycine-rich protein 1 [Gallus gallus] >gi|54036925|sp|P67966.2|CSRP1_CHICK RecName: Full=Cysteine and glycine-rich protein 1; AltName: Full=Cysteine-rich protein 1; Short=CRP; Short=CRP1 >gi|54036926|sp|P67967.2|CSRP1_COTJA RecName: Full=Cysteine and glycine-rich protein 1; AltName: Full=Cysteine-rich protein 1; Short=CRP; Short=CRP1 >gi|313287|em…
Unigene59931_T	2818	174	447	1.28441	Up	gi|45383197|ref|NP_989814.1|/0.0/integrin beta-5 [Gallus gallus] >gi|38045635|gb|AAR08801.1| integrin beta-5 [Gallus gallus]
Unigene27500_T	397	35	89	1.26967	Up	gi|119627579|gb|EAX07174.1|/7e-17/hCG1793893 [Homo sapiens]
Unigene16513_T	1391	1182	2986	1.2602	Up	--/--/--
Unigene57506_T	901	319	803	1.25506	Up	--/--/--
Unigene36025_T	1032	152	381	1.24894	Up	gi|224161120|ref|XP_002200222.1|/1e-119/PREDICTED: similar to Pol polyprotein, partial [Taeniopygia guttata]
Unigene1122_T	3106	42	105	1.24515	Up	gi|118082115|ref|XP_415943.2|/0.0/PREDICTED: similar to laminin, beta 1 [Gallus gallus]
Unigene16221_T	5066	127	317	1.24288	Up	gi|118090355|ref|XP_426324.2|/0.0/PREDICTED: similar to synaptopodin 2 [Gallus gallus]
Unigene48056_T	1128	112	278	1.23481	Up	--/--/--
Unigene37279_T	734	50	124	1.23356	Up	gi|332836085|ref|XP_001171467.2|/6e-48/PREDICTED: alpha-parvin isoform 3 [Pan troglodytes]
Unigene50270_T	826	36	89	1.22903	Up	--/--/--
Unigene46645_T	1370	34	84	1.22808	Up	--/--/--
Unigene3001_T	2324	113	279	1.22716	Up	gi|45383303|ref|NP_989762.1|/0.0/coiled-coil domain-containing protein 80 precursor [Gallus gallus] >gi|82133637|sp|Q8AXP2.1|CCD80_CHICK RecName: Full=Coiled-coil domain-containing protein 80; AltName: Full=Equarin; Flags: Precursor >gi|27531707|dbj|BAC54279.1| equarin-L [Gallus gallus]
Unigene45227_T	2275	79	195	1.22677	Up	gi|326922226|ref|XP_003207352.1|/0.0/PREDICTED: LOW QUALITY PROTEIN: BMP-binding endothelial regulator protein-like [Meleagris gallopavo]
Unigene47806_T	780	88	217	1.22534	Up	--/--/--
Unigene39313_T	478	141	346	1.2183	Up	gi|327288036|ref|XP_003228734.1|/9e-21/PREDICTED: actin, alpha cardiac muscle 1-like isoform 2 [Anolis carolinensis]
Unigene61004_T	1566	313	768	1.21816	Up	gi|45382117|ref|NP_990103.1|/1e-165/secreted frizzled-related protein 3 precursor [Gallus gallus] >gi|61216844|sp|Q9IA95.1|SFRP3_CHICK RecName: Full=Secreted frizzled-related protein 3; Short=sFRP-3; AltName: Full=Frizzled-related protein 1; AltName: Full=FrzB-1; Flags: Precursor >gi|6746600|gb|AAF27643.1|AF218057_1 Frzb [Gallus gallus] >gi|65331762|gb|AAY42147.1| secreted frizzled-related protei…
Unigene45073_T	1833	45	110	1.21273	Up	--/--/--
Unigene37260_T	828	61	149	1.21165	Up	gi|45382255|ref|NP_990749.1|/1e-29/acetylcholinesterase precursor [Gallus gallus] >gi|543753|sp|P36196.1|ACES_CHICK RecName: Full=Acetylcholinesterase; Short=AChE; Flags: Precursor >gi|424115|gb|AAA60456.1| acetylcholinesterase [Gallus gallus]
Unigene47846_T	1247	39	95	1.20767	Up	--/--/--
Unigene33766_T	276	45	109	1.19955	Up	gi|91082195|ref|XP_971684.1|/3e-08/PREDICTED: similar to CG7358 CG7358-PA [Tribolium castaneum]
Unigene40990_T	1710	41	99	1.19503	Up	--/--/--
Unigene23806_T	2171	59	142	1.19032	Up	gi|46048885|ref|NP_990121.1|/0.0/collagen alpha-1(V) chain [Gallus gallus] >gi|6759903|gb|AAF28099.1| alpha 1 (V) collagen [Gallus gallus]
Unigene31550_T	230	107	256	1.18175	Up	--/--/--
Unigene49999_T	1610	74	177	1.18137	Up	gi|224094596|ref|XP_002194522.1|/5e-92/PREDICTED: similar to Histone H1.2 (H1d) [Taeniopygia guttata]
Unigene38338_T	1323	451	1077	1.17904	Up	gi|2148922|gb|AAB58463.1|/0.0/tissue transglutaminase [Gallus gallus]
Unigene48841_T	6068	40	95	1.17115	Up	--/--/--
Unigene49807_T	2388	49	116	1.16649	Up	gi|118087806|ref|XP_419376.2|/0.0/PREDICTED: similar to RP5-1022P6.2 [Gallus gallus]
Unigene13568_T	913	189	446	1.16188	Up	gi|45383035|ref|NP_989905.1|/1e-154/filamin [Gallus gallus] >gi|15341202|dbj|BAB63943.1| filamin [Gallus gallus]
Unigene14184_T	1244	114	269	1.16179	Up	gi|126321950|ref|XP_001366861.1|/5e-54/PREDICTED: similar to ORF1-encoded protein [Monodelphis domestica]
Unigene6729_T	4058	616	1447	1.15528	Up	gi|60302834|ref|NP_001012614.1|/0.0/protein Niban [Gallus gallus]
Unigene49733_T	2019	75	176	1.15383	Up	gi|326921112|ref|XP_003206808.1|/1e-110/PREDICTED: adenylosuccinate synthetase isozyme 1-like [Meleagris gallopavo]
Unigene37304_T	547	164	384	1.15063	Up	gi|307192747|gb|EFN75846.1|/2e-06/G1/S-specific cyclin-D1 [Harpegnathos saltator]
Unigene13709_T	1014	304	709	1.14493	Up	gi|311250189|ref|XP_003124014.1|/4e-53/PREDICTED: leukocyte cell-derived chemotaxin-2-like [Sus scrofa]
Unigene59812_T	2915	104	242	1.14164	Up	gi|46048932|ref|NP_989805.1|/1e-177/sodium-dependent phosphate transport protein 2B [Gallus gallus] >gi|37256106|gb|AAQ90408.1| type IIb sodium phosphate cotransporter [Gallus gallus]
Unigene47837_T	1853	69	160	1.13662	Up	--/--/--
Unigene17441_T	1546	90	208	1.13181	Up	gi|148227784|ref|NP_001079813.1|/0.0/EH-domain containing 2 [Xenopus laevis] >gi|32766453|gb|AAH54951.1| MGC64266 protein [Xenopus laevis]
Unigene27063_T	4428	251	580	1.13159	Up	gi|326933984|ref|XP_003213077.1|/0.0/PREDICTED: c-type mannose receptor 2-like [Meleagris gallopavo]
Unigene45817_T	646	72	166	1.12834	Up	gi|224132898|ref|XP_002197958.1|/3e-66/PREDICTED: similar to gag-pro-pol polyprotein [Taeniopygia guttata]
Unigene27448_T	1868	60	138	1.12485	Up	--/--/--
Unigene28017_T	2211	407	935	1.12316	Up	--/--/--
Unigene12210_T	350	59	135	1.11739	Up	--/--/--
Unigene4104_T	3615	96	219	1.11305	Up	gi|50730336|ref|XP_416853.1|/0.0/PREDICTED: similar to adlican [Gallus gallus]
Unigene22963_T	2391	48	109	1.10644	Up	--/--/--
Unigene45947_T	5274	120	272	1.10379	Up	gi|118087983|ref|XP_419476.2|/0.0/PREDICTED: similar to RP1-278E11.1 [Gallus gallus]
Unigene35403_T	1167	272	616	1.10254	Up	--/--/--
Unigene15637_T	1032	77	173	1.09106	Up	gi|326920274|ref|XP_003206399.1|/1e-22/PREDICTED: macrophage-expressed gene 1 protein-like [Meleagris gallopavo]
Unigene6431_T	2848	361	811	1.09092	Up	--/--/--
Unigene2651_T	5255	521	1170	1.09037	Up	gi|326926674|ref|XP_003209523.1|/0.0/PREDICTED: LOW QUALITY PROTEIN: fibrillin-1 [Meleagris gallopavo]
Unigene25416_T	1341	78	175	1.08903	Up	gi|326916365|ref|XP_003204478.1|/1e-127/PREDICTED: ras-related protein Rab-23-like [Meleagris gallopavo]
Unigene60525_T	1469	71	159	1.08636	Up	gi|326915606|ref|XP_003204105.1|/0.0/PREDICTED: thrombospondin-2-like [Meleagris gallopavo]
Unigene70283_T	3680	56	125	1.08165	Up	gi|118094060|ref|XP_001233314.1|/1e-95/PREDICTED: similar to regulator of G-protein signalling 5 [Gallus gallus]
Unigene1674_T	2780	72	160	1.07522	Up	gi|118089648|ref|XP_420322.2|/0.0/PREDICTED: similar to A type IV collagen [Gallus gallus]
Unigene25586_T	4306	783	1740	1.07522	Up	gi|327278025|ref|XP_003223763.1|/0.0/PREDICTED: palladin-like [Anolis carolinensis]
Unigene6627_T	498	74	164	1.07132	Up	gi|194766904|ref|XP_001965564.1|/1e-06/GF22387 [Drosophila ananassae] >gi|190619555|gb|EDV35079.1| GF22387 [Drosophila ananassae]
Unigene16505_T	1357	65	144	1.07078	Up	gi|326917891|ref|XP_003205228.1|/1e-164/PREDICTED: GTP-binding protein GEM-like [Meleagris gallopavo]
Unigene38210_T	3111	421	931	1.06818	Up	gi|326918024|ref|XP_003205293.1|/0.0/PREDICTED: ectonucleotide pyrophosphatase/phosphodiesterase family member 2-like [Meleagris gallopavo]
Unigene48610_T	846	156	344	1.06408	Up	--/--/--
Unigene15030_T	774	59	130	1.06295	Up	gi|45382221|ref|NP_990753.1|/2e-67/extracellular fatty acid-binding protein precursor [Gallus gallus] >gi|576796|gb|AAA53371.1| quiescence-specific protein [Gallus gallus]
Unigene44709_T	5574	480	1056	1.06072	Up	gi|118094818|ref|XP_422574.2|/0.0/PREDICTED: similar to LIM-like protein 2B [Gallus gallus]
Unigene45911_T	2482	129	282	1.05154	Up	gi|326919986|ref|XP_003206257.1|/0.0/PREDICTED: protein MRVI1-like [Meleagris gallopavo]
Unigene50040_T	1999	292	638	1.05081	Up	gi|62461590|ref|NP_001014970.1|/0.0/vasoactive intestinal polypeptide receptor 2 [Gallus gallus] >gi|61967922|gb|AAX56943.1| VPAC2 receptor [Gallus gallus]
Unigene49840_T	3293	517	1123	1.04234	Up	gi|224043676|ref|XP_002187372.1|/0.0/PREDICTED: similar to protease, serine, 23 [Taeniopygia guttata]
Unigene45522_T	3413	53	115	1.04079	Up	gi|46048728|ref|NP_990582.1|/0.0/integrin beta-2 [Gallus gallus] >gi|297567|emb|CAA50671.1| integrin beta 2 subunit (CD18) [Gallus gallus]
Unigene23314_T	962	67	145	1.03704	Up	gi|224087176|ref|XP_002188812.1|/7e-23/PREDICTED: similar to gag-pro-pol polyprotein [Taeniopygia guttata]
Unigene22844_T	2507	75	162	1.03425	Up	gi|326929770|ref|XP_003211029.1|/1e-155/PREDICTED: uncharacterized protein KIAA1671 homolog [Meleagris gallopavo]
Unigene4426_T	1468	76	164	1.03285	Up	gi|326931843|ref|XP_003212033.1|/0.0/PREDICTED: junctophilin-2-like [Meleagris gallopavo]
Unigene23324_T	6098	577	1244	1.03156	Up	gi|45382215|ref|NP_990140.1|/0.0/synemin [Gallus gallus] >gi|6435829|gb|AAA80653.2| synemin [Gallus gallus]
Unigene328_T	3268	1835	3940	1.02564	Up	gi|224048666|ref|XP_002195379.1|/1e-138/PREDICTED: similar to polyprotein [Taeniopygia guttata]
Unigene38549_T	1249	72	154	1.02008	Up	gi|118106578|ref|XP_424103.2|/1e-34/PREDICTED: similar to junctophilin type 2, partial [Gallus gallus]
Unigene15553_T	2186	725	1548	1.01757	Up	gi|326922103|ref|XP_003207291.1|/1e-107/PREDICTED: tetranectin-like [Meleagris gallopavo]
Unigene4463_T	954	75	160	1.01633	Up	--/--/--
Unigene1538_T	5805	278	593	1.01617	Up	gi|45384490|ref|NP_990665.1|/0.0/collagen alpha-1(XIV) chain precursor [Gallus gallus] >gi|1705533|sp|P32018.2|COEA1_CHICK RecName: Full=Collagen alpha-1(XIV) chain; AltName: Full=Undulin; Flags: Precursor >gi|288873|emb|CAA50064.1| collagen XIV [Gallus gallus]
Unigene27589_T	1566	175	372	1.01117	Up	gi|326916185|ref|XP_003204391.1|/1e-166/PREDICTED: four and a half LIM domains protein 5-like [Meleagris gallopavo]
Unigene19662_T	531	90	191	1.0088	Up	gi|326932817|ref|XP_003212509.1|/1e-48/PREDICTED: uncharacterized protein C8orf4 homolog [Meleagris gallopavo]
Unigene21458_T	3625	66	140	1.00811	Up	gi|30313561|gb|AAN38982.1|/2e-88/envelope protein [Gallus gallus]
Unigene38443_T	1415	626	1326	1.00607	Up	gi|30315156|gb|AAP30802.1|/5e-99/regulator of G-protein signaling protein 2 [Gallus gallus]
Unigene16067_T	2888	241	510	1.00468	Up	gi|326916961|ref|XP_003204773.1|/0.0/PREDICTED: adenylyl cyclase-associated protein 2-like [Meleagris gallopavo]
Unigene60434_T	1296	287	607	1.00387	Up	--/--/--
Unigene58232_T	887	81	171	1.00122	Up	gi|119580475|gb|EAW60071.1|/3e-09/hCG2040835 [Homo sapiens]
Unigene2779_T	746	487	1028	1.00107	Up	gi|45383091|ref|NP_989875.1|/3e-09/female expressed transcript 1 [Gallus gallus] >gi|22074804|gb|AAM52407.1| female expressed transcript 1 [Gallus gallus]
Unigene89524_T	237	31	0	-16.0312	Down	--/--/--
Unigene107879_T	464	39	0	-15.3932	Down	--/--/--
Unigene130219_T	289	17	0	-14.8783	Down	gi|326920124|ref|XP_003206325.1|/1e-27/PREDICTED: tyrosine 3-monooxygenase [Meleagris gallopavo]
Unigene77490_T	327	18	0	-14.7826	Down	gi|326930470|ref|XP_003211370.1|/1e-53/PREDICTED: dopamine beta-hydroxylase-like [Meleagris gallopavo]
Unigene3756_T	800	26	0	-14.0224	Down	--/--/--
Unigene14788_T	656	18	0	-13.7782	Down	gi|118095519|ref|XP_413701.2|/1e-100/PREDICTED: similar to zona pellucida c [Gallus gallus]
Unigene28031_T	672	16	0	-13.5735	Down	--/--/--
Unigene26507_T	765	18	0	-13.5564	Down	gi|301766676|ref|XP_002918759.1|/1e-08/PREDICTED: LIM domain only protein 3-like [Ailuropoda melanoleuca]
Unigene14354_T	979	19	0	-13.2785	Down	gi|50737758|ref|XP_419213.1|/1e-138/PREDICTED: similar to proenkephalin [Gallus gallus]
Unigene67256_T	1012	19	0	-13.2307	Down	gi|326917572|ref|XP_003205071.1|/9e-82/PREDICTED: trafficking protein particle complex subunit 8-like [Meleagris gallopavo]
Unigene44454_T	2715	37	0	-12.7685	Down	--/--/--
Unigene5770_T	1176	16	0	-12.7661	Down	gi|118089604|ref|XP_420310.2|/7e-47/PREDICTED: similar to capacitative calcium entry channel 2 [Gallus gallus]
Unigene35973_T	1517	1410	8	-7.53826	Down	gi|224064108|ref|XP_002187491.1|/1e-161/PREDICTED: similar to hydroxysteroid 11-beta dehydrogenase 2, partial [Taeniopygia guttata]
Unigene40540_T	422	52	1	-5.77722	Down	--/--/--
Unigene37322_T	2256	3189	70	-5.58638	Down	gi|50740149|ref|XP_419377.1|/0.0/PREDICTED: similar to chromogranin B precursor [Gallus gallus]
Unigene68048_T	272	45	1	-5.56863	Down	--/--/--
Unigene3878_T	2780	69	2	-5.1853	Down	gi|326914381|ref|XP_003203504.1|/4e-57/PREDICTED: uncharacterized protein C11orf87 homolog [Meleagris gallopavo]
Unigene26719_T	1069	32	1	-5.07678	Down	--/--/--
Unigene25414_T	3070	1685	60	-4.88842	Down	gi|50748622|ref|XP_421330.1|/0.0/PREDICTED: similar to LOC495018 protein [Gallus gallus]
Unigene6727_T	1635	24	1	-4.66174	Down	--/--/--
Unigene124231_T	501	24	1	-4.66174	Down	gi|260821553|ref|XP_002606097.1|/5e-06/hypothetical protein BRAFLDRAFT_88007 [Branchiostoma floridae] >gi|229291435|gb|EEN62107.1| hypothetical protein BRAFLDRAFT_88007 [Branchiostoma floridae]
Unigene97823_T	283	21	1	-4.4691	Down	--/--/--
Unigene26257_T	747	41	2	-4.43433	Down	--/--/--
Unigene90469_T	638	37	2	-4.28623	Down	--/--/--
Unigene24549_T	1078	35	2	-4.20606	Down	gi|326933988|ref|XP_003213079.1|/4e-91/PREDICTED: cytochrome b561-like [Meleagris gallopavo]
Unigene29775_T	289	34	2	-4.16424	Down	--/--/--
Unigene25375_T	394	68	4	-4.16424	Down	gi|48976109|ref|NP_001001756.1|/1e-47/cholesterol side-chain cleavage enzyme, mitochondrial [Gallus gallus] >gi|1906771|dbj|BAA18920.1| cytochrome P-450scc [Gallus gallus]
Unigene10557_T	253	29	2	-3.93476	Down	--/--/--
Unigene20651_T	525	27	2	-3.83167	Down	gi|20138438|sp|Q9W6M9.2|GALA_COTJA/5e-59/RecName: Full=Galanin; Contains: RecName: Full=Galanin; Contains: RecName: Full=Galanin message-associated peptide; Short=GMAP; Flags: Precursor >gi|5002184|gb|AAD37348.1|AF141935_1 galanin [Coturnix japonica]
Unigene47060_T	861	23	2	-3.60034	Down	--/--/--
Unigene58171_T	792	1417	136	-3.45794	Down	gi|50745591|ref|XP_420169.1|/3e-85/PREDICTED: similar to LOC496078 protein [Gallus gallus]
Unigene37691_T	2036	31	3	-3.44601	Down	gi|326920408|ref|XP_003206466.1|/0.0/PREDICTED: prothrombin-like [Meleagris gallopavo]
Unigene15590_T	2149	31	3	-3.44601	Down	gi|481203|pir||S38309/1e-133/SNAP-25 protein - chicken
Unigene48835_T	1251	29	3	-3.3498	Down	gi|49170102|ref|NP_990512.1|/5e-76/stathmin-2 [Gallus gallus] >gi|4033470|sp|Q90987.1|STMN2_CHICK RecName: Full=Stathmin-2; AltName: Full=Superior cervical ganglion-10 protein; Short=Protein SCG10 >gi|304421|gb|AAB19119.1| SCG10 protein [Gallus gallus]
Unigene63625_T	591	46	5	-3.27841	Down	gi|224078440|ref|XP_002194802.1|/1e-99/PREDICTED: GATA binding protein 5 [Taeniopygia guttata]
Unigene37235_T	737	63	7	-3.2467	Down	gi|13562008|gb|AAK30607.1|AF350278_1/2e-06/major ampullate spidroin 2 [Nephila inaurata madagascariensis]
Unigene64787_T	489	27	3	-3.2467	Down	--/--/--
Unigene60095_T	1429	204	23	-3.22564	Down	gi|326931965|ref|XP_003212094.1|/0.0/PREDICTED: DEP domain-containing mTOR-interacting protein-like [Meleagris gallopavo]
Unigene45987_T	2053	35	4	-3.20606	Down	gi|326912941|ref|XP_003202802.1|/0.0/PREDICTED: uncharacterized protein C1orf114-like [Meleagris gallopavo]
Unigene47218_T	1056	122	14	-3.20016	Down	--/--/--
Unigene227_T	1690	26	3	-3.19226	Down	gi|48976109|ref|NP_001001756.1|/0.0/cholesterol side-chain cleavage enzyme, mitochondrial [Gallus gallus] >gi|1906771|dbj|BAA18920.1| cytochrome P-450scc [Gallus gallus]
Unigene60880_T	1511	137	17	-3.08735	Down	gi|73999286|ref|XP_850147.1|/1e-24/PREDICTED: similar to stathmin-like 2 isoform 2 [Canis familiaris]
Unigene43036_T	590	40	5	-3.07678	Down	--/--/--
Unigene30760_T	416	40	5	-3.07678	Down	--/--/--
Unigene15753_T	1961	96	12	-3.07678	Down	gi|50755288|ref|XP_414685.1|/0.0/PREDICTED: similar to betaine homocysteine methyl transferase [Gallus gallus]
Unigene47425_T	1333	871	109	-3.07512	Down	gi|326932759|ref|XP_003212480.1|/1e-143/PREDICTED: steroidogenic acute regulatory protein, mitochondrial-like [Meleagris gallopavo]
Unigene15512_T	2226	143	19	-2.98872	Down	gi|118095025|ref|XP_422624.2|/0.0/PREDICTED: similar to secretogranin II [Gallus gallus]
Unigene2895_T	1992	34	5	-2.84231	Down	gi|310688047|dbj|BAJ23166.1|/1e-177/ovalbumin [Dromaius novaehollandiae]
Unigene16826_T	1202	2376	352	-2.83167	Down	gi|332240899|ref|XP_003269625.1|/2e-06/PREDICTED: set1/Ash2 histone methyltransferase complex subunit ASH2 isoform 1 [Nomascus leucogenys]
Unigene36828_T	787	47	7	-2.82401	Down	--/--/--
Unigene36134_T	1238	46	7	-2.79299	Down	--/--/--
Unigene114708_T	438	32	5	-2.75485	Down	--/--/--
Unigene1826_T	4319	31	5	-2.70905	Down	gi|118104393|ref|XP_424906.2|/0.0/PREDICTED: similar to EGF-like repeats and discoidin I-like domains 3 [Gallus gallus]
Unigene15547_T	2246	37	6	-2.70127	Down	gi|78771533|dbj|BAE47961.1|/0.0/LRR and Ig containing transmembrane protein [Gallus gallus]
Unigene43043_T	601	36	6	-2.66174	Down	--/--/--
Unigene39943_T	435	30	5	-2.66174	Down	--/--/--
Unigene55152_T	705	54	9	-2.66174	Down	--/--/--
Unigene705_T	1947	2253	382	-2.63698	Down	gi|38606555|gb|AAR25268.1|/0.0/MHC class I heavy chain [Anser anser]
Unigene57753_T	1200	53	9	-2.63477	Down	gi|118101726|ref|XP_417814.2|/1e-111/PREDICTED: similar to peroxisomal protein (PeP) [Gallus gallus]
Unigene13997_T	946	41	7	-2.62698	Down	gi|45382763|ref|NP_990003.1|/4e-57/synuclein, gamma [Gallus gallus] >gi|7689262|gb|AAF67729.1|AF253513_1 persyn [Gallus gallus]
Unigene24086_T	794	35	6	-2.6211	Down	gi|302595687|sp|P86346.1|BORE1_CHICK/1e-105/RecName: Full=Borealin; AltName: Full=Cell division cycle-associated protein 8; AltName: Full=Dasra-B; Short=GgDasraB
Unigene44377_T	4233	46	8	-2.60034	Down	gi|224044771|ref|XP_002190103.1|/0.0/PREDICTED: glutamate decarboxylase 2 (pancreatic islets and brain, 65kDa) [Taeniopygia guttata]
Unigene27702_T	2853	77	14	-2.53621	Down	gi|224090905|ref|XP_002188408.1|/0.0/PREDICTED: similar to dimethylglycine dehydrogenase [Taeniopygia guttata]
Unigene43954_T	6957	44	8	-2.53621	Down	gi|326933328|ref|XP_003212758.1|/0.0/PREDICTED: beta-galactosidase-1-like protein 2-like [Meleagris gallopavo]
Unigene989_T	3214	44	8	-2.53621	Down	gi|224045888|ref|XP_002188887.1|/0.0/PREDICTED: poly(rC) binding protein 3 [Taeniopygia guttata]
Unigene46808_T	2116	38	7	-2.51735	Down	--/--/--
Unigene47276_T	2017	86	16	-2.50304	Down	gi|326926658|ref|XP_003209515.1|/0.0/PREDICTED: secretogranin-3-like [Meleagris gallopavo]
Unigene45735_T	2511	171	33	-2.45024	Down	gi|224044294|ref|XP_002187025.1|/1e-161/PREDICTED: mitochondrial ribosomal protein L39 [Taeniopygia guttata]
Unigene22601_T	4498	46	9	-2.43042	Down	gi|224070933|ref|XP_002187828.1|/0.0/PREDICTED: RIM-binding protein 2 [Taeniopygia guttata]
Unigene50739_T	608	49	10	-2.36956	Down	--/--/--
Unigene40018_T	667	38	8	-2.32471	Down	gi|50753839|ref|XP_414151.1|/1e-119/PREDICTED: similar to GTP binding protein overexpressed in skeletal muscle [Gallus gallus]
Unigene25963_T	690	33	7	-2.31382	Down	gi|18104952|ref|NP_542378.1|/1e-117/T-box transcription factor TBX1 isoform C [Homo sapiens] >gi|14289455|gb|AAK58955.1|AF373867_1 T-box 1 transcription factor C [Homo sapiens] >gi|119623429|gb|EAX03024.1| T-box 1, isoform CRA_a [Homo sapiens] >gi|239740413|gb|ACS13742.1| t-box transcription factor TBX1 [Homo sapiens] >gi|302313189|gb|ADL14519.1| T-box 1 [Homo sapiens]
Unigene24372_T	3076	42	9	-2.29917	Down	gi|326929740|ref|XP_003211014.1|/1e-172/PREDICTED: rabphilin-3A-like [Meleagris gallopavo]
Unigene21122_T	506	37	8	-2.28623	Down	--/--/--
Unigene57649_T	943	68	15	-2.25735	Down	gi|326915058|ref|XP_003203838.1|/1e-154/PREDICTED: glycine N-methyltransferase-like [Meleagris gallopavo]
Unigene49285_T	1997	207	46	-2.2467	Down	--/--/--
Unigene45978_T	1506	43	10	-2.18112	Down	gi|326917176|ref|XP_003204877.1|/1e-125/PREDICTED: u11/U12 small nuclear ribonucleoprotein 48 kDa protein-like [Meleagris gallopavo]
Unigene15257_T	847	72	17	-2.15924	Down	gi|327271965|ref|XP_003220757.1|/9e-85/PREDICTED: elongation factor 1-alpha 2-like [Anolis carolinensis]
Unigene47585_T	721	46	11	-2.14091	Down	gi|118090425|ref|XP_420670.2|/1e-103/PREDICTED: similar to CENPE variant protein [Gallus gallus]
Unigene13771_T	836	54	13	-2.13123	Down	gi|314122189|ref|NP_001186459.1|/1e-106/dnaJ homolog subfamily C member 12 [Gallus gallus]
Unigene46373_T	1176	58	14	-2.12741	Down	gi|119615628|gb|EAW95222.1|/1e-124/hCG17324, isoform CRA_b [Homo sapiens]
Unigene20500_T	549	37	9	-2.11631	Down	--/--/--
Unigene27785_T	676	49	12	-2.10653	Down	gi|62554177|dbj|BAD95607.1|/6e-16/WNT8C [Gallus gallus]
Unigene1915_T	2083	68	17	-2.07678	Down	gi|118099955|ref|XP_426241.2|/0.0/PREDICTED: similar to FADS6 protein [Gallus gallus]
Unigene2673_T	1679	95	24	-2.06167	Down	--/--/--
Unigene61301_T	468	97	25	-2.03284	Down	--/--/--
Unigene37780_T	1357	454	118	-2.02068	Down	--/--/--
Unigene36312_T	762	64	17	-1.98932	Down	gi|224078141|ref|XP_002192299.1|/2e-87/PREDICTED: similar to V-set and transmembrane domain containing 2 like [Taeniopygia guttata]
Unigene15037_T	890	123	34	-1.93183	Down	gi|313747479|ref|NP_001186419.1|/1e-135/7-dehydrocholesterol reductase [Gallus gallus]
Unigene42850_T	412	43	12	-1.91808	Down	--/--/--
Unigene47491_T	717	43	12	-1.91808	Down	gi|167830408|ref|NP_001032352.2|/9e-18/tripartite motif-containing protein 71 [Gallus gallus] >gi|123889648|sp|Q1PRL4.1|LIN41_CHICK RecName: Full=Tripartite motif-containing protein 71; AltName: Full=Protein lin-41 homolog >gi|82658780|gb|ABB88564.1| Lin-41 [Gallus gallus]
Unigene66624_T	302	43	12	-1.91808	Down	gi|6576738|dbj|BAA88337.1|/3e-08/ORF2 [Platemys spixii]
Unigene4359_T	950	43	12	-1.91808	Down	gi|50751562|ref|XP_422456.1|/3e-43/PREDICTED: similar to PDZK1 interacting protein 1 [Gallus gallus]
Unigene35437_T	1028	43	12	-1.91808	Down	gi|326931353|ref|XP_003211796.1|/1e-147/PREDICTED: rab-interacting lysosomal protein-like [Meleagris gallopavo]
Unigene46483_T	1741	50	14	-1.91328	Down	--/--/--
Unigene50313_T	1151	91	26	-1.88413	Down	gi|326932299|ref|XP_003212257.1|/0.0/PREDICTED: membrane metallo-endopeptidase-like 1-like [Meleagris gallopavo]
Unigene14095_T	1107	45	13	-1.86819	Down	gi|118098495|ref|XP_415125.2|/1e-158/PREDICTED: similar to KIAA1520 splice [Gallus gallus]
Unigene57319_T	844	55	16	-1.85814	Down	gi|159155923|gb|AAI54595.1|/1e-12/Si:ch211-14a17.7 protein [Danio rerio]
Unigene7655_T	424	51	15	-1.84231	Down	--/--/--
Unigene5479_T	1030	44	13	-1.83577	Down	gi|118092869|ref|XP_421689.2|/0.0/PREDICTED: similar to TBP-associated factor 172 [Gallus gallus]
Unigene17571_T	359	44	13	-1.83577	Down	gi|291393949|ref|XP_002713465.1|/6e-11/PREDICTED: desmocollin 2-like [Oryctolagus cuniculus]
Unigene25018_T	1026	54	16	-1.83167	Down	gi|224049734|ref|XP_002187605.1|/1e-100/PREDICTED: UDP-N-acetyl-alpha-D-galactosamine:polypeptide N-acetylgalactosaminyltransferase-like 6 [Taeniopygia guttata]
Unigene14059_T	1198	84	25	-1.82524	Down	gi|118082738|ref|XP_416274.2|/1e-105/PREDICTED: similar to 25 kDa nucleolar protein [Gallus gallus]
Unigene25274_T	2054	87	26	-1.81928	Down	gi|118099921|ref|XP_001232923.1|/0.0/PREDICTED: similar to Fdxr protein [Gallus gallus]
Unigene24757_T	1085	133	40	-1.81013	Down	--/--/--
Unigene38255_T	1403	132	40	-1.79925	Down	gi|224090256|ref|XP_002191135.1|/1e-126/PREDICTED: similar to p54/58N [Taeniopygia guttata]
Unigene57040_T	569	49	15	-1.7846	Down	--/--/--
Unigene64422_T	602	52	16	-1.77722	Down	gi|195539515|ref|NP_001124214.1|/3e-52/patatin-like phospholipase domain-containing protein 7 [Gallus gallus] >gi|186703014|gb|ACC91741.1| PNPLA7 [Gallus gallus]
Unigene862_T	1160	132	41	-1.76362	Down	gi|118100929|ref|XP_422895.2|/1e-171/PREDICTED: similar to Uncharacterized protein C20orf129, partial [Gallus gallus]
Unigene37109_T	722	63	20	-1.73213	Down	gi|224044757|ref|XP_002189830.1|/1e-133/PREDICTED: microtubule associated serine/threonine kinase-like [Taeniopygia guttata]
Unigene59554_T	2042	247	79	-1.72137	Down	gi|162280807|gb|ABX83068.1|/1e-174/stearoyl-CoA desaturase 5 [Gallus gallus]
Unigene49594_T	2445	53	17	-1.71724	Down	gi|290751194|gb|ADD52428.1|/0.0/neuroligin 1 isoform A2B [Gallus gallus]
Unigene45234_T	1893	330	106	-1.71518	Down	gi|57530155|ref|NP_001006438.1|/1e-178/C-4 methylsterol oxidase [Gallus gallus] >gi|82082598|sp|Q5ZLL6.1|ERG25_CHICK RecName: Full=C-4 methylsterol oxidase; AltName: Full=Methylsterol monooxygenase
Unigene27878_T	692	93	30	-1.70905	Down	--/--/--
Unigene21255_T	489	142	46	-1.70296	Down	--/--/--
Unigene23564_T	1077	98	32	-1.69149	Down	gi|118103932|ref|XP_424789.2|/1e-108/PREDICTED: similar to Rho-guanine nucleotide exchange factor [Gallus gallus]
Unigene45797_T	2024	52	17	-1.68976	Down	gi|118103349|ref|XP_418270.2|/5e-83/PREDICTED: similar to TIP47 [Gallus gallus]
Unigene30262_T	329	52	17	-1.68976	Down	gi|146199344|gb|ABQ09463.1|/1e-15/ZPAX protein [Meleagris gallopavo]
Unigene28393_T	1555	467	153	-1.68667	Down	gi|224052553|ref|XP_002188710.1|/0.0/PREDICTED: similar to M-phase phosphoprotein 1 [Taeniopygia guttata]
Unigene16709_T	1479	67	22	-1.68344	Down	gi|224050603|ref|XP_002196005.1|/1e-126/PREDICTED: similar to Gastric intrinsic factor [Taeniopygia guttata]
Unigene47040_T	1467	82	27	-1.67944	Down	gi|45384116|ref|NP_990449.1|/0.0/3 beta-hydroxysteroid dehydrogenase 1 [Gallus gallus] >gi|1019356|dbj|BAA07819.1| 3beta-hydroxysteroid dehydrogenase/delta5-delta4 isomerase [Gallus gallus] >gi|1019358|dbj|BAA07820.1| 3beta-hydroxysteroid dehydrogenase/delta5-delta4 isomerase [Gallus gallus]
Unigene48175_T	794	54	18	-1.66174	Down	gi|62857541|ref|NP_001016803.1|/4e-65/cleavage and polyadenylation specific factor 4-like [Xenopus (Silurana) tropicalis] >gi|89273947|emb|CAJ82303.1| novel protein similar to cpsf4 [Xenopus (Silurana) tropicalis]
Unigene14047_T	1115	66	22	-1.66174	Down	gi|326917519|ref|XP_003205046.1|/6e-39/PREDICTED: hypothetical protein LOC100540528 [Meleagris gallopavo]
Unigene60987_T	1392	92	31	-1.64614	Down	gi|224043955|ref|XP_002187524.1|/5e-51/PREDICTED: SID1 transmembrane family, member 1 [Taeniopygia guttata]
Unigene26468_T	410	71	24	-1.64156	Down	--/--/--
Unigene57287_T	951	64	22	-1.61735	Down	--/--/--
Unigene5362_T	914	58	20	-1.61283	Down	gi|126631736|gb|AAI34040.1|/7e-89/Zgc:162595 protein [Danio rerio]
Unigene16780_T	1203	315	110	-1.59463	Down	gi|224052553|ref|XP_002188710.1|/1e-124/PREDICTED: similar to M-phase phosphoprotein 1 [Taeniopygia guttata]
Unigene42954_T	667	72	26	-1.54626	Down	--/--/--
Unigene22615_T	5191	66	24	-1.53621	Down	gi|326911123|ref|XP_003201911.1|/0.0/PREDICTED: UPF0577 protein KIAA1324-like homolog [Meleagris gallopavo]
Unigene122851_T	255	88	32	-1.53621	Down	gi|301631623|ref|XP_002944898.1|/1e-41/PREDICTED: tubulin alpha-1D chain-like [Xenopus (Silurana) tropicalis]
Unigene49906_T	1807	324	118	-1.53399	Down	gi|326923669|ref|XP_003208057.1|/0.0/PREDICTED: bone morphogenetic protein 3B-like [Meleagris gallopavo]
Unigene60453_T	1512	63	23	-1.5305	Down	--/--/--
Unigene2758_T	2154	71	26	-1.52609	Down	gi|6755983|ref|NP_036168.1|/1e-106/visinin-like protein 1 [Mus musculus] >gi|21361559|ref|NP_003376.2| visinin-like protein 1 [Homo sapiens] >gi|27806195|ref|NP_776915.1| visinin-like protein 1 [Bos taurus] >gi|45383948|ref|NP_990586.1| visinin-like protein 1 [Gallus gallus] >gi|310703660|ref|NP_001185511.1| visinin-like protein 1 [Taeniopygia guttata] >gi|51338688|sp|P62762.2|VISL1_RAT RecName: …
Unigene37149_T	788	242	89	-1.51991	Down	gi|327280734|ref|XP_003225106.1|/2e-60/PREDICTED: baculoviral IAP repeat-containing protein 5.1-like [Anolis carolinensis]
Unigene23023_T	2498	667	246	-1.51581	Down	gi|224044889|ref|XP_002194441.1|/0.0/PREDICTED: similar to Lanosterol 14alpha-demethylase [Taeniopygia guttata]
Unigene3026_T	1222	119	44	-1.51217	Down	gi|326923049|ref|XP_003207754.1|/1e-86/PREDICTED: extended synaptotagmin-3-like [Meleagris gallopavo]
Unigene61981_T	417	61	23	-1.48395	Down	--/--/--
Unigene46323_T	866	100	38	-1.47271	Down	--/--/--
Unigene47795_T	770	63	24	-1.4691	Down	gi|327281236|ref|XP_003225355.1|/2e-67/PREDICTED: zygote arrest protein 1-like [Anolis carolinensis]
Unigene3186_T	1117	76	29	-1.46673	Down	gi|310772245|ref|NP_001185581.1|/1e-130/enoyl-CoA hydratase domain-containing protein 3, mitochondrial [Gallus gallus]
Unigene63886_T	618	141	54	-1.46144	Down	gi|326919571|ref|XP_003206053.1|/2e-70/PREDICTED: transforming acidic coiled-coil-containing protein 3-like [Meleagris gallopavo]
Unigene23738_T	1776	389	149	-1.46124	Down	gi|326931751|ref|XP_003211988.1|/0.0/PREDICTED: perilipin-3-like [Meleagris gallopavo]
Unigene36427_T	759	146	57	-1.43371	Down	gi|224045763|ref|XP_002192043.1|/1e-77/PREDICTED: similar to adenylate cyclase 1, partial [Taeniopygia guttata]
Unigene36989_T	788	74	29	-1.42825	Down	--/--/--
Unigene20828_T	535	74	29	-1.42825	Down	--/--/--
Unigene25687_T	1511	79	31	-1.42636	Down	gi|118093056|ref|XP_421769.2|/0.0/PREDICTED: similar to AMACO [Gallus gallus]
Unigene57747_T	1177	79	31	-1.42636	Down	--/--/--
Unigene27946_T	596	84	33	-1.4247	Down	gi|6576738|dbj|BAA88337.1|/6e-15/ORF2 [Platemys spixii]
Unigene60818_T	1443	277	109	-1.42234	Down	--/--/--
Unigene24822_T	2114	997	394	-1.41618	Down	gi|50759065|ref|XP_425725.1|/0.0/PREDICTED: similar to Aurora-A [Gallus gallus]
Unigene2727_T	3057	657	264	-1.39213	Down	--/--/--
Unigene20354_T	638	87	35	-1.39044	Down	gi|47604924|ref|NP_001001301.1|/5e-98/tryptophan 5-hydroxylase 2 [Gallus gallus] >gi|47059983|gb|AAT09606.1| neuronal tryptophan hydroxylase [Gallus gallus]
Unigene36285_T	1034	360	145	-1.38872	Down	gi|86129502|ref|NP_001034383.1|/1e-157/squalene synthase [Gallus gallus]
Unigene23670_T	3118	304	123	-1.38219	Down	gi|224052553|ref|XP_002188710.1|/0.0/PREDICTED: similar to M-phase phosphoprotein 1 [Taeniopygia guttata]
Unigene4064_T	1210	81	33	-1.37224	Down	gi|215982794|ref|NP_001135967.1|/6e-76/myosin-Va isoform 2 [Homo sapiens] >gi|157679486|dbj|BAF80583.1| MYO5A variant protein [Homo sapiens]
Unigene25363_T	1715	335	137	-1.36676	Down	gi|326925069|ref|XP_003208744.1|/1e-166/PREDICTED: bromodomain testis-specific protein-like [Meleagris gallopavo]
Unigene46049_T	1142	156	64	-1.36218	Down	--/--/--
Unigene5181_T	948	85	35	-1.35689	Down	gi|326923049|ref|XP_003207754.1|/1e-156/PREDICTED: extended synaptotagmin-3-like [Meleagris gallopavo]
Unigene36822_T	1036	85	35	-1.35689	Down	--/--/--
Unigene57323_T	822	187	77	-1.35689	Down	gi|326922801|ref|XP_003207633.1|/1e-119/PREDICTED: kinetochore protein Spc25-like [Meleagris gallopavo]
Unigene48345_T	987	169	70	-1.34838	Down	gi|326918558|ref|XP_003205555.1|/1e-131/PREDICTED: LRP2-binding protein-like [Meleagris gallopavo]
Unigene5484_T	1087	193	80	-1.34731	Down	gi|146199336|gb|ABQ09459.1|/1e-173/ZPAX protein [Numida meleagris]
Unigene57915_T	963	263	111	-1.32128	Down	gi|66911098|gb|AAH97879.1|/2e-31/LOC494706 protein [Xenopus laevis]
Unigene27482_T	2419	246	104	-1.31885	Down	gi|326919848|ref|XP_003206189.1|/0.0/PREDICTED: LOW QUALITY PROTEIN: mitotic checkpoint serine/threonine-protein kinase BUB1 beta-like [Meleagris gallopavo]
Unigene24215_T	1323	196	83	-1.31645	Down	--/--/--
Unigene59833_T	2742	103	44	-1.30385	Down	gi|52138677|ref|NP_001004391.1|/0.0/cadherin-4 precursor [Gallus gallus] >gi|115429|sp|P24503.1|CADH4_CHICK RecName: Full=Cadherin-4; AltName: Full=Retinal cadherin; Short=R-CAD; Short=R-cadherin; Flags: Precursor >gi|222855|dbj|BAA03356.1| R-cadherin [Gallus gallus]
Unigene21986_T	3054	523	224	-1.30009	Down	gi|149569655|ref|XP_001508657.1|/3e-10/PREDICTED: similar to female expressed transcript 1 [Ornithorhynchus anatinus]
Unigene2801_T	1818	121	52	-1.2952	Down	gi|224087653|ref|XP_002193573.1|/0.0/PREDICTED: similar to PALM [Taeniopygia guttata]
Unigene15953_T	1925	335	144	-1.29487	Down	gi|326933308|ref|XP_003212748.1|/1e-162/PREDICTED: lathosterol oxidase-like [Meleagris gallopavo]
Unigene91935_T	700	295	127	-1.29267	Down	--/--/--
Unigene3959_T	1491	160	69	-1.29018	Down	gi|326922287|ref|XP_003207382.1|/2e-86/PREDICTED: vesicular, overexpressed in cancer, prosurvival protein 1-like [Meleagris gallopavo]
Unigene2450_T	2046	459	199	-1.28251	Down	gi|326931961|ref|XP_003212092.1|/1e-120/PREDICTED: baculoviral IAP repeat-containing protein 7-B-like, partial [Meleagris gallopavo]
Unigene49489_T	1524	83	36	-1.28189	Down	gi|224054730|ref|XP_002191300.1|/0.0/PREDICTED: similar to SWI/SNF related, matrix associated, actin dependent regulator of chromatin, subfamily a-like 1 [Taeniopygia guttata]
Unigene49262_T	455	219	95	-1.28171	Down	--/--/--
Unigene57792_T	951	124	54	-1.27609	Down	gi|326912641|ref|XP_003202657.1|/1e-157/PREDICTED: homeobox protein NANOG-like [Meleagris gallopavo]
Unigene36296_T	1105	213	93	-1.27233	Down	gi|326917654|ref|XP_003205111.1|/1e-149/PREDICTED: epidermal retinol dehydrogenase 2-like [Meleagris gallopavo]
Unigene26232_T	1133	80	35	-1.26942	Down	gi|118089204|ref|XP_420050.2|/1e-121/PREDICTED: similar to polycystic kidney and hepatic disease 1 [Gallus gallus]
Unigene58680_T	896	80	35	-1.26942	Down	--/--/--
Unigene28606_T	380	77	34	-1.2561	Down	gi|313851040|ref|NP_001186577.1|/5e-39/shugoshin-like 1 [Gallus gallus]
Unigene47158_T	2540	1035	462	-1.24045	Down	gi|309269086|ref|XP_146277.9|/1e-145/PREDICTED: low-density lipoprotein receptor-related protein 2-like [Mus musculus]
Unigene23485_T	3032	181	81	-1.23678	Down	gi|118097339|ref|XP_414534.2|/1e-148/PREDICTED: similar to stanniocalcin [Gallus gallus]
Unigene50113_T	1358	107	48	-1.23328	Down	gi|45382955|ref|NP_989935.1|/1e-175/Sp1 transcription factor [Gallus gallus] >gi|16151365|emb|CAC84904.1| transcription factor [Gallus gallus]
Unigene50184_T	542	80	36	-1.22878	Down	--/--/--
Unigene16871_T	1431	303	137	-1.22192	Down	gi|118086064|ref|XP_426003.2|/0.0/PREDICTED: similar to eomesodermin [Gallus gallus]
Unigene58495_T	750	157	71	-1.22165	Down	gi|313747523|ref|NP_001186445.1|/1e-96/exosome complex exonuclease RRP40 [Gallus gallus]
Unigene49945_T	1770	205	93	-1.2171	Down	gi|326916939|ref|XP_003204762.1|/1e-102/PREDICTED: neurensin-1-like [Meleagris gallopavo]
Unigene6728_T	1375	471	215	-1.20817	Down	gi|45382285|ref|NP_990165.1|/1e-149/folate receptor alpha [Gallus gallus] >gi|5670098|gb|AAD46578.1| erythroid-specific folate receptor [Gallus gallus]
Unigene42227_T	790	81	37	-1.20718	Down	gi|326923673|ref|XP_003208059.1|/9e-51/PREDICTED: FERM and PDZ domain-containing protein 2-like [Meleagris gallopavo]
Unigene14130_T	1070	94	43	-1.2051	Down	--/--/--
Unigene60337_T	1232	356	163	-1.20378	Down	gi|224081566|ref|XP_002190972.1|/1e-131/PREDICTED: replication protein A2, 32kDa, partial [Taeniopygia guttata]
Unigene3029_T	1754	107	49	-1.20354	Down	gi|326915468|ref|XP_003204039.1|/1e-142/PREDICTED: dimethyladenosine transferase 2, mitochondrial-like [Meleagris gallopavo]
Unigene20866_T	468	85	39	-1.20077	Down	gi|118101780|ref|XP_425786.2|/6e-82/PREDICTED: similar to adenylate kinase (EC 2.7.4.3) [Gallus gallus]
Unigene48029_T	732	85	39	-1.20077	Down	gi|313851040|ref|NP_001186577.1|/8e-80/shugoshin-like 1 [Gallus gallus]
Unigene60965_T	1567	569	263	-1.19015	Down	gi|50313431|gb|AAT74587.1|/0.0/growth differentiation factor 9 [Gallus gallus]
Unigene60950_T	1614	311	144	-1.18763	Down	gi|118095860|ref|XP_413842.2|/0.0/PREDICTED: similar to Lamin-L(III) (Lamin-B3) [Gallus gallus]
Unigene46824_T	2204	166	77	-1.18503	Down	gi|118096779|ref|XP_414299.2|/0.0/PREDICTED: similar to Nop132 [Gallus gallus]
Unigene807_T	2567	209	97	-1.18423	Down	--/--/--
Unigene33319_T	1000	84	39	-1.18369	Down	--/--/--
Unigene59190_T	2084	400	186	-1.18148	Down	--/--/--
Unigene3620_T	2185	165	77	-1.17631	Down	gi|224051970|ref|XP_002200454.1|/1e-173/PREDICTED: similar to G protein-coupled receptor 137C [Taeniopygia guttata]
Unigene50240_T	1361	540	252	-1.17631	Down	--/--/--
Unigene52072_T	622	92	43	-1.17408	Down	--/--/--
Unigene39043_T	1337	113	53	-1.16904	Down	gi|326912817|ref|XP_003202742.1|/0.0/PREDICTED: SID1 transmembrane family member 1-like [Meleagris gallopavo]
Unigene45258_T	2826	404	190	-1.16514	Down	gi|326919743|ref|XP_003206137.1|/0.0/PREDICTED: kinesin-like protein KIF18A-like [Meleagris gallopavo]
Unigene24079_T	2316	197	93	-1.15967	Down	gi|118102796|ref|XP_001234426.1|/1e-125/PREDICTED: similar to DBF4B protein [Gallus gallus]
Unigene46105_T	1685	118	56	-1.15207	Down	gi|224043176|ref|XP_002188560.1|/1e-114/PREDICTED: gap junction protein, beta 6 [Taeniopygia guttata]
Unigene60216_T	1419	101	48	-1.15003	Down	--/--/--
Unigene49083_T	1051	107	51	-1.14582	Down	gi|224045624|ref|XP_002187381.1|/1e-43/PREDICTED: similar to NO145 protein [Taeniopygia guttata]
Unigene46188_T	4398	483	232	-1.13468	Down	gi|294459923|ref|NP_001170885.1|/0.0/DnaJ (Hsp40) homolog, subfamily C, member 6 [Taeniopygia guttata]
Unigene16696_T	1407	141	68	-1.12887	Down	--/--/--
Unigene60868_T	1419	4228	2041	-1.12748	Down	gi|13172290|gb|AAK14068.1|/1e-23/env [Bonasa umbellus]
Unigene15977_T	2123	262	127	-1.12152	Down	gi|327286530|ref|XP_003227983.1|/0.0/PREDICTED: myotubularin-related protein 9-like [Anolis carolinensis]
Unigene38839_T	1691	99	48	-1.12117	Down	--/--/--
Unigene36128_T	1222	231	112	-1.12117	Down	gi|157831115|pdb|1FPS|A/1e-177/Chain A, Crystal Structure Of Recombinant Farnesyl Diphosphate Synthase At 2.6 Angstroms Resolution
Unigene58547_T	775	332	161	-1.1209	Down	gi|118097261|ref|XP_001232400.1|/3e-70/PREDICTED: similar to pituitary tumor transforming gene protein isoform 1 [Gallus gallus]
Unigene49466_T	1901	261	127	-1.116	Down	gi|118092088|ref|XP_421401.2|/1e-118/PREDICTED: similar to BC022687 protein [Gallus gallus]
Unigene13919_T	865	150	73	-1.11577	Down	gi|118089830|ref|XP_420389.2|/1e-135/PREDICTED: similar to FLJ38482 protein [Gallus gallus]
Unigene58763_T	823	133	65	-1.10969	Down	gi|326913049|ref|XP_003202854.1|/1e-155/PREDICTED: poliovirus receptor-related protein 3-like [Meleagris gallopavo]
Unigene2401_T	2047	413	202	-1.10857	Down	gi|71894849|ref|NP_001026364.1|/0.0/nucleolar and spindle-associated protein 1 [Gallus gallus] >gi|82081804|sp|Q5ZJU5.1|NUSAP_CHICK RecName: Full=Nucleolar and spindle-associated protein 1; Short=NuSAP
Unigene17386_T	1690	204	100	-1.10535	Down	--/--/--
Unigene44747_T	868	306	150	-1.10535	Down	gi|301790876|ref|XP_002930443.1|/6e-46/PREDICTED: dynein light chain 1, cytoplasmic-like [Ailuropoda melanoleuca]
Unigene5417_T	965	155	76	-1.10498	Down	--/--/--
Unigene46182_T	2438	173	85	-1.10202	Down	gi|118095531|ref|XP_430395.2|/1e-74/PREDICTED: similar to taste receptor protein 1 [Gallus gallus]
Unigene46068_T	1535	382	188	-1.09962	Down	gi|71896563|ref|NP_001026128.1|/3e-41/HIG1 domain family member 1A [Gallus gallus]
Unigene22575_T	5587	199	98	-1.09869	Down	gi|296212220|ref|XP_002752729.1|/0.0/PREDICTED: protein phosphatase 1H [Callithrix jacchus]
Unigene2252_T	1612	270	133	-1.09831	Down	gi|45382873|ref|NP_989963.1|/1e-40/pol-like protein ENS-3 [Gallus gallus] >gi|13194728|gb|AAK15526.1|AF329451_1 pol-like protein ENS-3 [Gallus gallus]
Unigene1439_T	2235	140	69	-1.09754	Down	--/--/--
Unigene2751_T	2548	148	73	-1.09641	Down	--/--/--
Unigene58761_T	816	379	187	-1.09594	Down	gi|224059354|ref|XP_002187454.1|/1e-153/PREDICTED: forkhead box L2 [Taeniopygia guttata]
Unigene39067_T	1500	1345	664	-1.09513	Down	gi|224091395|ref|XP_002186784.1|/1e-153/PREDICTED: similar to Transmembrane protein 171 [Taeniopygia guttata]
Unigene63478_T	623	109	54	-1.09008	Down	gi|268370287|ref|NP_001161201.1|/4e-52/tubulin-specific chaperone A [Gallus gallus]
Unigene48603_T	618	115	57	-1.08938	Down	gi|327279400|ref|XP_003224444.1|/6e-66/PREDICTED: tubulin beta-2 chain-like [Anolis carolinensis]
Unigene58271_T	715	127	63	-1.08818	Down	gi|326926068|ref|XP_003209228.1|/1e-126/PREDICTED: UDP-GlcNAc:betaGal beta-1,3-N-acetylglucosaminyltransferase 5-like [Meleagris gallopavo]
Unigene3676_T	2787	1341	666	-1.08649	Down	gi|118086206|ref|XP_418846.2|/0.0/PREDICTED: similar to velo1 [Gallus gallus]
Unigene24835_T	1959	155	77	-1.08612	Down	gi|71896805|ref|NP_001026457.1|/0.0/origin recognition complex subunit 1 [Gallus gallus]
Unigene36101_T	997	163	81	-1.08566	Down	gi|313504652|gb|ADR64209.1|/1e-179/stearoyl-CoA desaturase [Anser anser]
Unigene25278_T	1810	211	105	-1.08363	Down	gi|256070903|ref|XP_002571781.1|/3e-07/Collagen alpha-1(V) chain precursor [Schistosoma mansoni]
Unigene47242_T	1423	110	55	-1.07678	Down	gi|57530226|ref|NP_001006424.1|/1e-88/Na(+)/H(+) exchange regulatory cofactor NHE-RF1 [Gallus gallus] >gi|82197879|sp|Q5ZM14.1|NHRF1_CHICK RecName: Full=Na(+)/H(+) exchange regulatory cofactor NHE-RF1; Short=NHERF-1; AltName: Full=Ezrin-radixin-moesin-binding phosphoprotein 50; Short=EBP50; AltName: Full=Regulatory cofactor of Na(+)/H(+) exchanger; AltName: Full=Sodium-hydrogen exchanger regulato…
Unigene27975_T	3348	1313	658	-1.07349	Down	gi|326918786|ref|XP_003205668.1|/0.0/PREDICTED: low-density lipoprotein receptor-related protein 1-like [Meleagris gallopavo]
Unigene5128_T	5010	189	95	-1.06917	Down	gi|224048510|ref|XP_002189590.1|/1e-59/PREDICTED: SH3 domain binding glutamic acid-rich protein like 2 [Taeniopygia guttata]
Unigene16853_T	1171	117	59	-1.0645	Down	gi|224051954|ref|XP_002200447.1|/0.0/PREDICTED: bone morphogenetic protein 4 [Taeniopygia guttata]
Unigene14036_T	1691	343	173	-1.06422	Down	gi|326930139|ref|XP_003211209.1|/6e-91/PREDICTED: lipocalin-like [Meleagris gallopavo]
Unigene24351_T	3013	430	217	-1.06342	Down	gi|224073031|ref|XP_002191582.1|/0.0/PREDICTED: similar to patatin-like phospholipase domain containing 7 [Taeniopygia guttata]
Unigene45825_T	2822	519	262	-1.06295	Down	gi|60302776|ref|NP_001012582.1|/1e-140/epithelial cell adhesion molecule precursor [Gallus gallus] >gi|82125329|sp|Q5F381.1|EPCAM_CHICK RecName: Full=Epithelial cell adhesion molecule; Short=Ep-CAM; AltName: Full=Tumor-associated calcium signal transducer 1; Flags: Precursor
Unigene2291_T	1332	136	69	-1.05572	Down	--/--/--
Unigene59360_T	1795	337	171	-1.05553	Down	gi|326931775|ref|XP_003212000.1|/0.0/PREDICTED: actin-related protein 5-like [Meleagris gallopavo]
Unigene35957_T	1143	327	166	-1.05489	Down	gi|306482572|ref|NP_001182330.1|/1e-150/BMP and activin membrane-bound inhibitor homolog [Gallus gallus] >gi|304359387|gb|ADM25850.1| BMP and activin membrane-bound inhibitor-like protein precursor [Gallus gallus]
Unigene45963_T	2017	126	64	-1.05406	Down	gi|219519632|gb|AAI44306.1|/0.0/Unknown (protein for MGC:177842) [Homo sapiens]
Unigene36930_T	829	173	88	-1.05198	Down	gi|326911068|ref|XP_003201884.1|/1e-118/PREDICTED: transmembrane protein 110-like [Meleagris gallopavo]
Unigene27310_T	1415	110	56	-1.05078	Down	gi|45382543|ref|NP_990570.1|/0.0/G2/mitotic-specific cyclin-B3 [Gallus gallus] >gi|729112|sp|P39963.1|CCNB3_CHICK RecName: Full=G2/mitotic-specific cyclin-B3 >gi|454236|emb|CAA53385.1| cyclin B3 [Gallus gallus]
Unigene47408_T	1715	214	109	-1.05006	Down	gi|118088152|ref|XP_419550.2|/0.0/PREDICTED: similar to Exonuclease 1 [Gallus gallus]
Unigene1022_T	2281	102	52	-1.04876	Down	gi|327271265|ref|XP_003220408.1|/0.0/PREDICTED: NUAK family SNF1-like kinase 2-like [Anolis carolinensis]
Unigene17328_T	1657	135	69	-1.04507	Down	gi|326925272|ref|XP_003208842.1|/1e-159/PREDICTED: serine/threonine-protein kinase PLK3-like, partial [Meleagris gallopavo]
Unigene46163_T	2651	557	285	-1.04349	Down	gi|45383291|ref|NP_989768.1|/0.0/targeting protein for Xklp2 [Gallus gallus] >gi|28071277|dbj|BAC55968.1| restricted expression proliferation associated protein-100 [Gallus gallus]
Unigene49111_T	2102	367	188	-1.04183	Down	gi|311268582|ref|XP_003132118.1|/3e-10/PREDICTED: shugoshin-like 1-like [Sus scrofa]
Unigene14268_T	1577	148	76	-1.03831	Down	--/--/--
Unigene5993_T	1237	109	56	-1.03761	Down	gi|224094103|ref|XP_002191113.1|/1e-121/PREDICTED: similar to Bardet-Biedl syndrome 10 protein homolog [Taeniopygia guttata]
Unigene60002_T	3566	272	140	-1.03496	Down	gi|224066143|ref|XP_002198441.1|/0.0/PREDICTED: minichromosome maintenance complex component 2 [Taeniopygia guttata]
Unigene14061_T	1109	200	103	-1.03413	Down	gi|327264613|ref|XP_003217107.1|/1e-162/PREDICTED: dnaJ homolog subfamily B member 1-like [Anolis carolinensis]
Unigene25850_T	1140	130	67	-1.03306	Down	gi|50758629|ref|XP_429634.1|/5e-57/PREDICTED: hypothetical protein [Gallus gallus]
Unigene35844_T	1012	341	176	-1.03098	Down	gi|50760172|ref|XP_417919.1|/1e-118/PREDICTED: similar to p30 B9.10 [Gallus gallus]
Unigene15788_T	1761	939	485	-1.02992	Down	gi|118097824|ref|XP_414795.2|/0.0/PREDICTED: similar to LOC398026 protein [Gallus gallus]
Unigene38382_T	1578	232	120	-1.02787	Down	gi|118089007|ref|XP_419948.2|/0.0/PREDICTED: similar to small subunit ribonucleotide reductase isoform 2 [Gallus gallus]
Unigene24825_T	1683	139	72	-1.0258	Down	gi|118103932|ref|XP_424789.2|/0.0/PREDICTED: similar to Rho-guanine nucleotide exchange factor [Gallus gallus]
Unigene59670_T	2934	222	115	-1.02571	Down	gi|326921401|ref|XP_003206948.1|/0.0/PREDICTED: sterol regulatory element-binding protein cleavage-activating protein-like [Meleagris gallopavo]
Unigene17186_T	1643	268	139	-1.02393	Down	gi|326928059|ref|XP_003210202.1|/0.0/PREDICTED: LOW QUALITY PROTEIN: coiled-coil domain-containing protein 51-like [Meleagris gallopavo]
Unigene65149_T	760	129	67	-1.02192	Down	gi|118083318|ref|XP_416495.2|/3e-65/PREDICTED: similar to Chromosome 3 open reading frame 28 [Gallus gallus]
Unigene14431_T	1132	125	65	-1.0202	Down	--/--/--
Unigene49240_T	1669	223	116	-1.0197	Down	gi|62860561|gb|AAY16522.1|/0.0/anti-Mullerian hormone [Anas platyrhynchos]
Unigene762_T	8578	338	176	-1.01823	Down	gi|319655768|ref|NP_990486.2|/0.0/fatty acid synthase [Gallus gallus]
Unigene36301_T	1050	377	197	-1.01315	Down	gi|326921961|ref|XP_003207222.1|/1e-156/PREDICTED: deleted in azoospermia-like [Meleagris gallopavo]
Unigene44866_T	2617	132	69	-1.01265	Down	gi|310772251|ref|NP_001185584.1|/3e-81/endothelin-2 [Gallus gallus]
Unigene13795_T	787	130	68	-1.01168	Down	gi|224048217|ref|XP_002188863.1|/1e-70/PREDICTED: fatty acid binding protein 7, brain [Taeniopygia guttata]
Unigene38800_T	1688	122	64	-1.00752	Down	gi|45383782|ref|NP_989500.1|/1e-135/breast cancer 1, early onset [Gallus gallus] >gi|15081211|gb|AAK83825.1|AF355273_1 breast and ovarian cancer susceptibility-like protein [Gallus gallus]
Unigene13713_T	965	266	140	-1.00278	Down	gi|157805279|gb|ABV80235.1|/1e-98/truncated geminin [Gallus gallus]
Unigene35399_T	921	361	190	-1.00278	Down	gi|71897327|ref|NP_001026545.1|/1e-64/histone H2A.Z [Gallus gallus] >gi|82197904|sp|Q5ZMD6.3|H2AZ_CHICK RecName: Full=Histone H2A.Z; Short=H2A/z
Unigene3014_T	2940	651	343	-1.00123	Down	gi|224064254|ref|XP_002189018.1|/0.0/PREDICTED: similar to receptor-interacting serine-threonine kinase 2 [Taeniopygia guttata]
