# Supplementary material for: Transcriptome Profiling of the Goose (Anser cygnoides) Ovaries Identify Laying and Broodiness Phenotypes
Source: PLoS One. 2013 Feb 6;8(2):e55496. doi: 10.1371/journal.pone.0055496 (PMC3566205; doi:10.1371/journal.pone.0055496)
Supplement: Table S3 — Significantly enriched GO terms in DEGs. (XLSX) [file pone.0055496.s003.xlsx]

## Sheet: Sheet1
Supplemental Table S3. Significantly enriched GO terms in DEGs
(Terms from the Process Ontology with p-value as good or better than 1)
NO	Gene Ontology term	Cluster frequency	Corrected P-value
1	actin filament-based movement	3 out of 52 genes, 5.8%	0.00206
2	heart process	3 out of 52 genes, 5.8%	0.00294
3	anatomical structure morphogenesis	17 out of 52 genes, 32.7%	0.01405
4	organ morphogenesis	10 out of 52 genes, 19.2%	0.01566
5	actomyosin structure organization	4 out of 52 genes, 7.7%	0.01735
6	muscle organ development	5 out of 52 genes, 9.6%	0.02742
7	muscle structure development	6 out of 52 genes, 11.5%	0.02988
8	cell differentiation	16 out of 52 genes, 30.8%	0.02999
9	tissue development	12 out of 52 genes, 23.1%	0.03216
10	muscle organ morphogenesis	4 out of 52 genes, 7.7%	0.03422
11	muscle tissue morphogenesis	4 out of 52 genes, 7.7%	0.03422
12	response to chemical stimulus	18 out of 52 genes, 34.6%	0.0391
13	actin filament organization	5 out of 52 genes, 9.6%	0.04236
14	skeletal system development	5 out of 52 genes, 9.6%	0.06054
15	anatomical structure development	24 out of 52 genes, 46.2%	0.06086
16	actin filament-based process	7 out of 52 genes, 13.5%	0.07153
17	norepinephrine metabolic process	2 out of 52 genes, 3.8%	0.08888
18	muscle fiber development	4 out of 52 genes, 7.7%	0.08959
19	muscle cell differentiation	5 out of 52 genes, 9.6%	0.0934
20	developmental process	26 out of 52 genes, 50.0%	0.11685
21	cellular developmental process	17 out of 52 genes, 32.7%	0.13635
22	striated muscle cell development	4 out of 52 genes, 7.7%	0.16038
23	myofibril assembly	3 out of 52 genes, 5.8%	0.16168
24	multicellular organismal development	22 out of 52 genes, 42.3%	0.16927
25	small molecule metabolic process	15 out of 52 genes, 28.8%	0.19663
26	system development	20 out of 52 genes, 38.5%	0.20315
27	dopamine metabolic process	2 out of 52 genes, 3.8%	0.21153
28	muscle cell development	4 out of 52 genes, 7.7%	0.21642
29	actin cytoskeleton organization	6 out of 52 genes, 11.5%	0.28371
30	striated muscle cell differentiation	4 out of 52 genes, 7.7%	0.3188
31	response to other organism	5 out of 52 genes, 9.6%	0.34627
32	smooth muscle contraction	3 out of 52 genes, 5.8%	0.37752
33	muscle contraction	5 out of 52 genes, 9.6%	0.38194
34	multicellular organismal process	28 out of 52 genes, 53.8%	0.45742
35	response to biotic stimulus	5 out of 52 genes, 9.6%	0.49414
36	programmed cell death	9 out of 52 genes, 17.3%	0.49508
37	cell death	9 out of 52 genes, 17.3%	0.56939
38	death	9 out of 52 genes, 17.3%	0.56939
39	muscle system process	6 out of 52 genes, 11.5%	0.6428
40	neurotransmitter metabolic process	2 out of 52 genes, 3.8%	0.78154
41	'de novo' posttranslational protein folding	2 out of 52 genes, 3.8%	0.78154
42	catecholamine metabolic process	2 out of 52 genes, 3.8%	0.87679
43	catechol metabolic process	2 out of 52 genes, 3.8%	0.87679
44	diol metabolic process	2 out of 52 genes, 3.8%	0.87679
45	system process	12 out of 52 genes, 23.1%	1
46	sterol metabolic process	3 out of 52 genes, 5.8%	1
47	regulation of neurogenesis	4 out of 52 genes, 7.7%	1
48	steroid metabolic process	4 out of 52 genes, 7.7%	1
49	regulation of nervous system development	4 out of 52 genes, 7.7%	1
50	circulatory system process	4 out of 52 genes, 7.7%	1
51	phenol-containing compound metabolic process	2 out of 52 genes, 3.8%	1
52	benzene-containing compound metabolic process	2 out of 52 genes, 3.8%	1
53	regulation of cell development	5 out of 52 genes, 9.6%	1
54	ribonucleoside triphosphate catabolic process	6 out of 52 genes, 11.5%	1
55	purine ribonucleoside triphosphate catabolic process	6 out of 52 genes, 11.5%	1
56	purine ribonucleotide catabolic process	6 out of 52 genes, 11.5%	1
57	nucleoside triphosphate catabolic process	6 out of 52 genes, 11.5%	1
58	purine nucleoside triphosphate catabolic process	6 out of 52 genes, 11.5%	1
59	ribonucleotide catabolic process	6 out of 52 genes, 11.5%	1
60	purine nucleotide catabolic process	6 out of 52 genes, 11.5%	1
61	nucleotide catabolic process	6 out of 52 genes, 11.5%	1
62	purine-containing compound catabolic process	6 out of 52 genes, 11.5%	1
63	nucleobase, nucleoside, nucleotide and nucleic acid catabolic process	6 out of 52 genes, 11.5%	1
64	nucleobase, nucleoside and nucleotide catabolic process	6 out of 52 genes, 11.5%	1
65	cellular component assembly at cellular level	7 out of 52 genes, 13.5%	1
66	extracellular structure organization	4 out of 52 genes, 7.7%	1
67	heterocycle catabolic process	6 out of 52 genes, 11.5%	1
68	generation of neurons	7 out of 52 genes, 13.5%	1
69	cellular nitrogen compound catabolic process	6 out of 52 genes, 11.5%	1
70	response to organic substance	9 out of 52 genes, 17.3%	1
71	'de novo' protein folding	2 out of 52 genes, 3.8%	1
72	organ development	13 out of 52 genes, 25.0%	1
73	cell-cell junction organization	3 out of 52 genes, 5.8%	1
74	purine ribonucleoside triphosphate metabolic process	6 out of 52 genes, 11.5%	1
75	ribonucleoside triphosphate metabolic process	6 out of 52 genes, 11.5%	1
76	nucleotide metabolic process	7 out of 52 genes, 13.5%	1
77	purine nucleoside triphosphate metabolic process	6 out of 52 genes, 11.5%	1
78	alcohol metabolic process	5 out of 52 genes, 9.6%	1
79	nucleoside phosphate metabolic process	7 out of 52 genes, 13.5%	1
80	neurogenesis	7 out of 52 genes, 13.5%	1
81	purine ribonucleotide metabolic process	6 out of 52 genes, 11.5%	1
82	cellular component organization	21 out of 52 genes, 40.4%	1
83	nucleoside triphosphate metabolic process	6 out of 52 genes, 11.5%	1
84	tissue morphogenesis	5 out of 52 genes, 9.6%	1
85	ribonucleotide metabolic process	6 out of 52 genes, 11.5%	1
86	nucleobase, nucleoside and nucleotide metabolic process	7 out of 52 genes, 13.5%	1
87	cellular component morphogenesis	7 out of 52 genes, 13.5%	1
88	cellular protein complex assembly	3 out of 52 genes, 5.8%	1
89	protein folding	2 out of 52 genes, 3.8%	1
90	regulation of cAMP metabolic process	2 out of 52 genes, 3.8%	1
91	regulation of cAMP biosynthetic process	2 out of 52 genes, 3.8%	1
92	regulation of adenylate cyclase activity	2 out of 52 genes, 3.8%	1
93	regulation of striated muscle tissue development	2 out of 52 genes, 3.8%	1
94	regulation of cyclic nucleotide biosynthetic process	2 out of 52 genes, 3.8%	1
95	regulation of nucleotide biosynthetic process	2 out of 52 genes, 3.8%	1
96	regulation of lyase activity	2 out of 52 genes, 3.8%	1
97	cellular component organization or biogenesis	21 out of 52 genes, 40.4%	1
98	blood circulation	3 out of 52 genes, 5.8%	1
99	response to amine stimulus	2 out of 52 genes, 3.8%	1
100	regulation of muscle organ development	2 out of 52 genes, 3.8%	1
101	cytoskeleton organization	7 out of 52 genes, 13.5%	1
102	steroid biosynthetic process	2 out of 52 genes, 3.8%	1
103	regulation of cyclic nucleotide metabolic process	2 out of 52 genes, 3.8%	1
104	cellular component organization at cellular level	17 out of 52 genes, 32.7%	1
105	cellular component assembly involved in morphogenesis	3 out of 52 genes, 5.8%	1
106	cartilage development	2 out of 52 genes, 3.8%	1
107	small molecule catabolic process	6 out of 52 genes, 11.5%	1
108	response to organic nitrogen	2 out of 52 genes, 3.8%	1
109	lipid metabolic process	7 out of 52 genes, 13.5%	1
110	protein complex subunit organization	5 out of 52 genes, 9.6%	1
111	regulation of cyclase activity	2 out of 52 genes, 3.8%	1
112	cellular component organization or biogenesis at cellular level	17 out of 52 genes, 32.7%	1
113	purine nucleotide metabolic process	6 out of 52 genes, 11.5%	1
114	regulation of multicellular organismal development	5 out of 52 genes, 9.6%	1
115	purine-containing compound metabolic process	6 out of 52 genes, 11.5%	1
116	cell development	7 out of 52 genes, 13.5%	1
117	cellular component assembly	8 out of 52 genes, 15.4%	1
118	carbohydrate homeostasis	2 out of 52 genes, 3.8%	1
119	cellular biogenic amine metabolic process	2 out of 52 genes, 3.8%	1
120	response to external stimulus	8 out of 52 genes, 15.4%	1
121	cellular macromolecular complex assembly	3 out of 52 genes, 5.8%	1
122	cellular macromolecular complex subunit organization	4 out of 52 genes, 7.7%	1
123	striated muscle contraction	2 out of 52 genes, 3.8%	1
124	response to stimulus	26 out of 52 genes, 50.0%	1
125	cell communication	7 out of 52 genes, 13.5%	1
126	nervous system development	9 out of 52 genes, 17.3%	1
127	cellular component biogenesis	8 out of 52 genes, 15.4%	1
128	multi-organism process	5 out of 52 genes, 9.6%	1
129	amine metabolic process	4 out of 52 genes, 7.7%	1
130	apoptosis	5 out of 52 genes, 9.6%	1
131	heterocycle metabolic process	6 out of 52 genes, 11.5%	1
132	anatomical structure formation involved in morphogenesis	5 out of 52 genes, 9.6%	1
133	pallium development	2 out of 52 genes, 3.8%	1
134	protein complex assembly	4 out of 52 genes, 7.7%	1
135	protein complex biogenesis	4 out of 52 genes, 7.7%	1
136	locomotion	8 out of 52 genes, 15.4%	1
137	regulation of biological quality	11 out of 52 genes, 21.2%	1
138	microtubule-based process	4 out of 52 genes, 7.7%	1
139	regulation of multicellular organismal process	7 out of 52 genes, 13.5%	1
140	chromosome segregation	2 out of 52 genes, 3.8%	1
141	regulation of neuron differentiation	2 out of 52 genes, 3.8%	1
142	cellular aromatic compound metabolic process	2 out of 52 genes, 3.8%	1
143	response to molecule of bacterial origin	2 out of 52 genes, 3.8%	1
144	ossification	2 out of 52 genes, 3.8%	1
145	regulation of response to external stimulus	2 out of 52 genes, 3.8%	1
146	epidermis development	2 out of 52 genes, 3.8%	1
147	cell junction organization	3 out of 52 genes, 5.8%	1
148	regulation of cell differentiation	5 out of 52 genes, 9.6%	1
149	sensory perception	4 out of 52 genes, 7.7%	1
150	response to bacterium	2 out of 52 genes, 3.8%	1
151	defense response	3 out of 52 genes, 5.8%	1
152	cell-cell signaling	5 out of 52 genes, 9.6%	1
153	behavior	4 out of 52 genes, 7.7%	1
154	regulation of binding	2 out of 52 genes, 3.8%	1
155	embryonic morphogenesis	4 out of 52 genes, 7.7%	1
156	neurological system process	6 out of 52 genes, 11.5%	1
157	chemical homeostasis	5 out of 52 genes, 9.6%	1
158	telencephalon development	2 out of 52 genes, 3.8%	1
159	transmission of nerve impulse	3 out of 52 genes, 5.8%	1
160	multicellular organismal signaling	3 out of 52 genes, 5.8%	1
161	regulation of neurotransmitter levels	2 out of 52 genes, 3.8%	1
162	learning or memory	2 out of 52 genes, 3.8%	1
163	cognition	2 out of 52 genes, 3.8%	1
164	peptide hormone secretion	2 out of 52 genes, 3.8%	1
165	cellular catabolic process	6 out of 52 genes, 11.5%	1
166	macromolecular complex subunit organization	5 out of 52 genes, 9.6%	1
167	carboxylic acid metabolic process	4 out of 52 genes, 7.7%	1
168	oxoacid metabolic process	4 out of 52 genes, 7.7%	1
169	peptide secretion	2 out of 52 genes, 3.8%	1
170	cellular amine metabolic process	3 out of 52 genes, 5.8%	1
171	cell migration	4 out of 52 genes, 7.7%	1
172	cellular ketone metabolic process	4 out of 52 genes, 7.7%	1
173	lipid biosynthetic process	2 out of 52 genes, 3.8%	1
174	peptide transport	2 out of 52 genes, 3.8%	1
175	regulation of phosphorylation	4 out of 52 genes, 7.7%	1
176	localization	19 out of 52 genes, 36.5%	1
177	macromolecule localization	7 out of 52 genes, 13.5%	1
178	organic acid metabolic process	4 out of 52 genes, 7.7%	1
179	embryo development	5 out of 52 genes, 9.6%	1
180	striated muscle tissue development	2 out of 52 genes, 3.8%	1
181	hormone secretion	2 out of 52 genes, 3.8%	1
182	eye development	2 out of 52 genes, 3.8%	1
183	macromolecular complex assembly	4 out of 52 genes, 7.7%	1
184	regulation of phosphate metabolic process	4 out of 52 genes, 7.7%	1
185	regulation of phosphorus metabolic process	4 out of 52 genes, 7.7%	1
186	regulation of transmembrane transport	2 out of 52 genes, 3.8%	1
187	one-carbon metabolic process	2 out of 52 genes, 3.8%	1
188	positive regulation of transport	2 out of 52 genes, 3.8%	1
189	catabolic process	6 out of 52 genes, 11.5%	1
190	regulation of developmental process	5 out of 52 genes, 9.6%	1
191	protein localization	5 out of 52 genes, 9.6%	1
192	hormone transport	2 out of 52 genes, 3.8%	1
193	muscle tissue development	2 out of 52 genes, 3.8%	1
194	sensory perception of light stimulus	2 out of 52 genes, 3.8%	1
195	embryonic organ morphogenesis	2 out of 52 genes, 3.8%	1
196	cell morphogenesis involved in differentiation	3 out of 52 genes, 5.8%	1
197	positive regulation of signal transduction	2 out of 52 genes, 3.8%	1
198	monocarboxylic acid metabolic process	2 out of 52 genes, 3.8%	1
199	regulation of molecular function	7 out of 52 genes, 13.5%	1
200	response to endogenous stimulus	4 out of 52 genes, 7.7%	1
201	positive regulation of kinase activity	2 out of 52 genes, 3.8%	1
202	positive regulation of signaling	2 out of 52 genes, 3.8%	1
203	positive regulation of cell communication	2 out of 52 genes, 3.8%	1
204	intracellular protein kinase cascade	3 out of 52 genes, 5.8%	1
205	positive regulation of transferase activity	2 out of 52 genes, 3.8%	1
206	embryonic organ development	2 out of 52 genes, 3.8%	1
207	regulation of hormone levels	2 out of 52 genes, 3.8%	1
208	homeostatic process	5 out of 52 genes, 9.6%	1
209	positive regulation of catalytic activity	3 out of 52 genes, 5.8%	1
210	positive regulation of response to stimulus	3 out of 52 genes, 5.8%	1
211	regulation of ion transport	2 out of 52 genes, 3.8%	1
212	protein targeting	2 out of 52 genes, 3.8%	1
213	chemotaxis	4 out of 52 genes, 7.7%	1
214	taxis	4 out of 52 genes, 7.7%	1
215	forebrain development	2 out of 52 genes, 3.8%	1
216	response to metal ion	2 out of 52 genes, 3.8%	1
217	cell motility	4 out of 52 genes, 7.7%	1
218	localization of cell	4 out of 52 genes, 7.7%	1
219	organelle organization	9 out of 52 genes, 17.3%	1
220	synaptic transmission	2 out of 52 genes, 3.8%	1
221	generation of a signal involved in cell-cell signaling	2 out of 52 genes, 3.8%	1
222	signal release	2 out of 52 genes, 3.8%	1
223	cellular component movement	4 out of 52 genes, 7.7%	1
224	response to stress	7 out of 52 genes, 13.5%	1
225	regulation of organelle organization	2 out of 52 genes, 3.8%	1
226	regulation of cell proliferation	2 out of 52 genes, 3.8%	1
227	regulation of protein phosphorylation	3 out of 52 genes, 5.8%	1
228	cell proliferation	4 out of 52 genes, 7.7%	1
229	neuron differentiation	3 out of 52 genes, 5.8%	1
230	response to radiation	2 out of 52 genes, 3.8%	1
231	cell morphogenesis	3 out of 52 genes, 5.8%	1
232	intracellular protein transport	2 out of 52 genes, 3.8%	1
233	response to hormone stimulus	3 out of 52 genes, 5.8%	1
234	cellular amino acid metabolic process	2 out of 52 genes, 3.8%	1
235	cellular chemical homeostasis	3 out of 52 genes, 5.8%	1
236	cell morphogenesis involved in neuron differentiation	2 out of 52 genes, 3.8%	1
237	protein transport	3 out of 52 genes, 5.8%	1
238	establishment of protein localization	3 out of 52 genes, 5.8%	1
239	positive regulation of molecular function	3 out of 52 genes, 5.8%	1
240	regulation of protein modification process	3 out of 52 genes, 5.8%	1
241	response to inorganic substance	2 out of 52 genes, 3.8%	1
242	cellular localization	6 out of 52 genes, 11.5%	1
243	sensory organ development	2 out of 52 genes, 3.8%	1
244	immune system process	4 out of 52 genes, 7.7%	1
245	regulation of cellular protein metabolic process	3 out of 52 genes, 5.8%	1
246	regulation of nucleotide metabolic process	2 out of 52 genes, 3.8%	1
247	establishment of localization in cell	5 out of 52 genes, 9.6%	1
248	cellular homeostasis	3 out of 52 genes, 5.8%	1
249	regulation of kinase activity	2 out of 52 genes, 3.8%	1
250	positive regulation of cellular process	6 out of 52 genes, 11.5%	1
251	regulation of transport	3 out of 52 genes, 5.8%	1
252	positive regulation of biological process	7 out of 52 genes, 13.5%	1
253	regulation of transferase activity	2 out of 52 genes, 3.8%	1
254	G-protein coupled receptor protein signaling pathway	2 out of 52 genes, 3.8%	1
255	regulation of protein metabolic process	3 out of 52 genes, 5.8%	1
256	regulation of cellular component organization	3 out of 52 genes, 5.8%	1
257	central nervous system development	3 out of 52 genes, 5.8%	1
258	carbohydrate metabolic process	2 out of 52 genes, 3.8%	1
259	secretion by cell	2 out of 52 genes, 3.8%	1
260	regulation of system process	2 out of 52 genes, 3.8%	1
261	hemostasis	2 out of 52 genes, 3.8%	1
262	intracellular transport	3 out of 52 genes, 5.8%	1
263	brain development	2 out of 52 genes, 3.8%	1
264	neuron development	2 out of 52 genes, 3.8%	1
265	regulation of localization	3 out of 52 genes, 5.8%	1
266	cellular protein localization	2 out of 52 genes, 3.8%	1
267	cellular macromolecule localization	2 out of 52 genes, 3.8%	1
268	regulation of catalytic activity	4 out of 52 genes, 7.7%	1
269	regulation of body fluid levels	2 out of 52 genes, 3.8%	1
270	growth	2 out of 52 genes, 3.8%	1
271	reproductive process	3 out of 52 genes, 5.8%	1
272	secretion	2 out of 52 genes, 3.8%	1
273	response to abiotic stimulus	2 out of 52 genes, 3.8%	1
274	reproduction	3 out of 52 genes, 5.8%	1
275	cellular lipid metabolic process	2 out of 52 genes, 3.8%	1
276	cellular process	43 out of 52 genes, 82.7%	1
277	metabolic process	27 out of 52 genes, 51.9%	1
278	regulation of signal transduction	4 out of 52 genes, 7.7%	1
279	negative regulation of biological process	5 out of 52 genes, 9.6%	1
280	phosphate metabolic process	3 out of 52 genes, 5.8%	1
281	phosphorus metabolic process	3 out of 52 genes, 5.8%	1
282	cellular ion homeostasis	2 out of 52 genes, 3.8%	1
283	negative regulation of cellular process	4 out of 52 genes, 7.7%	1
284	organic substance transport	2 out of 52 genes, 3.8%	1
285	regulation of response to stimulus	5 out of 52 genes, 9.6%	1
286	cellular metabolic process	22 out of 52 genes, 42.3%	1
287	ion homeostasis	2 out of 52 genes, 3.8%	1
288	biological regulation	24 out of 52 genes, 46.2%	1
289	primary metabolic process	22 out of 52 genes, 42.3%	1
290	nitrogen compound metabolic process	11 out of 52 genes, 21.2%	1
291	regulation of cellular process	19 out of 52 genes, 36.5%	1
292	regulation of signaling	4 out of 52 genes, 7.7%	1
293	establishment of localization	11 out of 52 genes, 21.2%	1
294	regulation of biological process	21 out of 52 genes, 40.4%	1
295	regulation of cell communication	2 out of 52 genes, 3.8%	1
296	cellular nitrogen compound metabolic process	10 out of 52 genes, 19.2%	1
297	regulation of biosynthetic process	4 out of 52 genes, 7.7%	1
298	regulation of cellular metabolic process	7 out of 52 genes, 13.5%	1
299	biosynthetic process	6 out of 52 genes, 11.5%	1
300	vesicle-mediated transport	2 out of 52 genes, 3.8%	1
301	intracellular signal transduction	3 out of 52 genes, 5.8%	1
302	transport	9 out of 52 genes, 17.3%	1
303	regulation of primary metabolic process	6 out of 52 genes, 11.5%	1
304	regulation of nitrogen compound metabolic process	4 out of 52 genes, 7.7%	1
305	regulation of cellular biosynthetic process	3 out of 52 genes, 5.8%	1
306	signaling	11 out of 52 genes, 21.2%	1
307	cellular protein metabolic process	6 out of 52 genes, 11.5%	1
308	cell surface receptor linked signaling pathway	4 out of 52 genes, 7.7%	1
309	nucleobase, nucleoside, nucleotide and nucleic acid metabolic process	7 out of 52 genes, 13.5%	1
310	regulation of metabolic process	7 out of 52 genes, 13.5%	1
311	regulation of macromolecule metabolic process	4 out of 52 genes, 7.7%	1
312	regulation of nucleobase, nucleoside, nucleotide and nucleic acid metabolic process	3 out of 52 genes, 5.8%	1
313	regulation of macromolecule biosynthetic process	2 out of 52 genes, 3.8%	1
314	cellular response to stimulus	8 out of 52 genes, 15.4%	1
315	protein metabolic process	6 out of 52 genes, 11.5%	1
316	regulation of gene expression	2 out of 52 genes, 3.8%	1
317	signal transduction	6 out of 52 genes, 11.5%	1
318	protein modification process	3 out of 52 genes, 5.8%	1
319	macromolecule biosynthetic process	2 out of 52 genes, 3.8%	1
320	macromolecule modification	3 out of 52 genes, 5.8%	1
321	cellular biosynthetic process	2 out of 52 genes, 3.8%	1
322	cellular macromolecule metabolic process	7 out of 52 genes, 13.5%	1
323	macromolecule metabolic process	8 out of 52 genes, 15.4%	1
