# Supplementary material for: Transcriptome Profiling of the Goose (Anser cygnoides) Ovaries Identify Laying and Broodiness Phenotypes
Source: PLoS One. 2013 Feb 6;8(2):e55496. doi: 10.1371/journal.pone.0055496 (PMC3566205; doi:10.1371/journal.pone.0055496)
Supplement: Table S4 — Pathway enrichment analysis of DEGs. (XLSX) [file pone.0055496.s004.xlsx]

## Sheet: Sheet1
Supplemental Table S4. Pathway enrichment analysis of DEGs
NO	Pathway	DEGs with pathway annotation	Pvalue	Qvalue	Pathway ID
1	Focal adhesion	53	1.28829e-12	2.02262e-10	ko04510
2	ECM-receptor interaction	39	4.17636e-11	3.27845e-09	ko04512
3	Phagosome	26	8.56889e-10	4.48438e-08	ko04145
4	Autoimmune thyroid disease	8	3.79264e-07	1.48861e-05	ko05320
5	Allograft rejection	7	2.62047e-06	8.22828e-05	ko05330
6	Amoebiasis	33	6.77148e-05	0.00177187	ko05146
7	Staphylococcus aureus infection	10	0.000101686	0.00228067	ko05150
8	Systemic lupus erythematosus	11	0.000121189	0.00237834	ko05322
9	Steroid biosynthesis	5	0.000146241	0.00255109	ko00100
10	Protein digestion and absorption	23	0.000215504	0.00338341	ko04974
11	Asthma	4	0.000365355	0.00521461	ko05310
12	Complement and coagulation cascades	13	0.000801573	0.0104873	ko04610
13	Hematopoietic cell lineage	9	0.0015	0.0181153	ko04640
14	Gastric acid secretion	10	0.00271081	0.0284982	ko04971
15	Primary immunodeficiency	6	0.00272276	0.0284982	ko05340
16	Type I diabetes mellitus	4	0.00583703	0.0572759	ko04940
17	African trypanosomiasis	5	0.00844317	0.0767449	ko05143
18	Intestinal immune network for IgA production	4	0.00879877	0.0767449	ko04672
19	Steroid hormone biosynthesis	4	0.0109744	0.0906829	ko00140
20	Graft-versus-host disease	3	0.0125702	0.098676	ko05332
21	Rheumatoid arthritis	6	0.015594	0.116436	ko05323
22	Natural killer cell mediated cytotoxicity	9	0.0163159	0.116436	ko04650
23	DNA replication	4	0.0178428	0.121796	ko03030
24	TGF-beta signaling pathway	7	0.0196339	0.124787	ko04350
25	Vascular smooth muscle contraction	16	0.0198706	0.124787	ko04270
26	Leishmaniasis	6	0.0247641	0.147434	ko05140
27	Malaria	5	0.0253549	0.147434	ko05144
28	Alanine, aspartate and glutamate metabolism	3	0.0298594	0.167426	ko00250
29	Dilated cardiomyopathy	17	0.0339733	0.183924	ko05414
30	Viral myocarditis	13	0.0403569	0.211201	ko05416
31	Glycine, serine and threonine metabolism	3	0.0446293	0.226026	ko00260
32	Mismatch repair	3	0.0552071	0.27086	ko03430
33	Biosynthesis of unsaturated fatty acids	3	0.0730778	0.347673	ko01040
34	Fatty acid elongation in mitochondria	2	0.0764025	0.3528	ko00062
35	Oocyte meiosis	7	0.0793221	0.355816	ko04114
36	Homologous recombination	3	0.0914192	0.398689	ko03440
37	Cysteine and methionine metabolism	3	0.0985184	0.407936	ko00270
38	Small cell lung cancer	8	0.0988248	0.407936	ko05222
39	Phototransduction - fly	4	0.101334	0.407936	ko04745
40	Hedgehog signaling pathway	4	0.10844	0.425629	ko04340
41	Tyrosine metabolism	3	0.121069	0.442729	ko00350
42	Cell cycle	7	0.121776	0.442729	ko04110
43	Vitamin digestion and absorption	3	0.124998	0.442729	ko04977
44	Pathogenic Escherichia coli infection	11	0.126574	0.442729	ko05130
45	Mucin type O-Glycan biosynthesis	2	0.126897	0.442729	ko00512
46	beta-Alanine metabolism	3	0.130976	0.447028	ko00410
47	p53 signaling pathway	5	0.142402	0.475684	ko04115
48	Thyroid cancer	3	0.151594	0.495839	ko05216
49	Cell adhesion molecules (CAMs)	7	0.162162	0.519579	ko04514
50	Butanoate metabolism	3	0.168776	0.529958	ko00650
51	Bladder cancer	3	0.17536	0.539835	ko05219
52	B cell receptor signaling pathway	6	0.180244	0.544198	ko04662
53	Tryptophan metabolism	3	0.184248	0.545792	ko00380
54	Vasopressin-regulated water reabsorption	4	0.190214	0.546697	ko04962
55	Leukocyte transendothelial migration	9	0.191518	0.546697	ko04670
56	Nicotinate and nicotinamide metabolism	2	0.22855	0.640104	ko00760
57	Prion diseases	4	0.242516	0.640104	ko05020
58	Taurine and hypotaurine metabolism	1	0.243183	0.640104	ko00430
59	Gap junction	5	0.244571	0.640104	ko04540
60	Fc epsilon RI signaling pathway	5	0.249555	0.640104	ko04664
61	Vibrio cholerae infection	10	0.251121	0.640104	ko05110
62	Bacterial invasion of epithelial cells	11	0.25278	0.640104	ko05100
63	Glycosaminoglycan biosynthesis - heparan sulfate	2	0.268206	0.668386	ko00534
64	Terpenoid backbone biosynthesis	1	0.282935	0.694075	ko00900
65	Valine, leucine and isoleucine biosynthesis	1	0.295717	0.713635	ko00290
66	Fatty acid biosynthesis	1	0.302023	0.713635	ko00061
67	Arachidonic acid metabolism	2	0.304545	0.713635	ko00590
68	Arrhythmogenic right ventricular cardiomyopathy (ARVC)	7	0.313119	0.722936	ko05412
69	Metabolic pathways	38	0.320691	0.72432	ko01100
70	Hypertrophic cardiomyopathy (HCM)	12	0.322945	0.72432	ko05410
71	Propanoate metabolism	2	0.330776	0.731434	ko00640
72	PPAR signaling pathway	7	0.353304	0.757214	ko03320
73	Shigellosis	9	0.362645	0.757214	ko05131
74	Antigen processing and presentation	3	0.363248	0.757214	ko04612
75	Pathways in cancer	16	0.364561	0.757214	ko05200
76	Olfactory transduction	3	0.370523	0.757214	ko04740
77	Nitrogen metabolism	1	0.37344	0.757214	ko00910
78	Progesterone-mediated oocyte maturation	4	0.376196	0.757214	ko04914
79	Glycosphingolipid biosynthesis - lacto and neolacto series	1	0.390125	0.775312	ko00601
80	Lysine degradation	4	0.420379	0.818295	ko00310
81	Glycosaminoglycan biosynthesis - chondroitin sulfate	1	0.422177	0.818295	ko00532
82	Wnt signaling pathway	7	0.427417	0.818347	ko04310
83	Fatty acid metabolism	2	0.438142	0.819157	ko00071
84	Salivary secretion	8	0.438275	0.819157	ko04970
85	SNARE interactions in vesicular transport	1	0.447601	0.826745	ko04130
86	Nucleotide excision repair	2	0.453167	0.827293	ko03420
87	Aminoacyl-tRNA biosynthesis	2	0.473811	0.855039	ko00970
88	Valine, leucine and isoleucine degradation	2	0.493978	0.879281	ko00280
89	Melanogenesis	4	0.498446	0.879281	ko04916
90	Collecting duct acid secretion	1	0.534443	0.932305	ko04966
91	Amyotrophic lateral sclerosis (ALS)	5	0.547144	0.934115	ko05014
92	Proximal tubule bicarbonate reclamation	1	0.550913	0.934115	ko04964
93	Endocytosis	10	0.5535	0.934115	ko04144
94	Aldosterone-regulated sodium reabsorption	2	0.559279	0.934115	ko04960
95	Calcium signaling pathway	9	0.566585	0.935006	ko04020
96	Glycerophospholipid metabolism	3	0.583991	0.935006	ko00564
97	Basal cell carcinoma	2	0.584662	0.935006	ko05217
98	Purine metabolism	8	0.584891	0.935006	ko00230
99	Circadian rhythm - mammal	1	0.58959	0.935006	ko04710
100	Lysosome	4	0.614288	0.95612	ko04142
101	Protein processing in endoplasmic reticulum	7	0.624336	0.95612	ko04141
102	Glutathione metabolism	1	0.624945	0.95612	ko00480
103	Sphingolipid metabolism	1	0.634947	0.95612	ko00600
104	NOD-like receptor signaling pathway	2	0.636656	0.95612	ko04621
105	Chagas disease (American trypanosomiasis)	3	0.639443	0.95612	ko05142
106	RNA degradation	3	0.657323	0.957367	ko03018
107	Fructose and mannose metabolism	1	0.660337	0.957367	ko00051
108	Inositol phosphate metabolism	3	0.671162	0.957367	ko00562
109	Fc gamma R-mediated phagocytosis	9	0.672434	0.957367	ko04666
110	Ether lipid metabolism	1	0.675303	0.957367	ko00565
111	VEGF signaling pathway	3	0.681271	0.957367	ko04370
112	Retinol metabolism	1	0.689612	0.957367	ko00830
113	Ribosome	1	0.692398	0.957367	ko03010
114	Cytosolic DNA-sensing pathway	1	0.695158	0.957367	ko04623
115	Neuroactive ligand-receptor interaction	6	0.717043	0.964356	ko04080
116	Base excision repair	1	0.718917	0.964356	ko03410
117	Pancreatic secretion	3	0.722406	0.964356	ko04972
118	Colorectal cancer	2	0.728697	0.964356	ko05210
119	Amino sugar and nucleotide sugar metabolism	1	0.731309	0.964356	ko00520
120	Osteoclast differentiation	3	0.737087	0.964356	ko04380
121	Phosphatidylinositol signaling system	4	0.757831	0.97061	ko04070
122	Cytokine-cytokine receptor interaction	3	0.765917	0.97061	ko04060
123	Toll-like receptor signaling pathway	2	0.769915	0.97061	ko04620
124	Parkinson's disease	2	0.771445	0.97061	ko05012
125	Phototransduction	1	0.777676	0.97061	ko04744
126	Bile secretion	2	0.778961	0.97061	ko04976
127	MAPK signaling pathway	9	0.791428	0.970988	ko04010
128	Regulation of actin cytoskeleton	16	0.791634	0.970988	ko04810
129	mRNA surveillance pathway	7	0.801842	0.975885	ko03015
130	Chemokine signaling pathway	8	0.81332	0.98224	ko04062
131	Long-term depression	2	0.835114	0.995402	ko04730
132	Axon guidance	5	0.836899	0.995402	ko04360
133	Carbohydrate digestion and absorption	1	0.879692	0.999417	ko04973
134	ABC transporters	1	0.880775	0.999417	ko02010
135	Non-small cell lung cancer	1	0.900496	0.999417	ko05223
136	Long-term potentiation	2	0.9072	0.999417	ko04720
137	Ubiquitin mediated proteolysis	3	0.909265	0.999417	ko04120
138	RNA transport	9	0.922745	0.999417	ko03013
139	GnRH signaling pathway	2	0.927622	0.999417	ko04912
140	Cardiac muscle contraction	4	0.930531	0.999417	ko04260
141	Pyrimidine metabolism	3	0.932948	0.999417	ko00240
142	Type II diabetes mellitus	1	0.933176	0.999417	ko04930
143	Adipocytokine signaling pathway	1	0.940596	0.999417	ko04920
144	Glioma	1	0.952635	0.999417	ko05214
145	Apoptosis	1	0.955948	0.999417	ko04210
146	Toxoplasmosis	2	0.964236	0.999417	ko05145
147	Jak-STAT signaling pathway	1	0.965514	0.999417	ko04630
148	Basal transcription factors	1	0.967341	0.999417	ko03022
149	RNA polymerase	1	0.974205	0.999417	ko03020
150	Adherens junction	7	0.974297	0.999417	ko04520
151	Alzheimer's disease	2	0.977455	0.999417	ko05010
152	ErbB signaling pathway	1	0.987417	0.999417	ko04012
153	Neurotrophin signaling pathway	1	0.992713	0.999417	ko04722
154	Tight junction	4	0.992956	0.999417	ko04530
155	Huntington's disease	4	0.994028	0.999417	ko05016
156	Insulin signaling pathway	2	0.999387	0.999417	ko04910
157	Spliceosome	2	0.999417	0.999417	ko03040
